# Supplementary material for: New insights into the molecular basis of gametogenesis in the hybridogenetic water frog Pelophylax esculentus
Source: Sci Rep. 2026 Feb 4;16:5012. doi: 10.1038/s41598-026-37515-w (PMC12876976; doi:10.1038/s41598-026-37515-w)
Supplement: Supplementary file 2 — Supplementary Material 2 [file 41598_2026_37515_MOESM2_ESM.txt]

Plötner et al. 2026_Supplementary Material 8: Original reference sequence used to align trimmed reads with the program Geneious. 

Gene segments are separated by artificial TTTTTTTTTTTTAAAAAAAAAAA spacers.

>reference_sequence_GT_seq_Geneious
TTTTTTTTTTTTTTTTTTTTTTTTTTTAAAAAAAAAATTTTTTTTTTTTTTTTTTTTTTTTTTTTTTTTTTTTTTTTTTTTTTTTTTTTTAAAAAAAAAAAAAAAAAAAAAAAAAAAAAAAAAAAAAAAATTTTTTTTTTTTTTTTTTTTTTTTTTTTTTTTTTTTTTTTTTTTTTTTTTTTTTTTTTTTAAAAAAAAAAAAAAAAAAAATTTTTTTTTTTTTTTAAAAAAAAAAAAAATCTCCTTTCGTCCTTCCCGAACCCGCCCCGGGGGAGCCCGAACTTTTTTTTTTTTTTTTTTTTTTTTTTTAAAAAAAAAATTTTTTTTTTTTTTTTTTTTTTTTTTTTTTTTTTTTTTTTTTTTTTTTTTTTTAAAAAAAAAAAAAAAAAAAAAAAAAAAAAAAAAAAAAAAATTTTTTTTTTTTTTTTTTTTTTTTTTTTTTTTTTTTTTTTTTTTTTTTTTTTTTTTTTTTAAAAAAAAAAAAAAAAAAAACGAGGGAACCCCAGGAAAGCGAATCCGCAATTTTTTTTTTTTTTTTTTTTTTTTTTTAAAAAAAAAATTTTTTTTTTTTTTTTTTTTTTTTTTTTTTTTTTTTTTTTTTTTTTTTTTTTTAAAAAAAAAAAAAAAAAAAAAAAAAAAAAAAAAAAAAAAATTTTTTTTTTTTTTTTTTTTTTTTTTTTTTTTTTTTTTTTTTTTTTTTTTTTTTTTTTTTAAAAAAAAAAAAAAAAAAACCCCAGGATGAAGATGATCCATCCAATACTACAAACATTTTTTTTTTTTTTTTTTTTTTTTTTTAAAAAAAAAATTTTTTTTTTTTTTTTTTTTTTTTTTTTTTTTTTTTTTTTTTTTTTTTTTTTTAAAAAAAAAAAAAAAAAAAAAAAAAAAAAAAAAAAAAAAATTTTTTTTTTTTTTTTTTTTTTTTTTTTTTTTTTTTTTTTTTTTTTTTTTTTTTTTTTTTAAAAAAAAAAAAAAAAAAAATTTTTTTTTTTTTTTATGAAACCTATGCCACCTACTCAGACTCTGCCTGTAAAAAAAAAAAAAAAAAAAAAAAAAAAAAAAAAATTTTTTTTTTTTTTTTTTTTTTTTTTTAAAAAAAAAATTTTTTTTTTTTTTTTTTTTTTTTTTTTTTTTTTTTTTTTTTTTTTTTTTTTTAAAAAAAAAAAAAAAAAAAAAAAAAAAAAAAAAAAAAAAATTTTTTTTTTTTTTTTTTTTTTTTTTTTTTTTTTTTTTTTTTTTTTTTTTTTTTTTTTTTAAAAAAAAAAAAAAAAAAAATTTTTTTTTTTTTTTAAAAAAAAAAAAATTCACTGTCGGAGTGAAACAAGCAAAGGTGTCTACTGTTTACAGTATTTTTTTTTTTTTTTTTTTTTTTTTTTAAAAAAAAAATTTTTTTTTTTTTTTTTTTTTTTTTTTTTTTTTTTTTTTTTTTTTTTTTTTTTAAAAAAAAAAAAAAAAAAAAAAAAAAAAAAAAAAAAAAAATTTTTTTTTTTTTTTTTTTTTTTTTTTTTTTTTTTTTTTTTTTTTTTTTTTTTTTTTTTTAAAAAAAAAAAAAAAAAAAATTTTTTTTTTTTTTTCCAAAGATCGCTCCATTGCAGTATGGGACATGGCCTAAAAAAAAAAAAAAAAAAAAAAATTTTTTTTTTTTTTTTTTTTTTTTTTTAAAAAAAAAATTTTTTTTTTTTTTTTTTTTTTTTTTTTTTTTTTTTTTTTTTTTTTTTTTTTTAAAAAAAAAAAAAAAAAAAAAAAAAAAAAAAAAAAAAAAATTTTTTTTTTTTTTTTTTTTTTTTTTTTTTTTTTTTTTTTTTTTTTTTTTTTTTTTTTTTAAAAAAAAAAAAAAAAAAAATTTTTTTTTTTTTTTATTCTTATTGGTCTCTTCCTGGGATTCCTCAGTTTTTTTTTTTTTTTTTTTTTTTTTTTAAAAAAAAAATTTTTTTTTTTTTTTTTTTTTTTTTTTTTTTTTTTTTTTTTTTTTTTTTTTTTAAAAAAAAAAAAAAAAAAAAAAAAAAAAAAAAAAAAAAAATTTTTTTTTTTTTTTTTTTTTTTTTTTTTTTTTTTTTTTTTTTTTTTTTTTTTTTTTTTTAAAAAAAAAAAAAAAAAAAATTTTTTTTTTTTTTTAACGGTGAAATTATGGGACCCGCGGACTCCATGCAATGCCTTTTTTTTTTTTTTTTTTTTTTTTTTTAAAAAAAAAATTTTTTTTTTTTTTTTTTTTTTTTTTTTTTTTTTTTTTTTTTTTTTTTTTTTTAAAAAAAAAAAAAAAAAAAAAAAAAAAAAAAAAAAAAAAATTTTTTTTTTTTTTTTTTTTTTTTTTTTTTTTTTTTTTTTTTTTTTTTTTTTTTTTTTTTAAAAAAAAAAAAAAAAAAAATTTTTTTTTTTTTTTATCCATACTACCATCCTAAATCCCCACGTGCATTTTTTTTTTTTTTTTTTTTTTTTTTTAAAAAAAAAATTTTTTTTTTTTTTTTTTTTTTTTTTTTTTTTTTTTTTTTTTTTTTTTTTTTTAAAAAAAAAAAAAAAAAAAAAAAAAAAAAAAAAAAAAAAATTTTTTTTTTTTTTTTTTTTTTTTTTTTTTTTTTTTTTTTTTTTTTTTTTTTTTTTTTTTAAAAAAAAAAAAAAAAAAAATTTTTTTTTTTTTTTCTCGTACTACACAGTCGGAAGAGACCATTTTTTTTTTTTTTTTTTTTTTTTTTTAAAAAAAAAATTTTTTTTTTTTTTTTTTTTTTTTTTTTTTTTTTTTTTTTTTTTTTTTTTTTTAAAAAAAAAAAAAAAAAAAAAAAAAAAAAAAAAAAAAAAATTTTTTTTTTTTTTTTTTTTTTTTTTTTTTTTTTTTTTTTTTTTTTTTTTTTTTTTTTTTAAAAAAAAAAAAAAAAAAAATTTTTTTTTTTTTTTGGAACGACTACCCCATGCATTCTTATTGAAACTCCACAAAAGGAATCTCCTGTCACTCCTGACTTTTTTTTTTTTTTTTTTTTTTTTTTTAAAAAAAAAATTTTTTTTTTTTTTTTTTTTTTTTTTTTTTTTTTTTTTTTTTTTTTTTTTTTTAAAAAAAAAAAAAAAAAAAAAAAAAAAAAAAAAAAAAAAATTTTTTTTTTTTTTTTTTTTTTTTTTTTTTTTTTTTTTTTTTTTTTTTTTTTTTTTTTTTAAAAAAAAAAAAAAAAAAAATTTTTTTTTTTTTTTCATCACAAATGCCCCCCCGGCCCGATGGCAGCGGAAGGCCAAGGAAGGAAACTGCTCGTCCGCCAATACCTCCGTCAACACCATTTTTTTTTTTTTTTTTTTTTTTTTTTAAAAAAAAAATTTTTTTTTTTTTTTTTTTTTTTTTTTTTTTTTTTTTTTTTTTTTTTTTTTTTAAAAAAAAAAAAAAAAAAAAAAAAAAAAAAAAAAAAAAAATTTTTTTTTTTTTTTTTTTTTTTTTTTTTTTTTTTTTTTTTTTTTTTTTTTTTTTTTTTTAAAAAAAAAAAAAAAAAAAATTTTTTTTTTTTTTTTCGGAGGAGTACATTTCTTCCGTCTCCTGGATCAATTTTTTTTTTTTTTTTTTTTTTTTTTTAAAAAAAAAATTTTTTTTTTTTTTTTTTTTTTTTTTTTTTTTTTTTTTTTTTTTTTTTTTTTTAAAAAAAAAAAAAAAAAAAAAAAAAAAAAAAAAAAAAAAATTTTTTTTTTTTTTTTTTTTTTTTTTTTTTTTTTTTTTTTTTTTTTTTTTTTTTTTTTTTAAAAAAAAAAAAAAAAAAAATTTTTTTTTTTTTTTAAGTGCTTCGAGGTGGATCCCGCCTTTTTTTTTTTTTTTTTTTTTTTTTTTAAAAAAAAAATTTTTTTTTTTTTTTTTTTTTTTTTTTTTTTTTTTTTTTTTTTTTTTTTTTTTAAAAAAAAAAAAAAAAAAAAAAAAAAAAAAAAAAAAAAAATTTTTTTTTTTTTTTTTTTTTTTTTTTTTTTTTTTTTTTTTTTTTTTTTTTTTTTTTTTTAAAAAAAAAAAAAAAAAAAATTTTTTTTTTTTTTTAAAAAAAAAAAAAAAAAATTATCGATCACCGTCTATGCCAGAACAGCTAGACAGTTTTTTTTTTTTTTTTTTTTTTTTTTTAAAAAAAAAATTTTTTTTTTTTTTTTTTTTTTTTTTTTTTTTTTTTTTTTTTTTTTTTTTTTTAAAAAAAAAAAAAAAAAAAAAAAAAAAAAAAAAAAAAAAATTTTTTTTTTTTTTTTTTTTTTTTTTTTTTTTTTTTTTTTTTTTTTTTTTTTTTTTTTTTAAAAAAAAAAAAAAAAAAAATTTTTTTTTTTTTTTAATTGCATCAAAGAAACCGCTCTTCCATGGAGATTAAAAAAAAAAAAAAAAAAAAAAAATTTTTTTTTTTTTTTTTTTTTTTTTTTAAAAAAAAAATTTTTTTTTTTTTTTTTTTTTTTTTTTTTTTTTTTTTTTTTTTTTTTTTTTTTAAAAAAAAAAAAAAAAAAAAAAAAAAAAAAAAAAAAAAAATTTTTTTTTTTTTTTTTTTTTTTTTTTTTTTTTTTTTTTTTTTTTTTTTTTTTTTTTTTTAAAAAAAAAAAAAAAAAAAATTTTTTTTTTTTTTTAAACTTACTCATCAATTCAGATGGAGCTATAAAGCTTGCAGACTTTGGCCTTGCCCGGGCCTTTTTTTTTTTTTTTTTTTTTTTTTTTAAAAAAAAAATTTTTTTTTTTTTTTTTTTTTTTTTTTTTTTTTTTTTTTTTTTTTTTTTTTTTAAAAAAAAAAAAAAAAAAAAAAAAAAAAAAAAAAAAAAAATTTTTTTTTTTTTTTTTTTTTTTTTTTTTTTTTTTTTTTTTTTTTTTTTTTTTTTTTTTTAAAAAAAAAAAAAAAAAAAATTTTTTTTTTTTTTTCGATGCCAGATTATAAATCCACTTTCCCCATTTTTTTTTTTTTTTTTTTTTTTTTTTAAAAAAAAAATTTTTTTTTTTTTTTTTTTTTTTTTTTTTTTTTTTTTTTTTTTTTTTTTTTTTAAAAAAAAAAAAAAAAAAAAAAAAAAAAAAAAAAAAAAAATTTTTTTTTTTTTTTTTTTTTTTTTTTTTTTTTTTTTTTTTTTTTTTTTTTTTTTTTTTTAAAAAAAAAAAAAAAAAAAATTTTTTTTTTTTTTTAAAAAAAAAAAAAAAAATCTTCTTCATGGAGCCCAGGTGGTAGTTTTTTTTTTTTTTTTTTTTTTTTTTTAAAAAAAAAATTTTTTTTTTTTTTTTTTTTTTTTTTTTTTTTTTTTTTTTTTTTTTTTTTTTTAAAAAAAAAAAAAAAAAAAAAAAAAAAAAAAAAAAAAAAATTTTTTTTTTTTTTTTTTTTTTTTTTTTTTTTTTTTTTTTTTTTTTTTTTTTTTTTTTTTAAAAAAAAAAAAAAAAAAAATTTTTTTTTTTTTTTCCTATATGGAGGAGTATGCTATGCTGGCATAGACATTTTTTTTTTTTTTTTTTTTTTTTTTTAAAAAAAAAATTTTTTTTTTTTTTTTTTTTTTTTTTTTTTTTTTTTTTTTTTTTTTTTTTTTTAAAAAAAAAAAAAAAAAAAAAAAAAAAAAAAAAAAAAAAATTTTTTTTTTTTTTTTTTTTTTTTTTTTTTTTTTTTTTTTTTTTTTTTTTTTTTTTTTTTAAAAAAAAAAAAAAAAAAAATTTTTTTTTTTTTTTCGGTGAAGTGGAAACACTTGAACAGGCTGAGCTTCAGCCACAGGAAGAATCTACCTGGCAGAAGGATCCCGATTATGCACCACCTGTCAAAAAGACCAAGAAGACGAAGAAAAGTAAACTAAAAAAAAAAAAAAAAAAAAAAAAAAAAATTTTTTTTTTTTTTTTTTTTTTTTTTTAAAAAAAAAATTTTTTTTTTTTTTTTTTTTTTTTTTTTTTTTTTTTTTTTTTTTTTTTTTTTTAAAAAAAAAAAAAAAAAAAAAAAAAAAAAAAAAAAAAAAATTTTTTTTTTTTTTTTTTTTTTTTTTTTTTTTTTTTTTTTTTTTTTTTTTTTTTTTTTTTAAAAAAAAAAAAAAAAAAAATTTTTTTTTTTTTTTCCTCCATCATAACCTCGCCCAGCAGAGGGTTCCAACCAACATGATGCCCCAAAGATCTAAAAAAAAAAAAAAAAAAAAAAATTTTTTTTTTTTTTTTTTTTTTTTTTTAAAAAAAAAATTTTTTTTTTTTTTTTTTTTTTTTTTTTTTTTTTTTTTTTTTTTTTTTTTTTTAAAAAAAAAAAAAAAAAAAAAAAAAAAAAAAAAAAAAAAATTTTTTTTTTTTTTTTTTTTTTTTTTTTTTTTTTTTTTTTTTTTTTTTTTTTTTTTTTTTAAAAAAAAAAAAAAAAAAAATTTTTTTTTTTTTTTACGAGCCTGAGATGGTTCAGGAAACCTATCAGTATGAAGTGGAACTTCCCAGTCTTTTTTTTTTTTTTTTTTTTTTTTTTTAAAAAAAAAATTTTTTTTTTTTTTTTTTTTTTTTTTTTTTTTTTTTTTTTTTTTTTTTTTTTTAAAAAAAAAAAAAAAAAAAAAAAAAAAAAAAAAAAAAAAATTTTTTTTTTTTTTTTTTTTTTTTTTTTTTTTTTTTTTTTTTTTTTTTTTTTTTTTTTTTAAAAAAAAAAAAAAAAAAAATTTTTTTTTTTTTTTAAAGTCTGCTATAACATGGCTACAAAAAATGGTGTGCATTACAAGTTTTTTTTTTTTTTTTTTTTTTTTTTTAAAAAAAAAATTTTTTTTTTTTTTTTTTTTTTTTTTTTTTTTTTTTTTTTTTTTTTTTTTTTTAAAAAAAAAAAAAAAAAAAAAAAAAAAAAAAAAAAAAAAATTTTTTTTTTTTTTTTTTTTTTTTTTTTTTTTTTTTTTTTTTTTTTTTTTTTTTTTTTTTAAAAAAAAAAAAAAAAAAAATTTTTTTTTTTTTTTATAGTCAAGAGGAGGGCTAAAGGCAGCATGGGCTTAAAAAAAAAAAAAAAAAAAATTTTTTTTTTTTTTTTTTTTTTTTTTTAAAAAAAAAATTTTTTTTTTTTTTTTTTTTTTTTTTTTTTTTTTTTTTTTTTTTTTTTTTTTTAAAAAAAAAAAAAAAAAAAAAAAAAAAAAAAAAAAAAAAATTTTTTTTTTTTTTTTTTTTTTTTTTTTTTTTTTTTTTTTTTTTTTTTTTTTTTTTTTTTAAAAAAAAAAAAAAAAAAAATTTTTTTTTTTTTTTATTACCGCCCTGATCAACGTGTCTGTTTTTTTTTTTTTTTTTTTTTTTTTTTAAAAAAAAAATTTTTTTTTTTTTTTTTTTTTTTTTTTTTTTTTTTTTTTTTTTTTTTTTTTTTAAAAAAAAAAAAAAAAAAAAAAAAAAAAAAAAAAAAAAAATTTTTTTTTTTTTTTTTTTTTTTTTTTTTTTTTTTTTTTTTTTTTTTTTTTTTTTTTTTTAAAAAAAAAAAAAAAAAAAATTTTTTTTTTTTTTTCAAGCAGCGAAGGAGCATCATTTCTCCAAATTTTTTTTTTTTTTTTTTTTTTTTTTTAAAAAAAAAATTTTTTTTTTTTTTTTTTTTTTTTTTTTTTTTTTTTTTTTTTTTTTTTTTTTTAAAAAAAAAAAAAAAAAAAAAAAAAAAAAAAAAAAAAAAATTTTTTTTTTTTTTTTTTTTTTTTTTTTTTTTTTTTTTTTTTTTTTTTTTTTTTTTTTTTAAAAAAAAAAAAAAAAAAAATTTTTTTTTTTTTTTAGTCCAACCAAGCATGCCTCTAGTCCAACCAAGCAGGAATTTTTTTTTTTTTTTTTTTTTTTTTTTAAAAAAAAAATTTTTTTTTTTTTTTTTTTTTTTTTTTTTTTTTTTTTTTTTTTTTTTTTTTTTAAAAAAAAAAAAAAAAAAAAAAAAAAAAAAAAAAAAAAAATTTTTTTTTTTTTTTTTTTTTTTTTTTTTTTTTTTTTTTTTTTTTTTTTTTTTTTTTTTTAAAAAAAAAAAAAAAAAAAATTTTTTTTTTTTTTTAACGTCAGAAtGtTCAGTGGAAACCTCCAGTTTTTTTTTTTTTTTTTTTTTTTTTTTAAAAAAAAAATTTTTTTTTTTTTTTTTTTTTTTTTTTTTTTTTTTTTTTTTTTTTTTTTTTTTAAAAAAAAAAAAAAAAAAAAAAAAAAAAAAAAAAAAAAAATTTTTTTTTTTTTTTTTTTTTTTTTTTTTTTTTTTTTTTTTTTTTTTTTTTTTTTTTTTTAAAAAAAAAAAAAAAAAAAATTTTTTTTTTTTTTTAAGCGAATCCACAAAAAGGATATTCTCTTTTTTTTTTTTTTTTTTTTTTTTTTTAAAAAAAAAATTTTTTTTTTTTTTTTTTTTTTTTTTTTTTTTTTTTTTTTTTTTTTTTTTTTTAAAAAAAAAAAAAAAAAAAAAAAAAAAAAAAAAAAAAAAATTTTTTTTTTTTTTTTTTTTTTTTTTTTTTTTTTTTTTTTTTTTTTTTTTTTTTTTTTTTAAAAAAAAAAAAAAAAAAAATTTTTTTTTTTTTTTCGCATCATCCCCCGACACCTCCAGCTCGCCTTTTTTTTTTTTTTTTTTTTTTTTTTTAAAAAAAAAATTTTTTTTTTTTTTTTTTTTTTTTTTTTTTTTTTTTTTTTTTTTTTTTTTTTTAAAAAAAAAAAAAAAAAAAAAAAAAAAAAAAAAAAAAAAATTTTTTTTTTTTTTTTTTTTTTTTTTTTTTTTTTTTTTTTTTTTTTTTTTTTTTTTTTTTAAAAAAAAAAAAAAAAAAAATTTTTTTTTTTTTTTAAAGCTTTGCCAGAATCTGCCGTGTTTTTCTCCTGAAAAACTTCTAAAAAAAAAAAAAAAAAAAAAAAAAAAAATTTTTTTTTTTTTTTTTTTTTTTTTTTAAAAAAAAAATTTTTTTTTTTTTTTTTTTTTTTTTTTTTTTTTTTTTTTTTTTTTTTTTTTTTAAAAAAAAAAAAAAAAAAAAAAAAAAAAAAAAAAAAAAAATTTTTTTTTTTTTTTTTTTTTTTTTTTTTTTTTTTTTTTTTTTTTTTTTTTTTTTTTTTTAAAAAAAAAAAAAAAAAAAATTTTTTTTTTTTTTTATTGATATTCATCATGGTGATGGCGTGGAAGAAGCTAAAAAAAAAAAAAAAAAAAAATTTTTTTTTTTTTTTTTTTTTTTTTTTAAAAAAAAAATTTTTTTTTTTTTTTTTTTTTTTTTTTTTTTTTTTTTTTTTTTTTTTTTTTTTAAAAAAAAAAAAAAAAAAAAAAAAAAAAAAAAAAAAAAAATTTTTTTTTTTTTTTTTTTTTTTTTTTTTTTTTTTTTTTTTTTTTTTTTTTTTTTTTTTTAAAAAAAAAAAAAAAAAAAATTTTTTTTTTTTTTTGAAATATCAGAATTACCTGACCGAGATGGAGTCTCATTCAGCTATGATGGACTTTTTTTTTTTTTTTTTTTTTTTTTTTAAAAAAAAAATTTTTTTTTTTTTTTTTTTTTTTTTTTTTTTTTTTTTTTTTTTTTTTTTTTTTAAAAAAAAAAAAAAAAAAAAAAAAAAAAAAAAAAAAAAAATTTTTTTTTTTTTTTTTTTTTTTTTTTTTTTTTTTTTTTTTTTTTTTTTTTTTTTTTTTTAAAAAAAAAAAAAAAAAAAATTTTTTTTTTTTTTTAAGAGCTGGATGATGCTAAGCAGCTTCTATGGAGCGAAGAGCTCAAATAAAAAAAAAAAAAAAAAAAAAAAAATTTTTTTTTTTTTTTTTTTTTTTTTTTAAAAAAAAAATTTTTTTTTTTTTTTTTTTTTTTTTTTTTTTTTTTTTTTTTTTTTTTTTTTTTAAAAAAAAAAAAAAAAAAAAAAAAAAAAAAAAAAAAAAAATTTTTTTTTTTTTTTTTTTTTTTTTTTTTTTTTTTTTTTTTTTTTTTTTTTTTTTTTTTTAAAAAAAAAAAAAAAAAAAATTTTTTTTTTTTTTTAGAAAACGCCAGCGGTTACAACCTCCAGATCGACTGTATTTTTTTTTTTTTTTTTTTTTTTTTTTAAAAAAAAAATTTTTTTTTTTTTTTTTTTTTTTTTTTTTTTTTTTTTTTTTTTTTTTTTTTTTAAAAAAAAAAAAAAAAAAAAAAAAAAAAAAAAAAAAAAAATTTTTTTTTTTTTTTTTTTTTTTTTTTTTTTTTTTTTTTTTTTTTTTTTTTTTTTTTTTTAAAAAAAAAAAAAAAAAAAATTTTTTTTTTTTTTTCCTTAACTGTAATACTATACGAGGGCTCTTTTTTTTTTTTTTTTTTTTTTTTTTTAAAAAAAAAATTTTTTTTTTTTTTTTTTTTTTTTTTTTTTTTTTTTTTTTTTTTTTTTTTTTTAAAAAAAAAAAAAAAAAAAAAAAAAAAAAAAAAAAAAAAATTTTTTTTTTTTTTTTTTTTTTTTTTTTTTTTTTTTTTTTTTTTTTTTTTTTTTTTTTTTAAAAAAAAAAAAAAAAAAAATTTTTTTTTTTTTTTAAAAAAAAAAAATAACCACTCCCAATGCAGATTTTAATATCCTGCTTCCCAAATTTTTTTTTTTTTTTTTTTTTTTTTTTAAAAAAAAAATTTTTTTTTTTTTTTTTTTTTTTTTTTTTTTTTTTTTTTTTTTTTTTTTTTTTAAAAAAAAAAAAAAAAAAAAAAAAAAAAAAAAAAAAAAAATTTTTTTTTTTTTTTTTTTTTTTTTTTTTTTTTTTTTTTTTTTTTTTTTTTTTTTTTTTTAAAAAAAAAAAAAAAAAAAATTTTTTTTTTTTTTTAGAAAATGAAACACAAAGTGAGGAGAATGACGTTACTTTTTTTTTTTTTTTTTTTTTTTTTTTAAAAAAAAAATTTTTTTTTTTTTTTTTTTTTTTTTTTTTTTTTTTTTTTTTTTTTTTTTTTTTAAAAAAAAAAAAAAAAAAAAAAAAAAAAAAAAAAAAAAAATTTTTTTTTTTTTTTTTTTTTTTTTTTTTTTTTTTTTTTTTTTTTTTTTTTTTTTTTTTTAAAAAAAAAAAAAAAAAAAATTTTTTTTTTTTTTTACTGGAATCATTCTGAAATACCTCAATGATCAGAATAAAAAAAAAAAAAAAAAAAAAAAAATTTTTTTTTTTTTTTTTTTTTTTTTTTAAAAAAAAAATTTTTTTTTTTTTTTTTTTTTTTTTTTTTTTTTTTTTTTTTTTTTTTTTTTTTAAAAAAAAAAAAAAAAAAAAAAAAAAAAAAAAAAAAAAAATTTTTTTTTTTTTTTTTTTTTTTTTTTTTTTTTTTTTTTTTTTTTTTTTTTTTTTTTTTTAAAAAAAAAAAAAAAAAAAATTTTTTTTTTTTTTTCTGCTCGTCCGTAAACTCTATGTTCTTATGCAGAATCTGGGCCCCCTATTTTTTTTTTTTTTTTTTTTTTTTTTTAAAAAAAAAATTTTTTTTTTTTTTTTTTTTTTTTTTTTTTTTTTTTTTTTTTTTTTTTTTTTTAAAAAAAAAAAAAAAAAAAAAAAAAAAAAAAAAAAAAAAATTTTTTTTTTTTTTTTTTTTTTTTTTTTTTTTTTTTTTTTTTTTTTTTTTTTTTTTTTTTAAAAAAAAAAAAAAAAAAAATTTTTTTTTTTTTTTAAAAAAAAAAAAAAtacggtctgcaaagtctaaaagacctAtttccaaatctcTTTTTTTTTTTTTTTTTTTTTTTTTTTAAAAAAAAAATTTTTTTTTTTTTTTTTTTTTTTTTTTTTTTTTTTTTTTTTTTTTTTTTTTTTAAAAAAAAAAAAAAAAAAAAAAAAAAAAAAAAAAAAAAAATTTTTTTTTTTTTTTTTTTTTTTTTTTTTTTTTTTTTTTTTTTTTTTTTTTTTTTTTTTTAAAAAAAAAAAAAAAAAAAATTTTTTTTTTTTTTTagaaattcaagaaatggccagaatCactAAAAAAAAAAAAAAAAAAATTTTTTTTTTTTTTTTTTTTTTTTTTTAAAAAAAAAATTTTTTTTTTTTTTTTTTTTTTTTTTTTTTTTTTTTTTTTTTTTTTTTTTTTTAAAAAAAAAAAAAAAAAAAAAAAAAAAAAAAAAAAAAAAATTTTTTTTTTTTTTTTTTTTTTTTTTTTTTTTTTTTTTTTTTTTTTTTTTTTTTTTTTTTAAAAAAAAAAAAAAAAAAAATTTTTTTTTTTTTTTatgggagtaggaaaaatggacgaattctGtctctgTTTTTTTTTTTTTTTTTTTTTTTTTTTAAAAAAAAAATTTTTTTTTTTTTTTTTTTTTTTTTTTTTTTTTTTTTTTTTTTTTTTTTTTTTAAAAAAAAAAAAAAAAAAAAAAAAAAAAAAAAAAAAAAAATTTTTTTTTTTTTTTTTTTTTTTTTTTTTTTTTTTTTTTTTTTTTTTTTTTTTTTTTTTTAAAAAAAAAAAAAAAAAAAATTTTTTTTTTTTTTTGAAGAACGCCATGCGGGTAACACTGGACGAGGCCGGCAATGAAGGCTCCTGGTTCTACATCTTTTTTTTTTTTTTTTTTTTTTTTTTTAAAAAAAAAATTTTTTTTTTTTTTTTTTTTTTTTTTTTTTTTTTTTTTTTTTTTTTTTTTTTTAAAAAAAAAAAAAAAAAAAAAAAAAAAAAAAAAAAAAAAATTTTTTTTTTTTTTTTTTTTTTTTTTTTTTTTTTTTTTTTTTTTTTTTTTTTTTTTTTTTAAAAAAAAAAAAAAAAAAAATTTTTTTTTTTTTTTAGACAAGGAAGCATTTGCCATTGTTCCCGTGTCCCCGTTTTTTTTTTTTTTTTTTTTTTTTTTTAAAAAAAAAATTTTTTTTTTTTTTTTTTTTTTTTTTTTTTTTTTTTTTTTTTTTTTTTTTTTTAAAAAAAAAAAAAAAAAAAAAAAAAAAAAAAAAAAAAAAATTTTTTTTTTTTTTTTTTTTTTTTTTTTTTTTTTTTTTTTTTTTTTTTTTTTTTTTTTTTAAAAAAAAAAAAAAAAAAAATTTTTTTTTTTTTTTAAAAAAAAAAAAAAAAAAAAATGAATTCCGGGCAGGATGTTCTGGAGGTCCTGTTTTTTTTTTTTTTTTTTTTTTTTTTTAAAAAAAAAATTTTTTTTTTTTTTTTTTTTTTTTTTTTTTTTTTTTTTTTTTTTTTTTTTTTTAAAAAAAAAAAAAAAAAAAAAAAAAAAAAAAAAAAAAAAATTTTTTTTTTTTTTTTTTTTTTTTTTTTTTTTTTTTTTTTTTTTTTTTTTTTTTTTTTTTAAAAAAAAAAAAAAAAAAAATTTTTTTTTTTTTTTAGGGTTTCTTCCACTGACCCCTTTGGCAGCTTTTTTTTTTTTTTTTTTTTTTTTTTTAAAAAAAAAATTTTTTTTTTTTTTTTTTTTTTTTTTTTTTTTTTTTTTTTTTTTTTTTTTTTTAAAAAAAAAAAAAAAAAAAAAAAAAAAAAAAAAAAAAAAATTTTTTTTTTTTTTTTTTTTTTTTTTTTTTTTTTTTTTTTTTTTTTTTTTTTTTTTTTTTAAAAAAAAAAAAAAAAAAAATTTTTTTTTTTTTTTAAAAAAAAAAAAAAAATACAGACCATCGTGAAGGCCGAGGGCCGCTTCATCAAGAAGTGCTTTTTTTTTTTTTTTTTTTTTTTTTTTAAAAAAAAAATTTTTTTTTTTTTTTTTTTTTTTTTTTTTTTTTTTTTTTTTTTTTTTTTTTTTAAAAAAAAAAAAAAAAAAAAAAAAAAAAAAAAAAAAAAAATTTTTTTTTTTTTTTTTTTTTTTTTTTTTTTTTTTTTTTTTTTTTTTTTTTTTTTTTTTTAAAAAAAAAAAAAAAAAAAATTTTTTTTTTTTTTTAAAAAAAAAAAAATGTTCCTGAAAAGCCATAATATCGTCCAGAAGACGGCTTTTTTTTTTTTTTTTTTTTTTTTTTTAAAAAAAAAATTTTTTTTTTTTTTTTTTTTTTTTTTTTTTTTTTTTTTTTTTTTTTTTTTTTTAAAAAAAAAAAAAAAAAAAAAAAAAAAAAAAAAAAAAAAATTTTTTTTTTTTTTTTTTTTTTTTTTTTTTTTTTTTTTTTTTTTTTTTTTTTTTTTTTTTAAAAAAAAAAAAAAAAAAAATTTTTTTTTTTTTTTCTCCTGGACTCACATGGCATGAAAAAGTTTTTTTTTTTTTTTTTTTTTTTTTTTAAAAAAAAAATTTTTTTTTTTTTTTTTTTTTTTTTTTTTTTTTTTTTTTTTTTTTTTTTTTTTAAAAAAAAAAAAAAAAAAAAAAAAAAAAAAAAAAAAAAAATTTTTTTTTTTTTTTTTTTTTTTTTTTTTTTTTTTTTTTTTTTTTTTTTTTTTTTTTTTTAAAAAAAAAAAAAAAAAAAATTTTTTTTTTTTTTTCCAAGAACAAGGATCTTCCTATCCGAGAAGATAAGGACCATAAAAAAAAAAAATTTTTTTTTTTTTTTTTTTTTTTTTTTAAAAAAAAAATTTTTTTTTTTTTTTTTTTTTTTTTTTTTTTTTTTTTTTTTTTTTTTTTTTTTAAAAAAAAAAAAAAAAAAAAAAAAAAAAAAAAAAAAAAAATTTTTTTTTTTTTTTTTTTTTTTTTTTTTTTTTTTTTTTTTTTTTTTTTTTTTTTTTTTTAAAAAAAAAAAAAAAAAAAATTTTTTTTTTTTTTTAAAAAAAAATTCAGGCAGCTAACAGGGAAGTTGTACCTAATAGACCTTTTTTTTTTTTTTTTTTTTTTTTTTTAAAAAAAAAATTTTTTTTTTTTTTTTTTTTTTTTTTTTTTTTTTTTTTTTTTTTTTTTTTTTTAAAAAAAAAAAAAAAAAAAAAAAAAAAAAAAAAAAAAAAATTTTTTTTTTTTTTTTTTTTTTTTTTTTTTTTTTTTTTTTTTTTTTTTTTTTTTTTTTTTAAAAAAAAAAAAAAAAAAAATTTTTTTTTTTTTTTAAAAAAAAAAAAAAAAAAATTTCACCAGTTCTGCTTAGAGGAGAAAGAACGACCTAAAAAAAAAAAAAAAATTTTTTTTTTTTTTTTTTTTTTTTTTTAAAAAAAAAATTTTTTTTTTTTTTTTTTTTTTTTTTTTTTTTTTTTTTTTTTTTTTTTTTTTTAAAAAAAAAAAAAAAAAAAAAAAAAAAAAAAAAAAAAAAATTTTTTTTTTTTTTTTTTTTTTTTTTTTTTTTTTTTTTTTTTTTTTTTTTTTTTTTTTTTAAAAAAAAAAAAAAAAAAAATTTTTTTTTTTTTTTAAAAAAAAAAAAAAAAAAATCAGATATGTCCTAAATACATTGCTAAATAAAAAAAAAAAAAAAAATTTTTTTTTTTTTTTTTTTTTTTTTTTAAAAAAAAAATTTTTTTTTTTTTTTTTTTTTTTTTTTTTTTTTTTTTTTTTTTTTTTTTTTTTAAAAAAAAAAAAAAAAAAAAAAAAAAAAAAAAAAAAAAAATTTTTTTTTTTTTTTTTTTTTTTTTTTTTTTTTTTTTTTTTTTTTTTTTTTTTTTTTTTTAAAAAAAAAAAAAAAAAAAATTTTTTTTTTTTTTTATGCATGGCAATGCTGCTCGTTTCATCAACCACTCATGTGAACCCAACTGTTACTTTTTTTTTTTTTTTTTTTTTTTTTTTAAAAAAAAAATTTTTTTTTTTTTTTTTTTTTTTTTTTTTTTTTTTTTTTTTTTTTTTTTTTTTAAAAAAAAAAAAAAAAAAAAAAAAAAAAAAAAAAAAAAAATTTTTTTTTTTTTTTTTTTTTTTTTTTTTTTTTTTTTTTTTTTTTTTTTTTTTTTTTTTTAAAAAAAAAAAAAAAAAAAATTTTTTTTTTTTTTTAAAAAAAAAAAATCCTCCTATTGGATGTAAATCCTCCTGGTTGGGCAATTTTTTTTTTTTTTTTTTTTTTTTTTTAAAAAAAAAATTTTTTTTTTTTTTTTTTTTTTTTTTTTTTTTTTTTTTTTTTTTTTTTTTTTTAAAAAAAAAAAAAAAAAAAAAAAAAAAAAAAAAAAAAAAATTTTTTTTTTTTTTTTTTTTTTTTTTTTTTTTTTTTTTTTTTTTTTTTTTTTTTTTTTTTAAAAAAAAAAAAAAAAAAAATTTTTTTTTTTTTTTGCCTGGAGGTTTTTCTTACCCAGAAACAGAAAGTAAAAAAAAAAAAAAAATTTTTTTTTTTTTTTTTTTTTTTTTTTAAAAAAAAAATTTTTTTTTTTTTTTTTTTTTTTTTTTTTTTTTTTTTTTTTTTTTTTTTTTTTAAAAAAAAAAAAAAAAAAAAAAAAAAAAAAAAAAAAAAAATTTTTTTTTTTTTTTTTTTTTTTTTTTTTTTTTTTTTTTTTTTTTTTTTTTTTTTTTTTTAAAAAAAAAAAAAAAAAAAATTTTTTTTTTTTTTTAAAAAAAAAAAAAAAAAATTATCCGAGAACTGCAGGTTTTACACGAGTGCAACTCCCCTTATATTTTTTTTTTTTTTTTTTTTTTTTTTTAAAAAAAAAATTTTTTTTTTTTTTTTTTTTTTTTTTTTTTTTTTTTTTTTTTTTTTTTTTTTTAAAAAAAAAAAAAAAAAAAAAAAAAAAAAAAAAAAAAAAATTTTTTTTTTTTTTTTTTTTTTTTTTTTTTTTTTTTTTTTTTTTTTTTTTTTTTTTTTTTAAAAAAAAAAAAAAAAAAAATTTTTTTTTTTTTTTAAAAAAAAAAAAAAAAAAAAAAAAAAAAATTTCTACGTATTATCAGCAATGCAAGAAACATTTTTTTTTTTTTTTTTTTTTTTTTTTAAAAAAAAAATTTTTTTTTTTTTTTTTTTTTTTTTTTTTTTTTTTTTTTTTTTTTTTTTTTTTAAAAAAAAAAAAAAAAAAAAAAAAAAAAAAAAAAAAAAAATTTTTTTTTTTTTTTTTTTTTTTTTTTTTTTTTTTTTTTTTTTTTTTTTTTTTTTTTTTTAAAAAAAAAAAAAAAAAAAATTTTTTTTTTTTTTTAGAAGCAGATCCATATGATGATTCACATGACTTTTTTTTTTTTTTTTTTTTTTTTTTTAAAAAAAAAATTTTTTTTTTTTTTTTTTTTTTTTTTTTTTTTTTTTTTTTTTTTTTTTTTTTTAAAAAAAAAAAAAAAAAAAAAAAAAAAAAAAAAAAAAAAATTTTTTTTTTTTTTTTTTTTTTTTTTTTTTTTTTTTTTTTTTTTTTTTTTTTTTTTTTTTAAAAAAAAAAAAAAAAAAAATTTTTTTTTTTTTTTAGAAAACGGTTGCAGGCACAGTTACTTGCCAGATATTTTTTTTTTTTTTTTTTTTTTTTTTTAAAAAAAAAATTTTTTTTTTTTTTTTTTTTTTTTTTTTTTTTTTTTTTTTTTTTTTTTTTTTTAAAAAAAAAAAAAAAAAAAAAAAAAAAAAAAAAAAAAAAATTTTTTTTTTTTTTTTTTTTTTTTTTTTTTTTTTTTTTTTTTTTTTTTTTTTTTTTTTTTAAAAAAAAAAAAAAAAAAAATTTTTTTTTTTTTTTAAAAAAAAAAAAAAAATGCTGCACTCCCCTTGTGCAATGGCTGTGGAACTTTTTTTTTTTTTTTTTTTTTTTTTTTAAAAAAAAAATTTTTTTTTTTTTTTTTTTTTTTTTTTTTTTTTTTTTTTTTTTTTTTTTTTTTAAAAAAAAAAAAAAAAAAAAAAAAAAAAAAAAAAAAAAAATTTTTTTTTTTTTTTTTTTTTTTTTTTTTTTTTTTTTTTTTTTTTTTTTTTTTTTTTTTTAAAAAAAAAAAAAAAAAAAATTTTTTTTTTTTTTTGCCCAGCGGTCGCTCAGCTGTAACTGTCGTAAAGAGAATTCGCGAACGTTTTTAAAAAAAAAAAAAAAAAAAAAAAATTTTTTTTTTTTTTTTTTTTTTTTTTTAAAAAAAAAATTTTTTTTTTTTTTTTTTTTTTTTTTTTTTTTTTTTTTTTTTTTTTTTTTTTTAAAAAAAAAAAAAAAAAAAAAAAAAAAAAAAAAAAAAAAATTTTTTTTTTTTTTTTTTTTTTTTTTTTTTTTTTTTTTTTTTTTTTTTTTTTTTTTTTTTAAAAAAAAAAAAAAAAAAAATTTTTTTTTTTTTTTAAAAAAAAAAAAAAAAAAATCTACATCTCAAAAGTCTGCAGATAAAGTGTATTTTTTTTTTTTTTTTTTTTTTTTTTTAAAAAAAAAATTTTTTTTTTTTTTTTTTTTTTTTTTTTTTTTTTTTTTTTTTTTTTTTTTTTTAAAAAAAAAAAAAAAAAAAAAAAAAAAAAAAAAAAAAAAATTTTTTTTTTTTTTTTTTTTTTTTTTTTTTTTTTTTTTTTTTTTTTTTTTTTTTTTTTTTAAAAAAAAAAAAAAAAAAAATTTTTTTTTTTTTTTCAATGCTGGCCTTGGACAGTCCGGAGAGTGGGTGGTTTTTTTTTTTTTTTTTTTTTTTTTTTAAAAAAAAAATTTTTTTTTTTTTTTTTTTTTTTTTTTTTTTTTTTTTTTTTTTTTTTTTTTTTAAAAAAAAAAAAAAAAAAAAAAAAAAAAAAAAAAAAAAAATTTTTTTTTTTTTTTTTTTTTTTTTTTTTTTTTTTTTTTTTTTTTTTTTTTTTTTTTTTTAAAAAAAAAAAAAAAAAAAATTTTTTTTTTTTTTTAAAAAAAAAAAAAAAAAAAATTGGTTTTTGATCAGAATGGAAAAGTTGTCCAGAAATTTTTTTTTTTTTTTTTTTTTTTTTTTAAAAAAAAAATTTTTTTTTTTTTTTTTTTTTTTTTTTTTTTTTTTTTTTTTTTTTTTTTTTTTAAAAAAAAAAAAAAAAAAAAAAAAAAAAAAAAAAAAAAAATTTTTTTTTTTTTTTTTTTTTTTTTTTTTTTTTTTTTTTTTTTTTTTTTTTTTTTTTTTTAAAAAAAAAAAAAAAAAAAATTTTTTTTTTTTTTTAAAAAAAAAAAAAAAAAAAATTTATCCGAGAAGACCAAATAAAAAGACTGATTTTTTTTTTTTTTTTTTTTTTTTTTTAAAAAAAAAATTTTTTTTTTTTTTTTTTTTTTTTTTTTTTTTTTTTTTTTTTTTTTTTTTTTTAAAAAAAAAAAAAAAAAAAAAAAAAAAAAAAAAAAAAAAATTTTTTTTTTTTTTTTTTTTTTTTTTTTTTTTTTTTTTTTTTTTTTTTTTTTTTTTTTTTAAAAAAAAAAAAAAAAAAAATTTTTTTTTTTTTTTGCAAAGTTTGCTGAAGATGACCGGATTGAGCAGATGAACGCTAAAAAAAAAAAAAAAAAAAAAAATTTTTTTTTTTTTTTTTTTTTTTTTTTAAAAAAAAAATTTTTTTTTTTTTTTTTTTTTTTTTTTTTTTTTTTTTTTTTTTTTTTTTTTTTAAAAAAAAAAAAAAAAAAAAAAAAAAAAAAAAAAAAAAAATTTTTTTTTTTTTTTTTTTTTTTTTTTTTTTTTTTTTTTTTTTTTTTTTTTTTTTTTTTTAAAAAAAAAAAAAAAAAAAATTTTTTTTTTTTTTTAAGAGGCCGGGCTAGAGGTGGTCGGGGACAGAGTTCCACTAAAAAAAAAAAAAAAAAAAAATTTTTTTTTTTTTTTTTTTTTTTTTTTAAAAAAAAAATTTTTTTTTTTTTTTTTTTTTTTTTTTTTTTTTTTTTTTTTTTTTTTTTTTTTAAAAAAAAAAAAAAAAAAAAAAAAAAAAAAAAAAAAAAAATTTTTTTTTTTTTTTTTTTTTTTTTTTTTTTTTTTTTTTTTTTTTTTTTTTTTTTTTTTTAAAAAAAAAAAAAAAAAAAATTTTTTTTTTTTTTTGGGCTATGTGGATTCCACGCTAAGTTTTTTTTTTTTTTTTTTTTTTTTTTTAAAAAAAAAATTTTTTTTTTTTTTTTTTTTTTTTTTTTTTTTTTTTTTTTTTTTTTTTTTTTTAAAAAAAAAAAAAAAAAAAAAAAAAAAAAAAAAAAAAAAATTTTTTTTTTTTTTTTTTTTTTTTTTTTTTTTTTTTTTTTTTTTTTTTTTTTTTTTTTTTAAAAAAAAAAAAAAAAAAAATTTTTTTTTTTTTTTGCTGATCAGGTGCCAACTGTGAACAATTTACATGTGTTTTTTTTTTTTTTTTTTTTTTTTTTTAAAAAAAAAATTTTTTTTTTTTTTTTTTTTTTTTTTTTTTTTTTTTTTTTTTTTTTTTTTTTTAAAAAAAAAAAAAAAAAAAAAAAAAAAAAAAAAAAAAAAATTTTTTTTTTTTTTTTTTTTTTTTTTTTTTTTTTTTTTTTTTTTTTTTTTTTTTTTTTTTAAAAAAAAAAAAAAAAAAAATTTTTTTTTTTTTTTATCAAGTTCTAGTGGGGACAACAGAACTGCATAAAAAAAAAAAAAAAATTTTTTTTTTTTTTTTTTTTTTTTTTTAAAAAAAAAATTTTTTTTTTTTTTTTTTTTTTTTTTTTTTTTTTTTTTTTTTTTTTTTTTTTTAAAAAAAAAAAAAAAAAAAAAAAAAAAAAAAAAAAAAAAATTTTTTTTTTTTTTTTTTTTTTTTTTTTTTTTTTTTTTTTTTTTTTTTTTTTTTTTTTTTAAAAAAAAAAAAAAAAAAAATTTTTTTTTTTTTTTatTTTGCAAAATCTCACtACACAAAAATCAGTCTATTTTTTTTTTTTTTTTTTTTTTTTTTTAAAAAAAAAATTTTTTTTTTTTTTTTTTTTTTTTTTTTTTTTTTTTTTTTTTTTTTTTTTTTTAAAAAAAAAAAAAAAAAAAAAAAAAAAAAAAAAAAAAAAATTTTTTTTTTTTTTTTTTTTTTTTTTTTTTTTTTTTTTTTTTTTTTTTTTTTTTTTTTTTAAAAAAAAAAAAAAAAAAAATTTTTTTTTTTTTTTAAAAAAAAAAAAAAAAAAAAAAATGAGGAGAGACGCTCACAAGCAAATGGTGCAAGCGCAGTATTTTTTTTTTTTTTTTTTTTTTTTTTTAAAAAAAAAATTTTTTTTTTTTTTTTTTTTTTTTTTTTTTTTTTTTTTTTTTTTTTTTTTTTTAAAAAAAAAAAAAAAAAAAAAAAAAAAAAAAAAAAAAAAATTTTTTTTTTTTTTTTTTTTTTTTTTTTTTTTTTTTTTTTTTTTTTTTTTTTTTTTTTTTAAAAAAAAAAAAAAAAAAAATTTTTTTTTTTTTTTAAATCTCCACCAATCAAGTCCCGGGACTGCTTTTTTTTTTTTTTTTTTTTTTTTTTTAAAAAAAAAATTTTTTTTTTTTTTTTTTTTTTTTTTTTTTTTTTTTTTTTTTTTTTTTTTTTTAAAAAAAAAAAAAAAAAAAAAAAAAAAAAAAAAAAAAAAATTTTTTTTTTTTTTTTTTTTTTTTTTTTTTTTTTTTTTTTTTTTTTTTTTTTTTTTTTTTAAAAAAAAAAAAAAAAAAAATTTTTTTTTTTTTTTCATTGATGACATTGAATGGAACAAAACCCCAAATGATGTCTAAAAAAAAAAAAAAAAAAAATTTTTTTTTTTTTTTTTTTTTTTTTTTAAAAAAAAAATTTTTTTTTTTTTTTTTTTTTTTTTTTTTTTTTTTTTTTTTTTTTTTTTTTTTAAAAAAAAAAAAAAAAAAAAAAAAAAAAAAAAAAAAAAAATTTTTTTTTTTTTTTTTTTTTTTTTTTTTTTTTTTTTTTTTTTTTTTTTTTTTTTTTTTTAAAAAAAAAAAAAAAAAAAATTTTTTTTTTTTTTTAAAAAAAAAAAAAAAATAAAGAGAATTCAAACAAGCAACGAAGCTCAAAATTTTTTTTTTTTTTTTTTTTTTTTTTTAAAAAAAAAATTTTTTTTTTTTTTTTTTTTTTTTTTTTTTTTTTTTTTTTTTTTTTTTTTTTTAAAAAAAAAAAAAAAAAAAAAAAAAAAAAAAAAAAAAAAATTTTTTTTTTTTTTTTTTTTTTTTTTTTTTTTTTTTTTTTTTTTTTTTTTTTTTTTTTTTAAAAAAAAAAAAAAAAAAAATTTTTTTTTTTTTTTAAGGCCTGAAGCGCCCAGTGATGTGGCTGTGGCGACGGGGGAGGGGTATCTCTCCTTTAAAAAAAAAAAAAAAAAAAAAATTTTTTTTTTTTTTTTTTTTTTTTTTTAAAAAAAAAATTTTTTTTTTTTTTTTTTTTTTTTTTTTTTTTTTTTTTTTTTTTTTTTTTTTTAAAAAAAAAAAAAAAAAAAAAAAAAAAAAAAAAAAAAAAATTTTTTTTTTTTTTTTTTTTTTTTTTTTTTTTTTTTTTTTTTTTTTTTTTTTTTTTTTTTAAAAAAAAAAAAAAAAAAAATTTTTTTTTTTTTTTCGGCGGTACCTCCGCGGCCGCTTCCTGGGGAAGGGAGGCTTCGCCAAATTTTTTTTTTTTTTTTTTTTTTTTTTTAAAAAAAAAATTTTTTTTTTTTTTTTTTTTTTTTTTTTTTTTTTTTTTTTTTTTTTTTTTTTTAAAAAAAAAAAAAAAAAAAAAAAAAAAAAAAAAAAAAAAATTTTTTTTTTTTTTTTTTTTTTTTTTTTTTTTTTTTTTTTTTTTTTTTTTTTTTTTTTTTAAAAAAAAAAAAAAAAAAAATTTTTTTTTTTTTTTATAGATGAGTTACTGAATGACGAGTTTTTCACCACGGGCTACATCCCCGCTAAAAAAAAAAAAAAAAAATTTTTTTTTTTTTTTTTTTTTTTTTTTAAAAAAAAAATTTTTTTTTTTTTTTTTTTTTTTTTTTTTTTTTTTTTTTTTTTTTTTTTTTTTAAAAAAAAAAAAAAAAAAAAAAAAAAAAAAAAAAAAAAAATTTTTTTTTTTTTTTTTTTTTTTTTTTTTTTTTTTTTTTTTTTTTTTTTTTTTTTTTTTTAAAAAAAAAAAAAAAAAAAATTTTTTTTTTTTTTTAAAAAAAAAAAAATTTGCCTGTTATTGGCGTACAAGATTAAATACCCTGAAAACTTCTTCTTGCTACGTGTTTTTTTTTTTTTTTTTTTTTTTTTTTAAAAAAAAAATTTTTTTTTTTTTTTTTTTTTTTTTTTTTTTTTTTTTTTTTTTTTTTTTTTTTAAAAAAAAAAAAAAAAAAAAAAAAAAAAAAAAAAAAAAAATTTTTTTTTTTTTTTTTTTTTTTTTTTTTTTTTTTTTTTTTTTTTTTTTTTTTTTTTTTTAAAAAAAAAAAAAAAAAAAATTTTTTTTTTTTTTTATCCCTTCGAGCCATTTCCCATGAACACTCTCCCTCGGACCTCGAGGCGCACTTCGTACCTAAAAAAAAAAAAAAAAATTTTTTTTTTTTTTTTTTTTTTTTTTTAAAAAAAAAATTTTTTTTTTTTTTTTTTTTTTTTTTTTTTTTTTTTTTTTTTTTTTTTTTTTTAAAAAAAAAAAAAAAAAAAAAAAAAAAAAAAAAAAAAAAATTTTTTTTTTTTTTTTTTTTTTTTTTTTTTTTTTTTTTTTTTTTTTTTTTTTTTTTTTTTAAAAAAAAAAAAAAAAAAAATTTTTTTTTTTTTTTGAAAGCGTGGCTCTTCGATTAATAACTGAAGTTTTTTTTTTTTTTTTTTTTTTTTTTTAAAAAAAAAATTTTTTTTTTTTTTTTTTTTTTTTTTTTTTTTTTTTTTTTTTTTTTTTTTTTTAAAAAAAAAAAAAAAAAAAAAAAAAAAAAAAAAAAAAAAATTTTTTTTTTTTTTTTTTTTTTTTTTTTTTTTTTTTTTTTTTTTTTTTTTTTTTTTTTTTAAAAAAAAAAAAAAAAAAAATTTTTTTTTTTTTTTAACGATATTAAGAACCACAAGTGGTTTGCCACTACAGATTAAAAAAAAAAAAAAAAAATTTTTTTTTTTTTTTTTTTTTTTTTTTAAAAAAAAAATTTTTTTTTTTTTTTTTTTTTTTTTTTTTTTTTTTTTTTTTTTTTTTTTTTTTAAAAAAAAAAAAAAAAAAAAAAAAAAAAAAAAAAAAAAAATTTTTTTTTTTTTTTTTTTTTTTTTTTTTTTTTTTTTTTTTTTTTTTTTTTTTTTTTTTTAAAAAAAAAAAAAAAAAAAATTTTTTTTTTTTTTTAGCAGAGCTGAAGTATCTAAAACAGAATAAAGAAAAAGTTTTTTTTTTTTTTTTTTTTTTTTTTTAAAAAAAAAATTTTTTTTTTTTTTTTTTTTTTTTTTTTTTTTTTTTTTTTTTTTTTTTTTTTTAAAAAAAAAAAAAAAAAAAAAAAAAAAAAAAAAAAAAAAATTTTTTTTTTTTTTTTTTTTTTTTTTTTTTTTTTTTTTTTTTTTTTTTTTTTTTTTTTTTAAAAAAAAAAAAAAAAAAAATTTTTTTTTTTTTTTAAACTCCTGAAAGATGACAGCAGCAGTGAAGTTTTTTTTTTTTTTTTTTTTTTTTTTTAAAAAAAAAATTTTTTTTTTTTTTTTTTTTTTTTTTTTTTTTTTTTTTTTTTTTTTTTTTTTTAAAAAAAAAAAAAAAAAAAAAAAAAAAAAAAAAAAAAAAATTTTTTTTTTTTTTTTTTTTTTTTTTTTTTTTTTTTTTTTTTTTTTTTTTTTTTTTTTTTAAAAAAAAAAAAAAAAAAAATTTTTTTTTTTTTTTGAAAACTGAATAAGCACATTCGCTATACAGAATTTTTTTTTTTTTTTTTTTTTTTTTTTAAAAAAAAAATTTTTTTTTTTTTTTTTTTTTTTTTTTTTTTTTTTTTTTTTTTTTTTTTTTTTAAAAAAAAAAAAAAAAAAAAAAAAAAAAAAAAAAAAAAAATTTTTTTTTTTTTTTTTTTTTTTTTTTTTTTTTTTTTTTTTTTTTTTTTTTTTTTTTTTTAAAAAAAAAAAAAAAAAAAATTTTTTTTTTTTTTTCCGAATCTATTCGAATCTGCGACTTTGGTTTAAAAAAAAAAAAAAATTTTTTTTTTTTTTTTTTTTTTTTTTTAAAAAAAAAATTTTTTTTTTTTTTTTTTTTTTTTTTTTTTTTTTTTTTTTTTTTTTTTTTTTTAAAAAAAAAAAAAAAAAAAAAAAAAAAAAAAAAAAAAAAATTTTTTTTTTTTTTTTTTTTTTTTTTTTTTTTTTTTTTTTTTTTTTTTTTTTTTTTTTTTAAAAAAAAAAAAAAAAAAAATTTTTTTTTTTTTTTAGCTGAAAATTGATTGTGAAGAGAACGATACTCCCTCAAAGTATAAAAAAAAAAAAAAAAAATTTTTTTTTTTTTTTTTTTTTTTTTTTAAAAAAAAAATTTTTTTTTTTTTTTTTTTTTTTTTTTTTTTTTTTTTTTTTTTTTTTTTTTTTAAAAAAAAAAAAAAAAAAAAAAAAAAAAAAAAAAAAAAAATTTTTTTTTTTTTTTTTTTTTTTTTTTTTTTTTTTTTTTTTTTTTTTTTTTTTTTTTTTTAAAAAAAAAAAAAAAAAAAATTTTTTTTTTTTTTTATCTCATCCTCCATTTGAAAAGAGTTTTTTTTTTTTTTTTTTTTTTTTTTTAAAAAAAAAATTTTTTTTTTTTTTTTTTTTTTTTTTTTTTTTTTTTTTTTTTTTTTTTTTTTTAAAAAAAAAAAAAAAAAAAAAAAAAAAAAAAAAAAAAAAATTTTTTTTTTTTTTTTTTTTTTTTTTTTTTTTTTTTTTTTTTTTTTTTTTTTTTTTTTTTAAAAAAAAAAAAAAAAAAAATTTTTTTTTTTTTTTACAGTTCAACTATCACCGCAAGAAAAACATCGCCGCCGATTTTTTTTTTTTTTTTTTTTTTTTTTTAAAAAAAAAATTTTTTTTTTTTTTTTTTTTTTTTTTTTTTTTTTTTTTTTTTTTTTTTTTTTTAAAAAAAAAAAAAAAAAAAAAAAAAAAAAAAAAAAAAAAATTTTTTTTTTTTTTTTTTTTTTTTTTTTTTTTTTTTTTTTTTTTTTTTTTTTTTTTTTTTAAAAAAAAAAAAAAAAAAAATTTTTTTTTTTTTTTCCAAAGGCTGACCTCTATACATGGAGGACAGTATACTTTTTTTTTTTTTTTTTTTTTTTTTTTAAAAAAAAAATTTTTTTTTTTTTTTTTTTTTTTTTTTTTTTTTTTTTTTTTTTTTTTTTTTTTAAAAAAAAAAAAAAAAAAAAAAAAAAAAAAAAAAAAAAAATTTTTTTTTTTTTTTTTTTTTTTTTTTTTTTTTTTTTTTTTTTTTTTTTTTTTTTTTTTTAAAAAAAAAAAAAAAAAAAATTTTTTTTTTTTTTTATTCTTGGACAGAGTTTGATGATGTGTTTTTAACAAAAAATAAAAAAAAAAAAAAAATTTTTTTTTTTTTTTTTTTTTTTTTTTAAAAAAAAAATTTTTTTTTTTTTTTTTTTTTTTTTTTTTTTTTTTTTTTTTTTTTTTTTTTTTAAAAAAAAAAAAAAAAAAAAAAAAAAAAAAAAAAAAAAAATTTTTTTTTTTTTTTTTTTTTTTTTTTTTTTTTTTTTTTTTTTTTTTTTTTTTTTTTTTTAAAAAAAAAAAAAAAAAAAATTTTTTTTTTTTTTTGAAGAAGGCGCTGAACTATCCAATGAGGAGTTTTTTTTTTTTTTTTTTTTTTTTTTTAAAAAAAAAATTTTTTTTTTTTTTTTTTTTTTTTTTTTTTTTTTTTTTTTTTTTTTTTTTTTTAAAAAAAAAAAAAAAAAAAAAAAAAAAAAAAAAAAAAAAATTTTTTTTTTTTTTTTTTTTTTTTTTTTTTTTTTTTTTTTTTTTTTTTTTTTTTTTTTTTAAAAAAAAAAAAAAAAAAAATTTTTTTTTTTTTTTAAAAAAAAAAAATGCTCAGATCAACTCCACCCGCTACAAGACTTTTTTTTTTTTTTTTTTTTTTTTTTTAAAAAAAAAATTTTTTTTTTTTTTTTTTTTTTTTTTTTTTTTTTTTTTTTTTTTTTTTTTTTTAAAAAAAAAAAAAAAAAAAAAAAAAAAAAAAAAAAAAAAATTTTTTTTTTTTTTTTTTTTTTTTTTTTTTTTTTTTTTTTTTTTTTTTTTTTTTTTTTTTAAAAAAAAAAAAAAAAAAAATTTTTTTTTTTTTTTCGACGCCTCTCTGAATCCCCAGTGTTTGATGCTCCACCAAGCCCTTTTTTTTTTTTTTTTTTTTTTTTTTTAAAAAAAAAATTTTTTTTTTTTTTTTTTTTTTTTTTTTTTTTTTTTTTTTTTTTTTTTTTTTTAAAAAAAAAAAAAAAAAAAAAAAAAAAAAAAAAAAAAAAATTTTTTTTTTTTTTTTTTTTTTTTTTTTTTTTTTTTTTTTTTTTTTTTTTTTTTTTTTTTAAAAAAAAAAAAAAAAAAAATTTTTTTTTTTTTTTCAACAACACTGGTGATCATCGTCCTTGTAAAAAAAAAAAAAAAATTTTTTTTTTTTTTTTTTTTTTTTTTTAAAAAAAAAATTTTTTTTTTTTTTTTTTTTTTTTTTTTTTTTTTTTTTTTTTTTTTTTTTTTTAAAAAAAAAAAAAAAAAAAAAAAAAAAAAAAAAAAAAAAATTTTTTTTTTTTTTTTTTTTTTTTTTTTTTTTTTTTTTTTTTTTTTTTTTTTTTTTTTTTAAAAAAAAAAAAAAAAAAAATTTTTTTTTTTTTTTCGATGATCTGGGAACAACTGGCAGAGGAAATAAAAAAAAAAAAAATTTTTTTTTTTTTTTTTTTTTTTTTTTAAAAAAAAAATTTTTTTTTTTTTTTTTTTTTTTTTTTTTTTTTTTTTTTTTTTTTTTTTTTTTAAAAAAAAAAAAAAAAAAAAAAAAAAAAAAAAAAAAAAAATTTTTTTTTTTTTTTTTTTTTTTTTTTTTTTTTTTTTTTTTTTTTTTTTTTTTTTTTTTTAAAAAAAAAAAAAAAAAAAATTTTTTTTTTTTTTTAAAAAAAAAAAAAAAATTTAACCTCCAAACCTTATGCATTTACTGTTTTTTTTTTTTTTTTTTTTTTTTTTTAAAAAAAAAATTTTTTTTTTTTTTTTTTTTTTTTTTTTTTTTTTTTTTTTTTTTTTTTTTTTTAAAAAAAAAAAAAAAAAAAAAAAAAAAAAAAAAAAAAAAATTTTTTTTTTTTTTTTTTTTTTTTTTTTTTTTTTTTTTTTTTTTTTTTTTTTTTTTTTTTAAAAAAAAAAAAAAAAAAAATTTTTTTTTTTTTTTGGGTAGTAATATTGTGGTTAGTACAAGAGGAGGTTTTTTTTTTTTTTTTTTTTTTTTTTTAAAAAAAAAATTTTTTTTTTTTTTTTTTTTTTTTTTTTTTTTTTTTTTTTTTTTTTTTTTTTTAAAAAAAAAAAAAAAAAAAAAAAAAAAAAAAAAAAAAAAATTTTTTTTTTTTTTTTTTTTTTTTTTTTTTTTTTTTTTTTTTTTTTTTTTTTTTTTTTTTAAAAAAAAAAAAAAAAAAAATTTTTTTTTTTTTTTAGCTGTTGCAGGAGGGCTGGTGGATGCCGAGGTTTTTTTTTTTTTTTTTTTTTTTTTTTAAAAAAAAAATTTTTTTTTTTTTTTTTTTTTTTTTTTTTTTTTTTTTTTTTTTTTTTTTTTTTAAAAAAAAAAAAAAAAAAAAAAAAAAAAAAAAAAAAAAAATTTTTTTTTTTTTTTTTTTTTTTTTTTTTTTTTTTTTTTTTTTTTTTTTTTTTTTTTTTTAAAAAAAAAAAAAAAAAAAATTTTTTTTTTTTTTTGCCAGGAGCACCAGTGGCGCCTTTTTTTTTTTTTTTTTTTTTTTTTTTAAAAAAAAAATTTTTTTTTTTTTTTTTTTTTTTTTTTTTTTTTTTTTTTTTTTTTTTTTTTTTAAAAAAAAAAAAAAAAAAAAAAAAAAAAAAAAAAAAAAAATTTTTTTTTTTTTTTTTTTTTTTTTTTTTTTTTTTTTTTTTTTTTTTTTTTTTTTTTTTTAAAAAAAAAAAAAAAAAAAATTTTTTTTTTTTTTTCCCTGGATCTGGGTTATAAGCCTGGGGTGGATGCCATTCGTTTTTTTTTTTTTTTTTTTTTTTTTTTAAAAAAAAAATTTTTTTTTTTTTTTTTTTTTTTTTTTTTTTTTTTTTTTTTTTTTTTTTTTTTAAAAAAAAAAAAAAAAAAAAAAAAAAAAAAAAAAAAAAAATTTTTTTTTTTTTTTTTTTTTTTTTTTTTTTTTTTTTTTTTTTTTTTTTTTTTTTTTTTTAAAAAAAAAAAAAAAAAAAATTTTTTTTTTTTTTTCTCCTGCGGCAGATGTTATTCTTCCTGGTGCAGCTTACATTTTTTTTTTTTTTTTTTTTTTTTTTTAAAAAAAAAATTTTTTTTTTTTTTTTTTTTTTTTTTTTTTTTTTTTTTTTTTTTTTTTTTTTTAAAAAAAAAAAAAAAAAAAAAAAAAAAAAAAAAAAAAAAATTTTTTTTTTTTTTTTTTTTTTTTTTTTTTTTTTTTTTTTTTTTTTTTTTTTTTTTTTTTAAAAAAAAAAAAAAAAAAAATTTTTTTTTTTTTTTGGAGTGGATGGAGCCGTACAGCCGCGCCGTCTTAAAAAAAAAAAAAAAAAAATTTTTTTTTTTTTTTTTTTTTTTTTTTAAAAAAAAAATTTTTTTTTTTTTTTTTTTTTTTTTTTTTTTTTTTTTTTTTTTTTTTTTTTTTAAAAAAAAAAAAAAAAAAAAAAAAAAAAAAAAAAAAAAAATTTTTTTTTTTTTTTTTTTTTTTTTTTTTTTTTTTTTTTTTTTTTTTTTTTTTTTTTTTTAAAAAAAAAAAAAAAAAAAATTTTTTTTTTTTTTTCGGGGAGTCGGTGAAGAGATGCGACCCCCACTTTTTTTTTTTTTTTTTTTTTTTTTTTAAAAAAAAAATTTTTTTTTTTTTTTTTTTTTTTTTTTTTTTTTTTTTTTTTTTTTTTTTTTTTAAAAAAAAAAAAAAAAAAAAAAAAAAAAAAAAAAAAAAAATTTTTTTTTTTTTTTTTTTTTTTTTTTTTTTTTTTTTTTTTTTTTTTTTTTTTTTTTTTTAAAAAAAAAAAAAAAAAAAATTTTTTTTTTTTTTTCGGCATCCATTGGGATCTGAGAAAGTCTCATTTTTTTTTTTTTTTTTTTTTTTTTTTAAAAAAAAAATTTTTTTTTTTTTTTTTTTTTTTTTTTTTTTTTTTTTTTTTTTTTTTTTTTTTAAAAAAAAAAAAAAAAAAAAAAAAAAAAAAAAAAAAAAAATTTTTTTTTTTTTTTTTTTTTTTTTTTTTTTTTTTTTTTTTTTTTTTTTTTTTTTTTTTTAAAAAAAAAAAAAAAAAAAATTTTTTTTTTTTTTTAAAAAAAAATCATCCTTCAGTGCCTCAACAAGATGCCCGAGGGTTTTTTTTTTTTTTTTTTTTTTTTTTTAAAAAAAAAATTTTTTTTTTTTTTTTTTTTTTTTTTTTTTTTTTTTTTTTTTTTTTTTTTTTTAAAAAAAAAAAAAAAAAAAAAAAAAAAAAAAAAAAAAAAATTTTTTTTTTTTTTTTTTTTTTTTTTTTTTTTTTTTTTTTTTTTTTTTTTTTTTTTTTTTAAAAAAAAAAAAAAAAAAAATTTTTTTTTTTTTTTCTTACTCCTGTGGAGTCCATTGTGTCAATTTTTTTTTTTTTTTTTTTTTTTTTTTAAAAAAAAAATTTTTTTTTTTTTTTTTTTTTTTTTTTTTTTTTTTTTTTTTTTTTTTTTTTTTAAAAAAAAAAAAAAAAAAAAAAAAAAAAAAAAAAAAAAAATTTTTTTTTTTTTTTTTTTTTTTTTTTTTTTTTTTTTTTTTTTTTTTTTTTTTTTTTTTTAAAAAAAAAAAAAAAAAAAATTTTTTTTTTTTTTTAAAAAAAAAAAAAATGGAGGCTGGCACAAACCCAAAGTCATTTTTTTTTTTTTTTTTTTTTTTTTTTAAAAAAAAAATTTTTTTTTTTTTTTTTTTTTTTTTTTTTTTTTTTTTTTTTTTTTTTTTTTTTAAAAAAAAAAAAAAAAAAAAAAAAAAAAAAAAAAAAAAAATTTTTTTTTTTTTTTTTTTTTTTTTTTTTTTTTTTTTTTTTTTTTTTTTTTTTTTTTTTTAAAAAAAAAAAAAAAAAAAATTTTTTTTTTTTTTTAGCTCGCAATACTATGCAGGCTGGTGTAAAAAAAAAAAAAAATTTTTTTTTTTTTTTTTTTTTTTTTTTAAAAAAAAAATTTTTTTTTTTTTTTTTTTTTTTTTTTTTTTTTTTTTTTTTTTTTTTTTTTTTAAAAAAAAAAAAAAAAAAAAAAAAAAAAAAAAAAAAAAAATTTTTTTTTTTTTTTTTTTTTTTTTTTTTTTTTTTTTTTTTTTTTTTTTTTTTTTTTTTTAAAAAAAAAAAAAAAAAAAATTTTTTTTTTTTTTTGGCGGTGCAGCCCGCGCCTTGGGGTGTGTAAGGATACAAAGCTTTTTTTTTTTTTTTTTTTTTTTTTTTAAAAAAAAAATTTTTTTTTTTTTTTTTTTTTTTTTTTTTTTTTTTTTTTTTTTTTTTTTTTTTAAAAAAAAAAAAAAAAAAAAAAAAAAAAAAAAAAAAAAAATTTTTTTTTTTTTTTTTTTTTTTTTTTTTTTTTTTTTTTTTTTTTTTTTTTTTTTTTTTTAAAAAAAAAAAAAAAAAAAATTTTTTTTTTTTTTTAAAAAAAAAAAAAAAAATGGACAGGTTTGGAGTGGTTTTTCGCGCTAGTAAAAAAAAAAAAAAAATTTTTTTTTTTTTTTTTTTTTTTTTTTAAAAAAAAAATTTTTTTTTTTTTTTTTTTTTTTTTTTTTTTTTTTTTTTTTTTTTTTTTTTTTAAAAAAAAAAAAAAAAAAAAAAAAAAAAAAAAAAAAAAAATTTTTTTTTTTTTTTTTTTTTTTTTTTTTTTTTTTTTTTTTTTTTTTTTTTTTTTTTTTTAAAAAAAAAAAAAAAAAAAATTTTTTTTTTTTTTTCCACGTTATGTAGTGTCCATGGGCAGCTGCGCTTTTTTTTTTTTTTTTTTTTTTTTTTTAAAAAAAAAATTTTTTTTTTTTTTTTTTTTTTTTTTTTTTTTTTTTTTTTTTTTTTTTTTTTTAAAAAAAAAAAAAAAAAAAAAAAAAAAAAAAAAAAAAAAATTTTTTTTTTTTTTTTTTTTTTTTTTTTTTTTTTTTTTTTTTTTTTTTTTTTTTTTTTTTAAAAAAAAAAAAAAAAAAAATTTTTTTTTTTTTTTCGTGGGGAGCATGCACTTCGCAGGTATCCATCAGTTTTTTTTTTTTTTTTTTTTTTTTTTTAAAAAAAAAATTTTTTTTTTTTTTTTTTTTTTTTTTTTTTTTTTTTTTTTTTTTTTTTTTTTTAAAAAAAAAAAAAAAAAAAAAAAAAAAAAAAAAAAAAAAATTTTTTTTTTTTTTTTTTTTTTTTTTTTTTTTTTTTTTTTTTTTTTTTTTTTTTTTTTTTAAAAAAAAAAAAAAAAAAAATTTTTTTTTTTTTTTCGCGGCGACTGGTACAAGACCAAGGAAATTCTGCTGAAATTTTTTTTTTTTTTTTTTTTTTTTTTTAAAAAAAAAATTTTTTTTTTTTTTTTTTTTTTTTTTTTTTTTTTTTTTTTTTTTTTTTTTTTTAAAAAAAAAAAAAAAAAAAAAAAAAAAAAAAAAAAAAAAATTTTTTTTTTTTTTTTTTTTTTTTTTTTTTTTTTTTTTTTTTTTTTTTTTTTTTTTTTTTAAAAAAAAAAAAAAAAAAAATTTTTTTTTTTTTTTAAAAAAAAAAAAAAATGGTAGAAGGTTGCCTGGTGGCTGGCCACAGTATAAAAAAAAAAATTTTTTTTTTTTTTTTTTTTTTTTTTTAAAAAAAAAATTTTTTTTTTTTTTTTTTTTTTTTTTTTTTTTTTTTTTTTTTTTTTTTTTTTTAAAAAAAAAAAAAAAAAAAAAAAAAAAAAAAAAAAAAAAATTTTTTTTTTTTTTTTTTTTTTTTTTTTTTTTTTTTTTTTTTTTTTTTTTTTTTTTTTTTAAAAAAAAAAAAAAAAAAAATTTTTTTTTTTTTTTCTGCGGTGAAGAAACGGCATTGATCGATTTTTTTTTTTTTTTTTTTTTTTTTTTAAAAAAAAAATTTTTTTTTTTTTTTTTTTTTTTTTTTTTTTTTTTTTTTTTTTTTTTTTTTTTAAAAAAAAAAAAAAAAAAAAAAAAAAAAAAAAAAAAAAAATTTTTTTTTTTTTTTTTTTTTTTTTTTTTTTTTTTTTTTTTTTTTTTTTTTTTTTTTTTTAAAAAAAAAAAAAAAAAAAATTTTTTTTTTTTTTTGCAGACGTGGAGGCTCCTGGTTCGCCAGTTTTTTTTTTTTTTTTTTTTTTTTTTTAAAAAAAAAATTTTTTTTTTTTTTTTTTTTTTTTTTTTTTTTTTTTTTTTTTTTTTTTTTTTTAAAAAAAAAAAAAAAAAAAAAAAAAAAAAAAAAAAAAAAATTTTTTTTTTTTTTTTTTTTTTTTTTTTTTTTTTTTTTTTTTTTTTTTTTTTTTTTTTTTAAAAAAAAAAAAAAAAAAAATTTTTTTTTTTTTTTATACATGGTATAGAATGTGGCCACTTCATTTTTTTTTTTTTTTTTTTTTTTTTTTAAAAAAAAAATTTTTTTTTTTTTTTTTTTTTTTTTTTTTTTTTTTTTTTTTTTTTTTTTTTTTAAAAAAAAAAAAAAAAAAAAAAAAAAAAAAAAAAAAAAAATTTTTTTTTTTTTTTTTTTTTTTTTTTTTTTTTTTTTTTTTTTTTTTTTTTTTTTTTTTTAAAAAAAAAAAAAAAAAAAATTTTTTTTTTTTTTTACGACAGACAGGCAGCACTGCACGATCGCCGAATTTTTTTTTTTTTTTTTTTTTTTTTTTAAAAAAAAAATTTTTTTTTTTTTTTTTTTTTTTTTTTTTTTTTTTTTTTTTTTTTTTTTTTTTAAAAAAAAAAAAAAAAAAAAAAAAAAAAAAAAAAAAAAAATTTTTTTTTTTTTTTTTTTTTTTTTTTTTTTTTTTTTTTTTTTTTTTTTTTTTTTTTTTTAAAAAAAAAAAAAAAAAAAATTTTTTTTTTTTTTTACACCAAGTATGCTTCAGCATACAACAAATTTTTTTTTTTTTTTTTTTTTTTTTTTAAAAAAAAAATTTTTTTTTTTTTTTTTTTTTTTTTTTTTTTTTTTTTTTTTTTTTTTTTTTTTAAAAAAAAAAAAAAAAAAAAAAAAAAAAAAAAAAAAAAAATTTTTTTTTTTTTTTTTTTTTTTTTTTTTTTTTTTTTTTTTTTTTTTTTTTTTTTTTTTTAAAAAAAAAAAAAAAAAAAATTTTTTTTTTTTTTTAATCTGCCAACAACTATTATTGTTCATTTTTTTTTTTTTTTTTTTTTTTTTTTAAAAAAAAAATTTTTTTTTTTTTTTTTTTTTTTTTTTTTTTTTTTTTTTTTTTTTTTTTTTTTAAAAAAAAAAAAAAAAAAAAAAAAAAAAAAAAAAAAAAAATTTTTTTTTTTTTTTTTTTTTTTTTTTTTTTTTTTTTTTTTTTTTTTTTTTTTTTTTTTTAAAAAAAAAAAAAAAAAAAATTTTTTTTTTTTTTTGCGATCATTCCACACGGCAAACCCGGCCGTTTTTTTTTTTTTTTTTTTTTTTTTTTAAAAAAAAAATTTTTTTTTTTTTTTTTTTTTTTTTTTTTTTTTTTTTTTTTTTTTTTTTTTTTAAAAAAAAAAAAAAAAAAAAAAAAAAAAAAAAAAAAAAAATTTTTTTTTTTTTTTTTTTTTTTTTTTTTTTTTTTTTTTTTTTTTTTTTTTTTTTTTTTTAAAAAAAAAAAAAAAAAAAATTTTTTTTTTTTTTTCAACTTGGCTTCTGGCAAAGGAAAACTTGCACATGTTTTTTTTTTTTTTTTTTTTTTTTTTTAAAAAAAAAATTTTTTTTTTTTTTTTTTTTTTTTTTTTTTTTTTTTTTTTTTTTTTTTTTTTTAAAAAAAAAAAAAAAAAAAAAAAAAAAAAAAAAAAAAAAATTTTTTTTTTTTTTTTTTTTTTTTTTTTTTTTTTTTTTTTTTTTTTTTTTTTTTTTTTTTAAAAAAAAAAAAAAAAAAAATTTTTTTTTTTTTTTGAGCCCTGATGGAAATTCATACCGCTTTTTTTTTTTTTTTTTTTTTTTTTTTAAAAAAAAAATTTTTTTTTTTTTTTTTTTTTTTTTTTTTTTTTTTTTTTTTTTTTTTTTTTTTAAAAAAAAAAAAAAAAAAAAAAAAAAAAAAAAAAAAAAAATTTTTTTTTTTTTTTTTTTTTTTTTTTTTTTTTTTTTTTTTTTTTTTTTTTTTTTTTTTTAAAAAAAAAAAAAAAAAAAATTTTTTTTTTTTTTTAAAAAAAAAAAAAAAAAAATCTCCCATATATATTTATGAGCAGCTTTTTTTTTTTTTTTTTTTTTTTTTTTAAAAAAAAAATTTTTTTTTTTTTTTTTTTTTTTTTTTTTTTTTTTTTTTTTTTTTTTTTTTTTAAAAAAAAAAAAAAAAAAAAAAAAAAAAAAAAAAAAAAAATTTTTTTTTTTTTTTTTTTTTTTTTTTTTTTTTTTTTTTTTTTTTTTTTTTTTTTTTTTTAAAAAAAAAAAAAAAAAAAATTTTTTTTTTTTTTTGACAGATTCTGGAGCAACTTCCTGCGTTTTTTTTTTTTTTTTTTTTTTTTTTTAAAAAAAAAATTTTTTTTTTTTTTTTTTTTTTTTTTTTTTTTTTTTTTTTTTTTTTTTTTTTTAAAAAAAAAAAAAAAAAAAAAAAAAAAAAAAAAAAAAAAATTTTTTTTTTTTTTTTTTTTTTTTTTTTTTTTTTTTTTTTTTTTTTTTTTTTTTTTTTTTAAAAAAAAAAAAAAAAAAAATTTTTTTTTTTTTTTCGCCCATCATCTCATCAAACTCATGATTTTTTTTTTTTTTTTTTTTTTTTTTTAAAAAAAAAATTTTTTTTTTTTTTTTTTTTTTTTTTTTTTTTTTTTTTTTTTTTTTTTTTTTTAAAAAAAAAAAAAAAAAAAAAAAAAAAAAAAAAAAAAAAATTTTTTTTTTTTTTTTTTTTTTTTTTTTTTTTTTTTTTTTTTTTTTTTTTTTTTTTTTTTAAAAAAAAAAAAAAAAAAAATTTTTTTTTTTTTTTGCAGGATATGGTGAAAGCCACCTTACATTTTTTTTTTTTTTTTTTTTTTTTTTTAAAAAAAAAATTTTTTTTTTTTTTTTTTTTTTTTTTTTTTTTTTTTTTTTTTTTTTTTTTTTTAAAAAAAAAAAAAAAAAAAAAAAAAAAAAAAAAAAAAAAATTTTTTTTTTTTTTTTTTTTTTTTTTTTTTTTTTTTTTTTTTTTTTTTTTTTTTTTTTTTAAAAAAAAAAAAAAAAAAAATTTTTTTTTTTTTTTCGTGGCCGGGCAGCTGAAGCCGCTGGTGTCCGGGGTGACCTCTTTTTTTTTTTTTTTTTTTTTTTTTTTAAAAAAAAAATTTTTTTTTTTTTTTTTTTTTTTTTTTTTTTTTTTTTTTTTTTTTTTTTTTTTAAAAAAAAAAAAAAAAAAAAAAAAAAAAAAAAAAAAAAAATTTTTTTTTTTTTTTTTTTTTTTTTTTTTTTTTTTTTTTTTTTTTTTTTTTTTTTTTTTTAAAAAAAAAAAAAAAAAAAATTTTTTTTTTTTTTTAGAGAGTATTGGTGCCCATTTAAGCACATTTTTTTTTTTTTTTTTTTTTTTTTTTAAAAAAAAAATTTTTTTTTTTTTTTTTTTTTTTTTTTTTTTTTTTTTTTTTTTTTTTTTTTTTAAAAAAAAAAAAAAAAAAAAAAAAAAAAAAAAAAAAAAAATTTTTTTTTTTTTTTTTTTTTTTTTTTTTTTTTTTTTTTTTTTTTTTTTTTTTTTTTTTTAAAAAAAAAAAAAAAAAAAATTTTTTTTTTTTTTTACAACTTGCAAGATGTGACCTTTGATTACCTGCTTTTTTTTTTTTTTTTTTTTTTTTTTTAAAAAAAAAATTTTTTTTTTTTTTTTTTTTTTTTTTTTTTTTTTTTTTTTTTTTTTTTTTTTTAAAAAAAAAAAAAAAAAAAAAAAAAAAAAAAAAAAAAAAATTTTTTTTTTTTTTTTTTTTTTTTTTTTTTTTTTTTTTTTTTTTTTTTTTTTTTTTTTTTAAAAAAAAAAAAAAAAAAAATTTTTTTTTTTTTTTACTATTGCTGTAGAAGGGCCTGGGTGGAACAGTATAAAAAAAAAAAAAAAAATTTTTTTTTTTTTTTTTTTTTTTTTTTAAAAAAAAAATTTTTTTTTTTTTTTTTTTTTTTTTTTTTTTTTTTTTTTTTTTTTTTTTTTTTAAAAAAAAAAAAAAAAAAAAAAAAAAAAAAAAAAAAAAAATTTTTTTTTTTTTTTTTTTTTTTTTTTTTTTTTTTTTTTTTTTTTTTTTTTTTTTTTTTTAAAAAAAAAAAAAAAAAAAATTTTTTTTTTTTTTTAGCCATTCAACATCCGCTACTCAGACACCGGGCTTTTTTTTTTTTTTTTTTTTTTTTTTTAAAAAAAAAATTTTTTTTTTTTTTTTTTTTTTTTTTTTTTTTTTTTTTTTTTTTTTTTTTTTTAAAAAAAAAAAAAAAAAAAAAAAAAAAAAAAAAAAAAAAATTTTTTTTTTTTTTTTTTTTTTTTTTTTTTTTTTTTTTTTTTTTTTTTTTTTTTTTTTTTAAAAAAAAAAAAAAAAAAAATTTTTTTTTTTTTTTAAAAAAAATGATGGGATCTCGGCCCAGTACCCTGTGGTAAAAAAAAAATTTTTTTTTTTTTTTTTTTTTTTTTTTAAAAAAAAAATTTTTTTTTTTTTTTTTTTTTTTTTTTTTTTTTTTTTTTTTTTTTTTTTTTTTAAAAAAAAAAAAAAAAAAAAAAAAAAAAAAAAAAAAAAAATTTTTTTTTTTTTTTTTTTTTTTTTTTTTTTTTTTTTTTTTTTTTTTTTTTTTTTTTTTTAAAAAAAAAAAAAAAAAAAATTTTTTTTTTTTTTTCATGCCGTTCAGCCGCACCGAGCGCGGTCACATCTACTTTTTTTTTTTTTTTTTTTTTTTTTTTAAAAAAAAAATTTTTTTTTTTTTTTTTTTTTTTTTTTTTTTTTTTTTTTTTTTTTTTTTTTTTAAAAAAAAAAAAAAAAAAAAAAAAAAAAAAAAAAAAAAAATTTTTTTTTTTTTTTTTTTTTTTTTTTTTTTTTTTTTTTTTTTTTTTTTTTTTTTTTTTTAAAAAAAAAAAAAAAAAAAATTTTTTTTTTTTTTTAACGTCAACGGAGAAGACCAGGTGGTGCCGGGGCTCTACTTTTTTTTTTTTTTTTTTTTTTTTTTTAAAAAAAAAATTTTTTTTTTTTTTTTTTTTTTTTTTTTTTTTTTTTTTTTTTTTTTTTTTTTTAAAAAAAAAAAAAAAAAAAAAAAAAAAAAAAAAAAAAAAATTTTTTTTTTTTTTTTTTTTTTTTTTTTTTTTTTTTTTTTTTTTTTTTTTTTTTTTTTTTAAAAAAAAAAAAAAAAAAAATTTTTTTTTTTTTTTCAGAGTGGATGAATACGACTTCTCCAAACCCTTTTTTTTTTTTTTTTTTTTTTTTTTTAAAAAAAAAATTTTTTTTTTTTTTTTTTTTTTTTTTTTTTTTTTTTTTTTTTTTTTTTTTTTTAAAAAAAAAAAAAAAAAAAAAAAAAAAAAAAAAAAAAAAATTTTTTTTTTTTTTTTTTTTTTTTTTTTTTTTTTTTTTTTTTTTTTTTTTTTTTTTTTTTAAAAAAAAAAAAAAAAAAAATTTTTTTTTTTTTTT
