# Supplementary material for: New insights into the molecular basis of gametogenesis in the hybridogenetic water frog Pelophylax esculentus
Source: Sci Rep. 2026 Feb 4;16:5012. doi: 10.1038/s41598-026-37515-w (PMC12876976; doi:10.1038/s41598-026-37515-w)
Supplement: Supplementary file 7 — Supplementary Material 7 [file 41598_2026_37515_MOESM7_ESM.xlsx]

## Sheet: Master table
Supplementary material 5: Master table of SNPs and genotypes.
Genotype	consensus genotype based on microsatellite and/or allozyme markers, nuclear DNA, erythrocyte measurements, GT-Seq analysis									Ploidy GT-Seq		according to the GT-Seq analysis, performed only on hybrids
	LL	Pelophylax lessonae		L = lessonae-specific genome								2n	diploid
	RR	Pelophylax ridibundus		R = ridibundus-specific genome								3n	triploid
	LR	Pelophylax esculentus, diploid hybrid										?	unclear
	LLR	Pelophylax esculentus, triploid hybrid with duplicated L genome										Discrepancy marked in red.
	RRL	Pelophylax esculentus, triploid hybrid with duplicated R genome
	ESC	Pelophylax esculentus of unknown genotype and ploidy
	?	unclear
POPSYS (population system)		R	all-Pelophylax ridibundus population
		R-E	P. ridibundus - P. esculentus population					Sex	M	male
		L-E	P. lessonae - P. esculentus population						F	female
		E	all-hybrid (P. esculentus) population						juv	juvenile
		?	unknown /unclear						sub	subadult
									?	unclear
Fasta Nr.	position of an SNP in the reference sequence (CDS)
							L-specific alleles
							R-specific alleles
-	missing data: less than 10 reads per SNP position (total coverage)						unspecific alleles
					SNP ID	1				2				3				4				5				6				7				8				9				10				11
					Gene	adcy9				adcy9				brd2				brd2				brd2				btrc				bub3				bub3				camk2g				camk2g				camk2g
					Fasta Nr.	2433				2445				4524				5022				5208				7851				8550				8859				10788				10812				10914
Sample ID	Genotype	Ploidy Gt-seq	Sex	POPSYS	Population / Genotype per locus	G	A	G		T	C	T		T	C	T		G	A	G		A	A	T		G	A	G		A	A	G		C	C	T		C	C	T		C	C	T		C	A	C
B_143	LR	2n	F	R-E (?)	Borovec, okres Nový Jičín [CZ ]	R	1	1		Y	1	1		T	0	2		-				-				-				R	1	1		-				Y	1	1		Y	1	1		M	1	1
B_144	LR	2n	M	R-E (?)	Borovec, okres Nový Jičín [CZ ]	R	1	1		Y	1	1		T	0	2		-				-				-				R	1	1		Y	1	1		Y	1	1		Y	1	1		M	1	1
B_145	LR	2n	M	R-E (?)	Borovec, okres Nový Jičín [CZ ]	R	1	1		Y	1	1		T	0	2		-				A	2	0		-				R	1	1		-				Y	1	1		Y	1	1		M	1	1
B_146	LR	2n	M	R-E (?)	Borovec, okres Nový Jičín [CZ ]	R	1	1		Y	1	1		-				-				-				-				R	1	1		-				-				-				M	1	1
B_147	LR	2n	M	R-E (?)	Borovec, okres Nový Jičín [CZ ]	R	1	1		Y	1	1		T	0	2		-				A	2	0		-				R	1	1		-				Y	1	1		Y	1	1		M	1	1
B_148	RR		M	R-E (?)	Borovec, okres Nový Jičín [CZ ]	G	0	2		T	0	2		-				-				-				-				-				-				-				-				-
B_149	RR		M	R-E (?)	Borovec, okres Nový Jičín [CZ ]	G	0	2		T	0	2		-				-				-				-				-				-				-				-				-
B_150	RR		M	R-E (?)	Borovec, okres Nový Jičín [CZ ]	G	0	2		T	0	2		C	2	0		G	0	2		T	0	2		-				A	2	0		-				C	2	0		C	2	0		C	0	2
B_151	RR		M	R-E (?)	Borovec, okres Nový Jičín [CZ ]	G	0	2		T	0	2		T	0	2		-				-				-				A	2	0		-				Y	1	1		C	2	0		C	0	2
B_152	RR		M	R-E (?)	Borovec, okres Nový Jičín [CZ ]	G	0	2		T	0	2		T	0	2		-				A	2	0		-				A	2	0		-				Y	1	1		C	2	0		C	0	2
B_153	LR	2n	M	R-E (?)	Borovec, okres Nový Jičín [CZ ]	R	1	1		Y	1	1		Y	1	1		-				-				-				R	1	1		-				-				-				M	1	1
B_154	RR		M	R-E (?)	Borovec, okres Nový Jičín [CZ ]	G	0	2		T	0	2		-				-				-				-				-				-				-				-				-
B_155	?	?	?	R-E (?)	Borovec, okres Nový Jičín [CZ ]	-				-				-				-				-				-				-				-				-				-				-
B_156	LR	2n	F	R-E (?)	Borovec, okres Nový Jičín [CZ ]	R	1	1		Y	1	1		T	0	2		A	2	0		A	2	0		R	1	1		R	1	1		Y	1	1		Y	1	1		Y	1	1		M	1	1
B_157	LR	2n	F	R-E (?)	Borovec, okres Nový Jičín [CZ ]	R	1	1		Y	1	1		T	0	2		-				A	2	0		R	1	1		R	1	1		-				Y	1	1		Y	1	1		M	1	1
B_158	LR	2n	F	R-E (?)	Borovec, okres Nový Jičín [CZ ]	R	1	1		Y	1	1		T	0	2		A	2	0		A	2	0		R	1	1		R	1	1		Y	1	1		Y	1	1		Y	1	1		M	1	1
B_159	LLR	3n	M	R-E (?)	Borovec, okres Nový Jičín [CZ ]	R	1	1		Y	1	1		Y	1	1		R	1	1		W	1	1		-				R	1	1		-				Y	1	1		Y	1	1		M	1	1
B_160	LLR	3n	M	R-E (?)	Borovec, okres Nový Jičín [CZ ]	R	1	1		Y	1	1		T	0	2		-				A	2	0		-				R	1	1		-				C	2	0		T	0	2		M	1	1
B_161	LR	2n	F	R-E (?)	Borovec, okres Nový Jičín [CZ ]	R	1	1		Y	1	1		T	0	2		-				A	2	0		R	1	1		R	1	1		Y	1	1		Y	1	1		Y	1	1		M	1	1
B_162	LR	2n	F	R-E (?)	Borovec, okres Nový Jičín [CZ ]	R	1	1		Y	1	1		T	0	2		-				A	2	0		R	1	1		R	1	1		Y	1	1		Y	1	1		Y	1	1		M	1	1
B_163	LR	2n	F	R-E (?)	Borovec, okres Nový Jičín [CZ ]	R	1	1		Y	1	1		T	0	2		-				A	2	0		-				R	1	1		Y	1	1		Y	1	1		Y	1	1		M	1	1
B_164	LR	2n	F	R-E (?)	Borovec, okres Nový Jičín [CZ ]	R	1	1		Y	1	1		T	0	2		-				A	2	0		-				R	1	1		-				Y	1	1		Y	1	1		M	1	1
BU_215	RR		M	R	Eleshnitsa [BG]	G	0	2		T	0	2		-				-				-				-				A	2	0		-				-				-				-
BU_216	RR		M	R	Eleshnitsa [BG]	G	0	2		T	0	2		-				-				-				-				-				-				-				-				-
BU_217	RR		M	R	Eleshnitsa [BG]	G	0	2		T	0	2		T	0	2		-				A	2	0		-				A	2	0		-				C	2	0		C	2	0		C	0	2
BU_218	RR		M	R	Brodilovo [BG]	G	0	2		T	0	2		T	0	2		-				A	2	0		-				A	2	0		-				C	2	0		C	2	0		C	0	2
BU_219	RR		M	R	Brodilovo [BG]	G	0	2		T	0	2		Y	1	1		-				W	1	1		G	0	2		A	2	0		C	2	0		C	2	0		C	2	0		C	0	2
BU_220	RR		M	R	Brodilovo [BG]	G	0	2		T	0	2		T	0	2		-				-				-				A	2	0		-				-				-				C	0	2
BU_221	RR		M	R	Brodilovo [BG]	G	0	2		T	0	2		T	0	2		-				A	2	0		-				A	2	0		C	2	0		C	2	0		C	2	0		C	0	2
BU_222	RR		F	R	Brodilovo [BG]	G	0	2		T	0	2		-				-				-				-				-				-				-				-				-
C_52	RR		F	R	Cítov, okres Mělník [CZ]	G	0	2		T	0	2		C	2	0		G	0	2		T	0	2		G	0	2		A	2	0		T	0	2		C	2	0		C	2	0		C	0	2
C_53	RR		F	R	Cítov, okres Mělník [CZ]	G	0	2		T	0	2		Y	1	1		R	1	1		W	1	1		G	0	2		A	2	0		T	0	2		Y	1	1		C	2	0		C	0	2
C_54	RR		F	R	Cítov, okres Mělník [CZ]	G	0	2		T	0	2		C	2	0		-				T	0	2		G	0	2		A	2	0		T	0	2		C	2	0		C	2	0		C	0	2
C_55	RR		F	R	Cítov, okres Mělník [CZ]	G	0	2		T	0	2		C	2	0		G	0	2		T	0	2		G	0	2		A	2	0		-				C	2	0		C	2	0		C	0	2
C_56	RR		F	R	Cítov, okres Mělník [CZ]	G	0	2		T	0	2		Y	1	1		R	1	1		W	1	1		-				A	2	0		T	0	2		C	2	0		C	2	0		C	0	2
C_57	RR		F	R	Cítov, okres Mělník [CZ]	G	0	2		T	0	2		T	0	2		A	2	0		A	2	0		G	0	2		A	2	0		T	0	2		C	2	0		C	2	0		C	0	2
C_58	RR		F	R	Cítov, okres Mělník [CZ]	G	0	2		T	0	2		Y	1	1		R	1	1		W	1	1		-				A	2	0		T	0	2		C	2	0		C	2	0		C	0	2
C_59	RR		F	R	Cítov, okres Mělník [CZ]	G	0	2		T	0	2		Y	1	1		R	1	1		W	1	1		G	0	2		A	2	0		T	0	2		C	2	0		C	2	0		C	0	2
C_60	RR		F	R	Cítov, okres Mělník [CZ]	G	0	2		T	0	2		T	0	2		-				A	2	0		G	0	2		A	2	0		T	0	2		C	2	0		C	2	0		C	0	2
C_61	RR		F	R	Cítov, okres Mělník [CZ]	G	0	2		T	0	2		Y	1	1		-				W	1	1		G	0	2		A	2	0		T	0	2		C	2	0		C	2	0		C	0	2
C_62	RR		F	R	Cítov, okres Mělník [CZ]	G	0	2		T	0	2		Y	1	1		R	1	1		W	1	1		G	0	2		A	2	0		T	0	2		T	0	2		C	2	0		C	0	2
C_63	RR		F	R	Cítov, okres Mělník [CZ]	G	0	2		T	0	2		Y	1	1		R	1	1		W	1	1		G	0	2		A	2	0		T	0	2		C	2	0		C	2	0		C	0	2
C_64	RR		F	R	Cítov, okres Mělník [CZ]	G	0	2		T	0	2		T	0	2		A	2	0		A	2	0		G	0	2		A	2	0		Y	1	1		C	2	0		C	2	0		C	0	2
C_65	RR		F	R	Cítov, okres Mělník [CZ]	G	0	2		T	0	2		Y	1	1		-				-				-				A	2	0		-				C	2	0		C	2	0		C	0	2
C_66	RR		M	R	Cítov, okres Mělník [CZ]	G	0	2		T	0	2		Y	1	1		-				W	1	1		G	0	2		A	2	0		T	0	2		Y	1	1		C	2	0		C	0	2
C_67	RR		M	R	Cítov, okres Mělník [CZ]	G	0	2		T	0	2		-				-				-				-				-				-				-				-				-
C_68	RR		M	R	Cítov, okres Mělník [CZ]	G	0	2		T	0	2		Y	1	1		R	1	1		W	1	1		G	0	2		A	2	0		T	0	2		Y	1	1		C	2	0		C	0	2
C_69	RR		M	R	Cítov, okres Mělník [CZ]	G	0	2		T	0	2		Y	1	1		-				-				-				A	2	0		-				C	2	0		C	2	0		C	0	2
C_70	RR		M	R	Cítov, okres Mělník [CZ]	G	0	2		T	0	2		T	0	2		-				A	2	0		-				A	2	0		-				C	2	0		C	2	0		C	0	2
C_71	RR		M	R	Cítov, okres Mělník [CZ]	G	0	2		T	0	2		T	0	2		A	2	0		A	2	0		G	0	2		A	2	0		T	0	2		C	2	0		C	2	0		C	0	2
C_72	RR		M	R	Cítov, okres Mělník [CZ]	G	0	2		T	0	2		Y	1	1		R	1	1		W	1	1		G	0	2		A	2	0		T	0	2		Y	1	1		C	2	0		C	0	2
C_73	RR		M	R	Cítov, okres Mělník [CZ]	G	0	2		T	0	2		Y	1	1		-				W	1	1		G	0	2		A	2	0		-				C	2	0		C	2	0		C	0	2
C_74	RR		M	R	Cítov, okres Mělník [CZ]	G	0	2		T	0	2		T	0	2		-				A	2	0		G	0	2		A	2	0		T	0	2		C	2	0		C	2	0		C	0	2
CH_165	LR	2n	F	L-E	Bara, Grubišno Polje [HR]	R	1	1		Y	1	1		T	0	2		A	2	0		A	2	0		R	1	1		R	1	1		Y	1	1		C	2	0		Y	1	1		M	1	1
CH_166	LR	2n	F	L-E	Bara, Grubišno Polje [HR]	R	1	1		Y	1	1		T	0	2		A	2	0		A	2	0		-				R	1	1		Y	1	1		C	2	0		Y	1	1		M	1	1
CH_167	LR	2n	F	L-E	Bara, Grubišno Polje [HR]	R	1	1		Y	1	1		T	0	2		A	2	0		A	2	0		R	1	1		R	1	1		Y	1	1		Y	1	1		Y	1	1		M	1	1
CH_168	LR	2n	M	L-E	Bara, Grubišno Polje [HR]	R	1	1		Y	1	1		T	0	2		-				A	2	0		-				R	1	1		-				-				-				M	1	1
CH_169	LR	2n	M	L-E	Bara, Grubišno Polje [HR]	R	1	1		Y	1	1		T	0	2		A	2	0		A	2	0		R	1	1		R	1	1		Y	1	1		Y	1	1		Y	1	1		M	1	1
CH_170	LR	2n	M	L-E	Bara, Grubišno Polje [HR]	R	1	1		Y	1	1		T	0	2		A	2	0		A	2	0		R	1	1		R	1	1		Y	1	1		C	2	0		Y	1	1		M	1	1
CH_171	LL		F	L-E	Bara, Grubišno Polje [HR]	-				-				-				-				-				-				-				-				-				-				-
CH_172	LL		F	L-E	Bara, Grubišno Polje [HR]	A	2	0		C	2	0		T	0	2		A	2	0		A	2	0		A	2	0		G	0	2		C	2	0		C	2	0		T	0	2		A	2	0
CT_186	LL		M	L-E	Český Těšín [CZ]	A	2	0		C	2	0		T	0	2		A	2	0		A	2	0		-				G	0	2		C	2	0		C	2	0		T	0	2		A	2	0
CT_187	LL		M	L-E	Český Těšín [CZ]	A	2	0		C	2	0		T	0	2		A	2	0		A	2	0		A	2	0		G	0	2		C	2	0		C	2	0		T	0	2		A	2	0
CT_188	LL		M	L-E	Český Těšín [CZ]	A	2	0		C	2	0		T	0	2		A	2	0		A	2	0		A	2	0		G	0	2		C	2	0		C	2	0		T	0	2		A	2	0
CT_189	LL		M	L-E	Český Těšín [CZ]	A	2	0		C	2	0		T	0	2		A	2	0		A	2	0		-				G	0	2		C	2	0		C	2	0		T	0	2		A	2	0
CT_190	LL		M	L-E	Český Těšín [CZ]	A	2	0		C	2	0		T	0	2		A	2	0		A	2	0		A	2	0		G	0	2		C	2	0		C	2	0		T	0	2		A	2	0
CT_191	LL		M	L-E	Český Těšín [CZ]	A	2	0		C	2	0		T	0	2		-				A	2	0		A	2	0		G	0	2		-				C	2	0		T	0	2		A	2	0
CT_192	LL		M	L-E	Český Těšín [CZ]	A	2	0		C	2	0		T	0	2		A	2	0		A	2	0		A	2	0		G	0	2		-				C	2	0		T	0	2		A	2	0
CT_193	LR	2n	F	L-E	Český Těšín [CZ]	R	1	1		Y	1	1		Y	1	1		-				-				-				R	1	1		-				C	2	0		Y	1	1		M	1	1
CT_194	LL		F	L-E	Český Těšín [CZ]	A	2	0		C	2	0		T	0	2		A	2	0		A	2	0		A	2	0		G	0	2		C	2	0		C	2	0		T	0	2		A	2	0
CT_195	LL		F	L-E	Český Těšín [CZ]	A	2	0		C	2	0		T	0	2		A	2	0		A	2	0		A	2	0		G	0	2		C	2	0		C	2	0		T	0	2		A	2	0
CT_196	LR	2n	F	L-E	Český Těšín [CZ]	R	1	1		Y	1	1		Y	1	1		R	1	1		W	1	1		R	1	1		R	1	1		Y	1	1		C	2	0		Y	1	1		M	1	1
CT_197	LR	2n	F	L-E	Český Těšín [CZ]	R	1	1		Y	1	1		Y	1	1		R	1	1		W	1	1		R	1	1		R	1	1		Y	1	1		C	2	0		Y	1	1		M	1	1
CT_198	LR	2n	F	L-E	Český Těšín [CZ]	R	1	1		Y	1	1		Y	1	1		R	1	1		W	1	1		R	1	1		R	1	1		Y	1	1		C	2	0		Y	1	1		M	1	1
CT_199	LR	2n	F	L-E	Český Těšín [CZ]	R	1	1		Y	1	1		T	0	2		A	2	0		A	2	0		R	1	1		R	1	1		Y	1	1		Y	1	1		Y	1	1		M	1	1
D_100	RR		F	R-E	Dolní Benešov [CZ]	G	0	2		T	0	2		C	2	0		G	0	2		T	0	2		G	0	2		A	2	0		T	0	2		T	0	2		C	2	0		C	0	2
D_101	RR		F	R-E	Dolní Benešov [CZ]	G	0	2		T	0	2		T	0	2		A	2	0		A	2	0		G	0	2		A	2	0		T	0	2		Y	1	1		C	2	0		C	0	2
D_75	LR	?	M	R-E	Dolní Benešov [CZ]	-				-				-				-				-				-				-				-				-				-				-
D_76	LR	2n	M	R-E	Dolní Benešov [CZ]	R	1	1		Y	1	1		T	0	2		A	2	0		A	2	0		R	1	1		R	1	1		Y	1	1		C	2	0		Y	1	1		M	1	1
D_77	LR	2n	M	R-E	Dolní Benešov [CZ]	R	1	1		Y	1	1		T	0	2		-				A	2	0		-				R	1	1		-				Y	1	1		Y	1	1		M	1	1
D_78	LR	2n	M	R-E	Dolní Benešov [CZ]	R	1	1		Y	1	1		Y	1	1		R	1	1		W	1	1		R	1	1		R	1	1		Y	1	1		Y	1	1		Y	1	1		M	1	1
D_79	LR	2n	M	R-E	Dolní Benešov [CZ]	R	1	1		Y	1	1		T	0	2		A	2	0		A	2	0		R	1	1		R	1	1		Y	1	1		Y	1	1		Y	1	1		M	1	1
D_80	LR	2n	M	R-E	Dolní Benešov [CZ]	R	1	1		Y	1	1		T	0	2		-				A	2	0		-				R	1	1		Y	1	1		C	2	0		Y	1	1		M	1	1
D_81	LR	2n	M	R-E	Dolní Benešov [CZ]	R	1	1		Y	1	1		-				-				-				-				R	1	1		-				-				-				M	1	1
D_82	LR	2n	M	R-E	Dolní Benešov [CZ]	R	1	1		Y	1	1		T	0	2		-				-				-				R	1	1		-				-				-				M	1	1
D_83	LR	?	M	R-E	Dolní Benešov [CZ]	-				-				-				-				-				-				-				-				-				-				-
D_84	LR	?	M	R-E	Dolní Benešov [CZ]	-				-				-				-				-				-				-				-				-				-				-
D_85	LR	2n	M	R-E	Dolní Benešov [CZ]	R	1	1		Y	1	1		T	0	2		A	2	0		A	2	0		R	1	1		R	1	1		Y	1	1		C	2	0		Y	1	1		M	1	1
D_86	LR	2n	M	R-E	Dolní Benešov [CZ]	R	1	1		Y	1	1		T	0	2		A	2	0		A	2	0		R	1	1		R	1	1		Y	1	1		C	2	0		Y	1	1		M	1	1
D_87	LR	2n	M	R-E	Dolní Benešov [CZ]	R	1	1		Y	1	1		T	0	2		-				A	2	0		-				R	1	1		Y	1	1		C	2	0		Y	1	1		M	1	1
D_88	RR		M	R-E	Dolní Benešov [CZ]	G	0	2		T	0	2		T	0	2		-				A	2	0		G	0	2		A	2	0		T	0	2		T	0	2		C	2	0		C	0	2
D_89	RR		F	R-E	Dolní Benešov [CZ]	G	0	2		T	0	2		-				-				-				-				-				-				-				-				-
D_90	RR		F	R-E	Dolní Benešov [CZ]	G	0	2		T	0	2		T	0	2		-				-				-				A	2	0		-				-				-				-
D_91	RR		F	R-E	Dolní Benešov [CZ]	G	0	2		T	0	2		-				-				-				-				A	2	0		-				-				-				C	0	2
D_92	RR		F	R-E	Dolní Benešov [CZ]	G	0	2		T	0	2		T	0	2		-				A	2	0		G	0	2		A	2	0		T	0	2		C	2	0		C	2	0		C	0	2
D_93	RR		F	R-E	Dolní Benešov [CZ]	G	0	2		T	0	2		T	0	2		-				-				-				A	2	0		-				-				-				C	0	2
D_94	RR		F	R-E	Dolní Benešov [CZ]	G	0	2		T	0	2		Y	1	1		-				W	1	1		G	0	2		A	2	0		-				Y	1	1		C	2	0		C	0	2
D_95	RR		F	R-E	Dolní Benešov [CZ]	G	0	2		T	0	2		T	0	2		-				A	2	0		G	0	2		A	2	0		-				Y	1	1		C	2	0		C	0	2
D_96	RR		F	R-E	Dolní Benešov [CZ]	G	0	2		T	0	2		T	0	2		A	2	0		A	2	0		G	0	2		A	2	0		T	0	2		T	0	2		C	2	0		C	0	2
D_97	RR		F	R-E	Dolní Benešov [CZ]	G	0	2		T	0	2		T	0	2		A	2	0		A	2	0		G	0	2		A	2	0		Y	1	1		Y	1	1		C	2	0		C	0	2
D_98	RR		F	R-E	Dolní Benešov [CZ]	G	0	2		T	0	2		T	0	2		A	2	0		A	2	0		G	0	2		A	2	0		T	0	2		Y	1	1		C	2	0		C	0	2
D_99	RR		F	R-E	Dolní Benešov [CZ]	G	0	2		T	0	2		Y	1	1		G	0	2		W	1	1		G	0	2		A	2	0		T	0	2		C	2	0		C	2	0		C	0	2
H_173	RR		M	R	Kapuvár [HU]	G	0	2		T	0	2		-				-				-				-				A	2	0		-				-				-				-
H_174	RR		M	R	Kapuvár [HU]	G	0	2		T	0	2		-				-				-				-				A	2	0		-				-				-				-
H_175	RR		M	R	Kapuvár [HU]	G	0	2		T	0	2		T	0	2		A	2	0		A	2	0		G	0	2		A	2	0		T	0	2		Y	1	1		C	2	0		C	0	2
H_176	RR		M	R	Kapuvár [HU]	G	0	2		T	0	2		T	0	2		-				-				-				A	2	0		-				-				-				C	0	2
H_177	RR		M	R	Kapuvár [HU]	G	0	2		T	0	2		T	0	2		-				A	2	0		G	0	2		A	2	0		-				T	0	2		C	2	0		C	0	2
H_178	RR		F	R	Kapuvár [HU]	G	0	2		T	0	2		T	0	2		-				A	2	0		-				A	2	0		-				Y	1	1		C	2	0		C	0	2
H_179	RR		M	R	Kapuvár [HU]	G	0	2		T	0	2		T	0	2		-				-				-				A	2	0		-				-				-				C	0	2
H_180	RR		M	R	Kapuvár [HU]	G	0	2		T	0	2		T	0	2		-				-				-				A	2	0		-				-				-				C	0	2
H_181	RR		M	R	Kapuvár [HU]	G	0	2		T	0	2		-				-				-				-				A	2	0		-				-				-				-
H_182	RR		M	R	Kapuvár [HU]	G	0	2		T	0	2		T	0	2		-				-				-				A	2	0		-				-				-				C	0	2
H_183	RR		M	R	Kapuvár [HU]	G	0	2		T	0	2		T	0	2		-				A	2	0		G	0	2		A	2	0		T	0	2		Y	1	1		C	2	0		C	0	2
H_184	RR		M	R	Kapuvár [HU]	G	0	2		T	0	2		T	0	2		-				A	2	0		G	0	2		A	2	0		Y	1	1		Y	1	1		C	2	0		C	0	2
H_185	RR		F	R	Kapuvár [HU]	G	0	2		T	0	2		T	0	2		-				-				-				A	2	0		-				-				-				C	0	2
K_1	LR	2n	M	R-E	Košatka, okres Jistebník [CZ]	R	1	1		Y	1	1		T	0	2		A	2	0		A	2	0		R	1	1		R	1	1		Y	1	1		Y	1	1		Y	1	1		M	1	1
K_10	LR	2n	M	R-E	Košatka, okres Jistebník [CZ]	R	1	1		Y	1	1		T	0	2		A	2	0		A	2	0		R	1	1		R	1	1		Y	1	1		Y	1	1		Y	1	1		M	1	1
K_11	LR	2n	M	R-E	Košatka, okres Jistebník [CZ]	R	1	1		Y	1	1		Y	1	1		R	1	1		W	1	1		R	1	1		R	1	1		Y	1	1		Y	1	1		Y	1	1		M	1	1
K_12	LR	2n	M	R-E	Košatka, okres Jistebník [CZ]	R	1	1		Y	1	1		T	0	2		A	2	0		A	2	0		R	1	1		R	1	1		C	2	0		C	2	0		Y	1	1		M	1	1
K_13	LR	2n	M	R-E	Košatka, okres Jistebník [CZ]	R	1	1		Y	1	1		T	0	2		A	2	0		A	2	0		R	1	1		R	1	1		Y	1	1		C	2	0		Y	1	1		M	1	1
K_14	LR	2n	M	R-E	Košatka, okres Jistebník [CZ]	R	1	1		Y	1	1		T	0	2		A	2	0		A	2	0		R	1	1		R	1	1		Y	1	1		C	2	0		Y	1	1		M	1	1
K_15	RR		M	R-E	Košatka, okres Jistebník [CZ]	G	0	2		T	0	2		T	0	2		-				A	2	0		G	0	2		A	2	0		T	0	2		Y	1	1		C	2	0		C	0	2
K_16	RR		M	R-E	Košatka, okres Jistebník [CZ]	G	0	2		T	0	2		T	0	2		A	2	0		A	2	0		G	0	2		A	2	0		T	0	2		C	2	0		C	2	0		C	0	2
K_17	RR		M	R-E	Košatka, okres Jistebník [CZ]	G	0	2		T	0	2		Y	1	1		-				W	1	1		-				A	2	0		-				Y	1	1		C	2	0		C	0	2
K_18	RR		M	R-E	Košatka, okres Jistebník [CZ]	G	0	2		T	0	2		Y	1	1		R	1	1		W	1	1		G	0	2		A	2	0		Y	1	1		T	0	2		C	2	0		C	0	2
K_19	RR		M	R-E	Košatka, okres Jistebník [CZ]	G	0	2		T	0	2		T	0	2		-				A	2	0		G	0	2		A	2	0		T	0	2		Y	1	1		C	2	0		C	0	2
K_2	LR	2n	M	R-E	Košatka, okres Jistebník [CZ]	R	1	1		Y	1	1		T	0	2		A	2	0		A	2	0		R	1	1		R	1	1		Y	1	1		Y	1	1		Y	1	1		M	1	1
K_20	RR		M	R-E	Košatka, okres Jistebník [CZ]	G	0	2		T	0	2		T	0	2		-				A	2	0		G	0	2		A	2	0		T	0	2		T	0	2		C	2	0		C	0	2
K_21	RR		M	R-E	Košatka, okres Jistebník [CZ]	G	0	2		T	0	2		T	0	2		-				A	2	0		G	0	2		A	2	0		T	0	2		Y	1	1		C	2	0		C	0	2
K_22	RR		F	R-E	Košatka, okres Jistebník [CZ]	G	0	2		T	0	2		T	0	2		A	2	0		A	2	0		G	0	2		A	2	0		T	0	2		Y	1	1		C	2	0		C	0	2
K_23	RR		F	R-E	Košatka, okres Jistebník [CZ]	G	0	2		T	0	2		Y	1	1		R	1	1		W	1	1		G	0	2		A	2	0		-				C	2	0		C	2	0		C	0	2
K_24	RR		F	R-E	Košatka, okres Jistebník [CZ]	G	0	2		T	0	2		Y	1	1		R	1	1		W	1	1		G	0	2		A	2	0		Y	1	1		C	2	0		C	2	0		C	0	2
K_25	RR		F	R-E	Košatka, okres Jistebník [CZ]	G	0	2		T	0	2		T	0	2		-				A	2	0		G	0	2		A	2	0		T	0	2		Y	1	1		C	2	0		C	0	2
K_26	RR		F	R-E	Košatka, okres Jistebník [CZ]	G	0	2		T	0	2		T	0	2		-				A	2	0		G	0	2		A	2	0		Y	1	1		Y	1	1		C	2	0		C	0	2
K_27	RR		F	R-E	Košatka, okres Jistebník [CZ]	G	0	2		T	0	2		T	0	2		A	2	0		A	2	0		G	0	2		A	2	0		T	0	2		C	2	0		C	2	0		C	0	2
K_28	RR		F	R-E	Košatka, okres Jistebník [CZ]	G	0	2		T	0	2		T	0	2		-				A	2	0		G	0	2		A	2	0		T	0	2		Y	1	1		C	2	0		C	0	2
K_29	RR		F	R-E	Košatka, okres Jistebník [CZ]	G	0	2		T	0	2		T	0	2		-				A	2	0		G	0	2		A	2	0		Y	1	1		Y	1	1		C	2	0		C	0	2
K_3	LR	2n	M	R-E	Košatka, okres Jistebník [CZ]	R	1	1		Y	1	1		T	0	2		-				-				-				R	1	1		-				C	2	0		Y	1	1		M	1	1
K_30	RR		F	R-E	Košatka, okres Jistebník [CZ]	G	0	2		T	0	2		T	0	2		-				A	2	0		G	0	2		A	2	0		T	0	2		T	0	2		C	2	0		C	0	2
K_31	RR		F	R-E	Košatka, okres Jistebník [CZ]	G	0	2		T	0	2		T	0	2		-				A	2	0		-				A	2	0		-				T	0	2		C	2	0		C	0	2
K_4	LR	2n	M	R-E	Košatka, okres Jistebník [CZ]	R	1	1		Y	1	1		T	0	2		-				A	2	0		-				R	1	1		Y	1	1		C	2	0		Y	1	1		M	1	1
K_5	LR	2n	M	R-E	Košatka, okres Jistebník [CZ]	R	1	1		Y	1	1		T	0	2		A	2	0		A	2	0		R	1	1		R	1	1		Y	1	1		C	2	0		Y	1	1		M	1	1
K_6	LR	2n	M	R-E	Košatka, okres Jistebník [CZ]	R	1	1		Y	1	1		T	0	2		-				A	2	0		R	1	1		R	1	1		Y	1	1		Y	1	1		Y	1	1		M	1	1
K_7	LR	2n	M	R-E	Košatka, okres Jistebník [CZ]	R	1	1		Y	1	1		Y	1	1		R	1	1		W	1	1		R	1	1		R	1	1		Y	1	1		C	2	0		Y	1	1		M	1	1
K_8	LR	2n	M	R-E	Košatka, okres Jistebník [CZ]	R	1	1		Y	1	1		T	0	2		-				A	2	0		-				R	1	1		-				Y	1	1		Y	1	1		M	1	1
K_9	LR	2n	M	R-E	Košatka, okres Jistebník [CZ]	R	1	1		Y	1	1		T	0	2		A	2	0		A	2	0		R	1	1		R	1	1		Y	1	1		Y	1	1		Y	1	1		M	1	1
L_129	RRL	3n	M	R-E	Lebus [DE]	R	1	1		Y	1	1		Y	1	1		-				-				R	1	1		R	1	1		-				-				-				M	1	1
L_130	LR	2n	M	R-E	Lebus [DE]	R	1	1		Y	1	1		T	0	2		-				A	2	0		-				R	1	1		Y	1	1		C	2	0		Y	1	1		M	1	1
L_131	LR	2n	M	R-E	Lebus [DE]	A	2	0		C	2	0		T	0	2		A	2	0		A	2	0		R	1	1		R	1	1		Y	1	1		C	2	0		Y	1	1		M	1	1
L_132	LR	2n	M	R-E	Lebus [DE]	R	1	1		Y	1	1		T	0	2		A	2	0		A	2	0		R	1	1		R	1	1		Y	1	1		C	2	0		Y	1	1		M	1	1
L_133	LR	2n	M	R-E	Lebus [DE]	A	2	0		C	2	0		Y	1	1		-				W	1	1		-				R	1	1		-				C	2	0		Y	1	1		M	1	1
L_134	LR	2n	M	R-E	Lebus [DE]	R	1	1		Y	1	1		Y	1	1		R	1	1		W	1	1		-				R	1	1		Y	1	1		Y	1	1		Y	1	1		M	1	1
L_135	RR		M	R-E	Lebus [DE]	G	0	2		T	0	2		Y	1	1		-				-				-				A	2	0		-				C	2	0		C	2	0		C	0	2
L_136	RR		M	R-E	Lebus [DE]	G	0	2		T	0	2		T	0	2		A	2	0		A	2	0		-				A	2	0		-				C	2	0		C	2	0		C	0	2
L_137	RR		M	R-E	Lebus [DE]	G	0	2		T	0	2		T	0	2		A	2	0		A	2	0		G	0	2		A	2	0		Y	1	1		C	2	0		C	2	0		C	0	2
L_138	RR		M	R-E	Lebus [DE]	G	0	2		T	0	2		T	0	2		A	2	0		A	2	0		G	0	2		A	2	0		T	0	2		C	2	0		C	2	0		C	0	2
L_139	RR		M	R-E	Lebus [DE]	G	0	2		T	0	2		T	0	2		A	2	0		A	2	0		G	0	2		A	2	0		-				C	2	0		C	2	0		C	0	2
L_140	RR		M	R-E	Lebus [DE]	G	0	2		T	0	2		C	2	0		G	0	2		T	0	2		G	0	2		A	2	0		T	0	2		C	2	0		C	2	0		C	0	2
L_141	RR		M	R-E	Lebus [DE]	G	0	2		T	0	2		T	0	2		-				A	2	0		G	0	2		A	2	0		T	0	2		C	2	0		C	2	0		C	0	2
L_142	RR		M	R-E	Lebus [DE]	R	1	1		Y	1	1		Y	1	1		R	1	1		W	1	1		G	0	2		A	2	0		Y	1	1		C	2	0		C	2	0		C	0	2
P_102	LR	2n	F	R-E	Karsibor [PL]	R	1	1		Y	1	1		T	0	2		A	2	0		A	2	0		R	1	1		R	1	1		C	2	0		C	2	0		Y	1	1		M	1	1
P_103	RR		F	R-E	Karsibor [PL]	G	0	2		T	0	2		Y	1	1		R	1	1		W	1	1		G	0	2		A	2	0		T	0	2		C	2	0		C	2	0		C	0	2
P_104	RR		F	R-E	Karsibor [PL]	G	0	2		T	0	2		T	0	2		-				A	2	0		-				A	2	0		-				C	2	0		C	2	0		C	0	2
P_105	RR		F	R-E	Karsibor [PL]	G	0	2		T	0	2		T	0	2		A	2	0		A	2	0		-				A	2	0		-				C	2	0		C	2	0		C	0	2
P_106	RR		F	R-E	Karsibor [PL]	G	0	2		T	0	2		C	2	0		-				T	0	2		-				A	2	0		-				C	2	0		C	2	0		C	0	2
P_107	RR		F	R-E	Karsibor [PL]	R	1	1		Y	1	1		T	0	2		A	2	0		A	2	0		G	0	2		A	2	0		T	0	2		C	2	0		C	2	0		C	0	2
P_108	RR		F	R-E	Karsibor [PL]	G	0	2		T	0	2		Y	1	1		R	1	1		W	1	1		G	0	2		A	2	0		T	0	2		C	2	0		C	2	0		C	0	2
P_109	RR		F	R-E	Karsibor [PL]	R	1	1		Y	1	1		Y	1	1		R	1	1		W	1	1		G	0	2		A	2	0		T	0	2		C	2	0		C	2	0		C	0	2
P_110	RR		F	R-E	Karsibor [PL]	G	0	2		T	0	2		Y	1	1		-				W	1	1		-				A	2	0		-				C	2	0		C	2	0		C	0	2
P_111	RR		F	R-E	Karsibor [PL]	G	0	2		T	0	2		T	0	2		-				A	2	0		-				A	2	0		-				C	2	0		C	2	0		C	0	2
P_112	RR		?	R-E	Karsibor [PL]	G	0	2		T	0	2		-				-				-				-				A	2	0		-				-				-				C	0	2
P_113	LR	2n	M	R-E	Karsibor [PL]	A	2	0		C	2	0		-				-				-				-				R	1	1		-				-				-				M	1	1
P_114	LR	2n	?	R-E	Karsibor [PL]	R	1	1		Y	1	1		T	0	2		-				-				-				R	1	1		-				-				-				M	1	1
P_115	LR	2n	M	R-E	Karsibor [PL]	R	1	1		Y	1	1		T	0	2		-				-				-				R	1	1		-				-				-				-
P_116	LR	2n	M	R-E	Karsibor [PL]	R	1	1		Y	1	1		T	0	2		A	2	0		A	2	0		R	1	1		R	1	1		Y	1	1		C	2	0		Y	1	1		M	1	1
P_117	LR	2n	M	R-E	Karsibor [PL]	R	1	1		Y	1	1		Y	1	1		R	1	1		W	1	1		-				R	1	1		-				-				-				M	1	1
P_118	LR	2n	M	R-E	Karsibor [PL]	R	1	1		Y	1	1		T	0	2		-				-				-				R	1	1		-				C	2	0		Y	1	1		M	1	1
P_119	LR	2n	M	R-E	Karsibor [PL]	R	1	1		Y	1	1		Y	1	1		R	1	1		W	1	1		-				R	1	1		Y	1	1		C	2	0		Y	1	1		M	1	1
P_120	LR	2n	M	R-E	Karsibor [PL]	A	2	0		C	2	0		T	0	2		-				A	2	0		R	1	1		R	1	1		Y	1	1		C	2	0		Y	1	1		M	1	1
P_121	LR	2n	M	R-E	Karsibor [PL]	R	1	1		Y	1	1		T	0	2		A	2	0		A	2	0		R	1	1		R	1	1		-				C	2	0		Y	1	1		M	1	1
PL01-2012	RR		F	R	Cítov, okres Mělník [CZ]	G	0	2		T	0	2		-				-				-				-				-				-				-				-				-
PL02-2012	RR		F	R	Cítov, okres Mělník [CZ]	G	0	2		T	0	2		-				-				-				-				A	2	0		-				Y	1	1		C	2	0		C	0	2
PL03-2012	RR		F	R	Cítov, okres Mělník [CZ]	G	0	2		T	0	2		Y	1	1		-				W	1	1		-				A	2	0		T	0	2		Y	1	1		C	2	0		C	0	2
PL04-2012	RR		F	R	Cítov, okres Mělník [CZ]	G	0	2		T	0	2		Y	1	1		A	2	0		W	1	1		-				A	2	0		-				C	2	0		C	2	0		C	0	2
PL05-2012	RR		F	R	Cítov, okres Mělník [CZ]	G	0	2		T	0	2		Y	1	1		R	1	1		W	1	1		G	0	2		A	2	0		T	0	2		Y	1	1		C	2	0		C	0	2
PL06-2012	RR		F	R	Cítov, okres Mělník [CZ]	G	0	2		T	0	2		C	2	0		G	0	2		T	0	2		-				A	2	0		-				Y	1	1		C	2	0		C	0	2
PL07-2012	RR		F	R	Cítov, okres Mělník [CZ]	G	0	2		T	0	2		T	0	2		A	2	0		A	2	0		G	0	2		A	2	0		T	0	2		C	2	0		C	2	0		C	0	2
PL08-2012	RR		F	R	Cítov, okres Mělník [CZ]	G	0	2		T	0	2		T	0	2		-				A	2	0		-				A	2	0		-				C	2	0		C	2	0		C	0	2
PL09-2012	RR		F	R	Cítov, okres Mělník [CZ]	G	0	2		T	0	2		T	0	2		-				A	2	0		-				A	2	0		-				-				-				C	0	2
PL101-2013	RR		M	R	Cítov, okres Mělník [CZ]	-				-				-				-				-				-				-				-				-				-				-
PL102-2013	RR		M	R	Cítov, okres Mělník [CZ]	-				-				-				-				-				-				-				-				-				-				-
PL103-2013	RR		M	R	Cítov, okres Mělník [CZ]	-				-				-				-				-				-				-				-				-				-				-
PL112-2013	RR		M	R-E	Albrechtičky [CZ]	G	0	2		T	0	2		-				-				-				-				-				-				-				-				C	0	2
PL115-2013	RR		F	R-E	Košatka, okres Jistebník [CZ]	G	0	2		T	0	2		-				-				-				-				-				-				-				-				-
PL116-2013	RR		F	R-E	Košatka, okres Jistebník [CZ]	G	0	2		T	0	2		-				-				-				-				-				-				-				-				-
PL117-2013	RR		F	R-E	Košatka, okres Jistebník [CZ]	-				-				-				-				-				-				-				-				-				-				-
PL119-2013	RR		F	R-E	Košatka, okres Jistebník [CZ]	G	0	2		T	0	2		Y	1	1		-				-				-				A	2	0		-				-				-				C	0	2
PL120-2013	RR		M	R	Cítov, okres Mělník [CZ]	G	0	2		T	0	2		-				-				-				-				-				-				-				-				-
PL121-2013	RR		M	R-E	Košatka, okres Jistebník [CZ]	G	0	2		T	0	2		T	0	2		-				-				-				-				-				-				-				C	0	2
PL122-2013	RR		M	R-E	Albrechtičky [CZ]	G	0	2		T	0	2		T	0	2		-				A	2	0		-				A	2	0		-				-				-				C	0	2
PL129-2013	LR	?	M	R-E	Albrechtičky [CZ]	-				-				-				-				-				-				-				-				-				-				-
PL132-2013	LR	?	M	R-E	Košatka, okres Jistebník [CZ]	-				-				-				-				-				-				-				-				-				-				-
PL137-2013	LR	?	M	R-E	Košatka, okres Jistebník [CZ]	-				-				-				-				-				-				-				-				-				-				-
PL138-2013	LR	?	M	R-E	Košatka, okres Jistebník [CZ]	-				-				-				-				-				-				-				-				-				-				-
PL143-2013	RR		F	R-E	Košatka, okres Jistebník [CZ]	G	0	2		T	0	2		Y	1	1		-				W	1	1		-				A	2	0		-				-				-				C	0	2
PL15/2012	RR		F	R-E	Albrechtičky [CZ]	G	0	2		T	0	2		-				-				-				-				-				-				-				-				-
PL16/2012	RR		F	R-E	Albrechtičky [CZ]	G	0	2		T	0	2		T	0	2		-				-				-				A	2	0		-				-				-				C	0	2
PL164	RR		M	R	Šúr, Svätý Jur [SK]	G	0	2		T	0	2		-				-				-				-				A	2	0		-				-				-				C	0	2
PL165	RR		sub	R	Šúr, Svätý Jur [SK]	G	0	2		T	0	2		-				-				A	2	0		-				A	2	0		-				-				-				C	0	2
PL166	RR		M	R	Šúr, Svätý Jur [SK]	G	0	2		T	0	2		-				-				-				-				A	2	0		-				-				-				-
PL167	RR		M	R	Šúr, Svätý Jur [SK]	G	0	2		T	0	2		-				-				-				-				-				-				-				-				-
PL168	RR		M	R	Šúr, Svätý Jur [SK]	-				-				-				-				-				-				-				-				-				-				-
PL169	RR		M	R	Šúr, Svätý Jur [SK]	G	0	2		T	0	2		-				-				-				-				A	2	0		-				-				-				C	0	2
PL170	RR		M	R	Šúr, Svätý Jur [SK]	G	0	2		T	0	2		-				-				-				-				A	2	0		-				-				-				-
PL171	RR		M	R	Šúr, Svätý Jur [SK]	G	0	2		T	0	2		-				-				-				-				-				-				-				-				-
PL17-2012	RR		F	R-E	Albrechtičky [CZ]	G	0	2		T	0	2		T	0	2		-				-				-				A	2	0		-				-				-				C	0	2
PL18-2012	RR		M	R	Cítov, okres Mělník [CZ]	G	0	2		T	0	2		Y	1	1		-				W	1	1		-				A	2	0		-				C	2	0		C	2	0		C	0	2
PL19-2012	RR		M	R	Cítov, okres Mělník [CZ]	G	0	2		T	0	2		Y	1	1		-				-				-				A	2	0		-				C	2	0		C	2	0		C	0	2
PL2001/2017	LL		M	L-E	Untermühle [DE]	A	2	0		C	2	0		-				-				-				-				-				-				-				-				-
PL2002/2017	LLR	?	M	L-E	Untermühle [DE]	R	1	1		Y	1	1		-				-				-				-				-				-				-				-				-
PL2003/2017	LLR	3n	M	L-E	Melzower Forst [DE]	R	1	1		Y	1	1		-				-				-				-				-				-				-				-				-
PL2004/2017	LL		M	L-E	Melzower Forst [DE]	A	2	0		C	2	0		-				-				-				-				-				-				-				-				-
PL2005/2017	LLR	?	M	L-E	Melzower Forst [DE]	R	1	1		Y	1	1		-				-				-				-				R	1	1		-				-				-				-
PL2006/2017	LL		M	L-E	Melzower Forst [DE]	A	2	0		C	2	0		-				-				-				-				G	0	2		-				-				-				A	2	0
PL2007/2017	LLR	?	F	L-E	Melzower Forst [DE]	R	1	1		Y	1	1		-				-				-				-				-				-				-				-				-
PL2008/2017	LR	2n	M	L-E	Melzower Forst [DE]	R	1	1		Y	1	1		-				-				-				-				R	1	1		-				-				-				-
PL2009/2017	LLR	?	M	L-E	Melzower Forst [DE]	R	1	1		Y	1	1		-				-				-				-				-				-				-				-				-
PL2010/2017	LLR	3n	F	L-E	Melzower Forst [DE]	R	1	1		Y	1	1		-				-				-				-				R	1	1		-				-				-				M	1	1
PL2011/2017	LLR	?	F	L-E	Melzower Forst [DE]	R	1	1		Y	1	1		-				-				-				-				G	0	2		-				-				-				-
PL2012/2017	LLR	3n		L-E	Melzower Forst [DE]	R	1	1		Y	1	1		-				-				-				-				R	1	1		-				-				-				-
PL2013/2017	LR	?	juv	L-E	Melzower Forst [DE]	R	1	1		Y	1	1		-				-				-				-				-				-				-				-				-
PL2014/2017	LLR	3n	M	L-E	Melzower Forst [DE]	R	1	1		Y	1	1		-				-				-				-				R	1	1		-				-				-				-
PL2015/2017	LLR	?	juv	L-E	Melzower Forst [DE]	R	1	1		Y	1	1		-				-				-				-				R	1	1		-				-				-				M	1	1
PL2016/2017	LLR	3n	M	L-E	Melzower Forst [DE]	R	1	1		Y	1	1		-				-				-				-				R	1	1		-				-				-				-
PL2017/2017	LLR	3n	M	L-E	Melzower Forst [DE]	R	1	1		Y	1	1		-				-				-				-				R	1	1		-				-				-				M	1	1
PL2018/2017	LLR	?	F	L-E	Melzower Forst [DE]	R	1	1		Y	1	1		-				-				-				-				-				-				-				-				-
PL2019/2017	LLR	3n	M	L-E	Melzower Forst [DE]	R	1	1		Y	1	1		-				-				-				-				G	0	2		-				-				-				-
PL2020/2017	LLR	3n	juv	L-E	Melzower Forst [DE]	R	1	1		Y	1	1		-				-				-				-				R	1	1		-				-				-				-
PL20-2012	RR		M	R	Cítov, okres Mělník [CZ]	G	0	2		T	0	2		Y	1	1		-				-				-				A	2	0		-				-				-				C	0	2
PL2021/2017	LLR	3n	M	L-E	Melzower Forst [DE]	R	1	1		Y	1	1		-				-				-				-				R	1	1		-				-				-				-
PL2022/2017	LR	?	juv	L-E	Melzower Forst [DE]	R	1	1		Y	1	1		-				-				-				-				-				-				-				-				-
PL2023/2017	LR	?	juv	L-E	Melzower Forst [DE]	R	1	1		Y	1	1		-				-				-				-				-				-				-				-				-
PL2024/2017	RRL	?	juv	L-E	Melzower Forst [DE]	R	1	1		Y	1	1		-				-				-				-				-				-				-				-				-
PL2025/2017	LLR	?	juv	L-E	Melzower Forst [DE]	R	1	1		Y	1	1		-				-				-				-				-				-				-				-				-
PL2026/2017	LR	2n	juv	L-E	Melzower Forst [DE]	R	1	1		Y	1	1		-				-				-				-				R	1	1		-				-				-				-
PL2027/2017	LLR	3n	F	L-E	Melzower Forst [DE]	R	1	1		Y	1	1		T	0	2		-				-				-				R	1	1		-				-				-				-
PL2028/2017	RRL	?	F	L-E	Melzower Forst [DE]	R	1	1		Y	1	1		-				-				-				-				R	1	1		-				-				-				-
PL2029/2017	LLR	?	F	L-E	Melzower Forst [DE]	R	1	1		Y	1	1		-				-				-				-				-				-				-				-				-
PL2030/2017	LLR	3n	F	L-E	Melzower Forst [DE]	R	1	1		Y	1	1		-				-				-				-				R	1	1		-				-				-				-
PL2031/2017	LL		M	L-E	Melzower Forst [DE]	A	2	0		C	2	0		-				-				-				-				-				-				-				-				-
PL2032/2017	LR	?	juv	L-E	Melzower Forst [DE]	R	1	1		Y	1	1		-				-				-				-				-				-				-				-				-
PL2033/2017	LLR	3n	F	L-E	Melzower Forst [DE]	R	1	1		Y	1	1		-				-				-				-				G	0	2		-				-				-				-
PL2034/2017	LLR	?	juv	L-E	Melzower Forst [DE]	R	1	1		Y	1	1		-				-				-				-				R	1	1		-				-				-				-
PL2035/2017	LLR	3n	juv	L-E	Melzower Forst [DE]	R	1	1		Y	1	1		-				-				-				-				R	1	1		-				-				-				-
PL2036/2017	LR	?	juv	L-E	Melzower Forst [DE]	R	1	1		Y	1	1		-				-				-				-				-				-				-				-				-
PL2037/2017	LLR	?	juv	L-E	Melzower Forst [DE]	R	1	1		Y	1	1		-				-				-				-				R	1	1		-				-				-				-
PL2038/2017	LLR	3n	juv	L-E	Melzower Forst [DE]	R	1	1		Y	1	1		-				-				-				-				R	1	1		-				-				-				-
PL2039/2017	LLR	?	juv	L-E	Melzower Forst [DE]	R	1	1		Y	1	1		-				-				-				-				R	1	1		-				-				-				-
PL2040/2017	LLR	?	juv	L-E	Melzower Forst [DE]	R	1	1		Y	1	1		-				-				-				-				R	1	1		-				-				-				-
PL2041/2017	LLR	3n	juv	L-E	Melzower Forst [DE]	R	1	1		Y	1	1		Y	1	1		-				W	1	1		-				R	1	1		-				-				-				M	1	1
PL2042/2017	LLR	3n	juv	L-E	Melzower Forst [DE]	R	1	1		Y	1	1		-				-				-				-				G	0	2		-				-				-				A	2	0
PL2043/2017	LLR	3n	juv	L-E	Melzower Forst [DE]	R	1	1		Y	1	1		-				-				-				-				R	1	1		-				-				-				-
PL2044/2017	LLR	3n	F	L-E	Melzower Forst [DE]	R	1	1		Y	1	1		-				-				-				-				R	1	1		-				-				-				-
PL2045/2017	LLR	3n	M	L-E	Melzower Forst [DE]	R	1	1		Y	1	1		-				-				-				-				R	1	1		-				-				-				M	1	1
PL2046/2017	LLR	?	M	L-E	Melzower Forst [DE]	R	1	1		Y	1	1		-				-				-				-				R	1	1		-				-				-				-
PL2047/2017	LR	2n	F	L-E	Melzower Forst [DE]	R	1	1		Y	1	1		-				-				-				-				R	1	1		-				-				-				-
PL2048/2017	LLR	3n	M	L-E	Melzower Forst [DE]	R	1	1		Y	1	1		-				-				-				-				R	1	1		-				-				-				M	1	1
PL2049/2017	LLR	3n	F	L-E	Melzower Forst [DE]	R	1	1		Y	1	1		-				-				-				-				R	1	1		-				-				-				M	1	1
PL2050/2017	LLR	3n	F	L-E	Melzower Forst [DE]	R	1	1		Y	1	1		-				-				-				-				R	1	1		-				-				-				-
PL2051/2017	LLR	3n	F	L-E	Melzower Forst [DE]	R	1	1		Y	1	1		-				-				-				-				R	1	1		-				-				-				M	1	1
PL2052/2017	LLR	3n	M	L-E	Melzower Forst [DE]	R	1	1		Y	1	1		Y	1	1		-				-				-				R	1	1		-				-				-				-
PL2053/2017	LLR	3n	F	L-E	Melzower Forst [DE]	R	1	1		Y	1	1		-				-				-				-				G	0	2		-				-				-				-
PL2054/2017	LLR	?	F	L-E	Melzower Forst [DE]	R	1	1		Y	1	1		-				-				-				-				R	1	1		-				-				-				-
PL2055/2017	LL		F	L-E	Melzower Forst [DE]	A	2	0		C	2	0		-				-				-				-				G	0	2		-				-				-				-
PL2056/2017	LL		M	L-E	Melzower Forst [DE]	A	2	0		C	2	0		-				-				-				-				G	0	2		-				-				-				-
PL2057/2017	LLR	3n	juv	L-E	Melzower Forst [DE]	R	1	1		Y	1	1		-				-				A	2	0		-				R	1	1		-				-				-				A	2	0
PL2058/2017	LL		M	L-E	Melzower Forst [DE]	A	2	0		C	2	0		-				-				-				-				G	0	2		-				-				-				A	2	0
PL2059/2017	LLR	3n	juv	L-E	Melzower Forst [DE]	R	1	1		Y	1	1		-				-				-				-				G	0	2		-				-				-				-
PL2060/2017	LLR	?	juv	L-E	Melzower Forst [DE]	R	1	1		Y	1	1		-				-				-				-				-				-				-				-				-
PL2061/2017	LLR	?	juv	L-E	Melzower Forst [DE]	R	1	1		Y	1	1		-				-				-				-				R	1	1		-				-				-				-
PL2062/2017	LLR	?	juv	L-E	Melzower Forst [DE]	R	1	1		Y	1	1		-				-				-				-				R	1	1		-				-				-				-
PL2063/2017	LR	2n	juv	L-E	Melzower Forst [DE]	R	1	1		Y	1	1		-				-				-				-				R	1	1		-				-				-				-
PL2064/2017	RRL	?	juv	L-E	Melzower Forst [DE]	R	1	1		Y	1	1		-				-				-				-				R	1	1		-				-				-				-
PL2065/2017	LLR	3n	juv	L-E	Melzower Forst [DE]	R	1	1		Y	1	1		T	0	2		-				W	1	1		-				R	1	1		-				-				-				M	1	1
PL2066/2017	LR	2n	juv	L-E	Melzower Forst [DE]	R	1	1		Y	1	1		-				-				-				-				R	1	1		-				-				-				-
PL2067/2017	LLR	3n	juv	L-E	Melzower Forst [DE]	R	1	1		Y	1	1		-				-				-				-				R	1	1		-				-				-				-
PL2068/2017	RRL	3n	juv	L-E	Melzower Forst [DE]	R	1	1		Y	1	1		Y	1	1		-				-				-				R	1	1		-				-				-				-
PL2069/2017	LL		juv	L-E	Melzower Forst [DE]	A	2	0		C	2	0		-				-				-				-				G	0	2		-				-				-				-
PL2070/2017	ESC	?	juv	L-E	Melzower Forst [DE]	-				-				-				-				-				-				-				-				-				-				-
PL2071/2017	LLR	3n	juv	L-E	Melzower Forst [DE]	R	1	1		Y	1	1		T	0	2		-				-				-				R	1	1		-				-				-				A	2	0
PL2072/2017	LLR	?	juv	L-E	Melzower Forst [DE]	R	1	1		Y	1	1		-				-				-				-				-				-				-				-				-
PL2073/2017	LR	?	juv	L-E	Melzower Forst [DE]	R	1	1		Y	1	1		-				-				-				-				-				-				-				-				-
PL2074/2017	LR	?	juv	L-E	Melzower Forst [DE]	R	1	1		Y	1	1		-				-				-				-				-				-				-				-				-
PL21-2012	RR		M	R	Cítov, okres Mělník [CZ]	G	0	2		T	0	2		-				-				-				-				-				-				-				-				-
PL22-2012	RR		M	R	Cítov, okres Mělník [CZ]	G	0	2		T	0	2		Y	1	1		R	1	1		W	1	1		-				A	2	0		T	0	2		C	2	0		C	2	0		C	0	2
PL23-2012	RR		M	R	Cítov, okres Mělník [CZ]	G	0	2		T	0	2		C	2	0		-				T	0	2		-				A	2	0		T	0	2		-				-				C	0	2
PL24-2012	RR		M	R	Cítov, okres Mělník [CZ]	G	0	2		T	0	2		Y	1	1		-				W	1	1		-				A	2	0		-				Y	1	1		C	2	0		C	0	2
PL25-2012	RR		M	R	Cítov, okres Mělník [CZ]	G	0	2		T	0	2		-				-				-				-				-				-				-				-				-
PL26-2012	RR		M	R	Cítov, okres Mělník [CZ]	G	0	2		T	0	2		-				-				-				-				A	2	0		-				-				-				C	0	2
PL27-2012	RR		M	R	Cítov, okres Mělník [CZ]	G	0	2		T	0	2		Y	1	1		-				W	1	1		-				A	2	0		T	0	2		C	2	0		C	2	0		C	0	2
PL28-2012	RR		M	R	Cítov, okres Mělník [CZ]	G	0	2		T	0	2		Y	1	1		-				W	1	1		-				A	2	0		-				-				-				C	0	2
PL285/2017	RR		F	R-E	Lebus [DE]	G	0	2		T	0	2		-				-				-				-				-				-				-				-				-
PL286/2017	RR		M	R-E	Lebus [DE]	G	0	2		T	0	2		T	0	2		A	2	0		A	2	0		G	0	2		A	2	0		T	0	2		C	2	0		C	2	0		C	0	2
PL287/2017	RR		M	R-E	Lebus [DE]	-				-				-				-				-				-				-				-				-				-				-
PL288/2017	LR	2n	M	R-E	Lebus [DE]	R	1	1		Y	1	1		-				-				-				-				R	1	1		-				-				-				-
PL289/2017	RR		M	R-E	Lebus [DE]	-				-				-				-				-				-				-				-				-				-				-
PL290/2017	LR	2n	M	R-E	Lebus [DE]	R	1	1		Y	1	1		-				-				-				-				R	1	1		-				-				-				-
PL291/2017	RR		M	R-E	Lebus [DE]	-				-				-				-				-				-				-				-				-				-				-
PL292/2017	RR		M	R-E	Lebus [DE]	-				-				-				-				-				-				-				-				-				-				-
PL29-2012	RR		M	R	Cítov, okres Mělník [CZ]	-				-				-				-				-				-				-				-				-				-				-
PL293/2017	RR		M	R-E	Lebus [DE]	-				-				-				-				-				-				-				-				-				-				-
PL294/2017	LR	2n	M	R-E	Lebus [DE]	R	1	1		Y	1	1		-				-				-				-				R	1	1		-				-				-				M	1	1
PL295/2017	RR		M	R-E	Lebus [DE]	-				-				-				-				-				-				-				-				-				-				-
PL296/2017	LR	?	M	R-E	Lebus [DE]	-				-				-				-				-				-				-				-				-				-				-
PL297/2017	RR		M	R-E	Lebus [DE]	-				-				-				-				-				-				-				-				-				-				-
PL298/2017	RR		M	R-E	Lebus [DE]	-				-				-				-				-				-				-				-				-				-				-
PL299/2017	RR		M	R-E	Lebus [DE]	-				-				-				-				-				-				-				-				-				-				-
PL300/2017	LR	?	M	R-E	Lebus [DE]	-				-				-				-				-				-				-				-				-				-				-
PL301/2017	RR		M	R-E	Lebus [DE]	-				-				-				-				-				-				-				-				-				-				-
PL302/2017	RR		M	R-E	Lebus [DE]	-				-				-				-				-				-				-				-				-				-				-
PL30-2012	RR		M	R	Cítov, okres Mělník [CZ]	G	0	2		T	0	2		-				-				-				-				-				-				-				-				-
PL303/2017	RR		M	R-E	Lebus [DE]	-				-				-				-				-				-				-				-				-				-				-
PL304/2017	RR		M	R-E	Lebus [DE]	G	0	2		T	0	2		-				-				-				-				A	2	0		-				-				-				C	0	2
PL305/2017	RR		M	R-E	Lebus [DE]	-				-				-				-				-				-				-				-				-				-				-
PL306/2017	RR		M	R-E	Lebus [DE]	-				-				-				-				-				-				-				-				-				-				-
PL307/2017	RR		M	R-E	Lebus [DE]	-				-				-				-				-				-				-				-				-				-				-
PL308/2017	RR		M	R-E	Lebus [DE]	-				-				-				-				-				-				-				-				-				-				-
PL309/2017	RR		M	R-E	Lebus [DE]	G	0	2		T	0	2		-				-				-				-				-				-				-				-				-
PL310/2017	RR		M	R-E	Lebus [DE]	G	0	2		T	0	2		-				-				-				-				-				-				-				-				-
PL311/2017	RR		M	R-E	Lebus [DE]	-				-				-				-				-				-				-				-				-				-				-
PL312/2017	RR		M	R-E	Lebus [DE]	-				-				-				-				-				-				-				-				-				-				-
PL31-2012	RR		M	R	Cítov, okres Mělník [CZ]	G	0	2		T	0	2		-				-				W	1	1		-				-				-				-				-				-
PL313/2017	RR		M	R-E	Lebus [DE]	-				-				-				-				-				-				-				-				-				-				-
PL314/2017	RR		M	R-E	Lebus [DE]	R	1	1		Y	1	1		-				-				-				-				-				-				-				-				-
PL315/2017	RR		M	R-E	Lebus [DE]	R	1	1		Y	1	1		-				-				-				-				A	2	0		-				-				-				C	0	2
PL316/2017	LL		M	L-E	Teschendorf [DE]	A	2	0		C	2	0		-				-				-				-				-				-				-				-				-
PL317/2017	LL		M	L-E	Teschendorf [DE]	A	2	0		C	2	0		-				-				-				-				-				-				-				-				-
PL318/2017	LR	?	M	L-E	Teschendorf [DE]	-				-				-				-				-				-				-				-				-				-				-
PL319/2017	RR		F	?	Friedrichshagen [DE]	-				-				-				-				-				-				-				-				-				-				-
PL320/2017	LLR	3n	M	L-E	Teschendorf [DE]	R	1	1		Y	1	1		T	0	2		-				A	2	0		-				R	1	1		-				C	2	0		Y	1	1		M	1	1
PL321/2017	RR		F	?	Friedrichshagen [DE]	G	0	2		T	0	2		-				-				-				-				-				-				-				-				-
PL322/2017	RR		M	?	Friedrichshagen [DE]	-				-				-				-				-				-				-				-				-				-				-
PL32-2012	RR		M	R	Cítov, okres Mělník [CZ]	G	0	2		T	0	2		Y	1	1		-				W	1	1		-				A	2	0		-				Y	1	1		C	2	0		C	0	2
PL323/2017	LLR	3n	M	L-E	Teschendorf [DE]	R	1	1		Y	1	1		T	0	2		-				A	2	0		-				R	1	1		-				C	2	0		Y	1	1		M	1	1
PL324/2017	LL		M	L-E	Teschendorf [DE]	A	2	0		C	2	0		-				-				-				-				-				-				-				-				-
PL325/2017	LR	?	M	L-E	Teschendorf [DE]	-				-				-				-				-				-				-				-				-				-				-
PL326/2017	LL		M	L-E	Teschendorf [DE]	-				-				-				-				-				-				-				-				-				-				-
PL327/2017	RR		M	?	Friedrichshagen [DE]	-				-				-				-				-				-				-				-				-				-				-
PL328/2017	RR		M	?	Friedrichshagen [DE]	-				-				-				-				-				-				-				-				-				-				-
PL329/2017	LL		F	L-E	Teschendorf [DE]	-				-				-				-				-				-				-				-				-				-				-
PL330/2017	LR	?	M	L-E	Teschendorf [DE]	R	1	1		Y	1	1		-				-				-				-				-				-				-				-				-
PL331/2017	RR		F	?	Friedrichshagen [DE]	-				-				-				-				-				-				-				-				-				-				-
PL332/2017	LL		M	L-E	Teschendorf [DE]	-				-				-				-				-				-				-				-				-				-				-
PL33-2012	RR		M	R	Cítov, okres Mělník [CZ]	G	0	2		T	0	2		-				-				-				-				A	2	0		-				-				-				-
PL333/2017	ESC	?	M	L-E	Teschendorf [DE]	-				-				-				-				-				-				-				-				-				-				-
PL334/2017	LL		F	L-E	Teschendorf [DE]	-				-				-				-				-				-				-				-				-				-				-
PL335/2017	RR		M	?	Friedrichshagen [DE]	-				-				-				-				-				-				-				-				-				-				-
PL336/2017	ESC	?	F	L-E	Teschendorf [DE]	-				-				-				-				-				-				-				-				-				-				-
PL337/2017	LL		M	L-E	Teschendorf [DE]	-				-				-				-				-				-				-				-				-				-				-
PL338/2017	LLR	?	M	L-E	Teschendorf [DE]	R	1	1		Y	1	1		-				-				-				-				-				-				-				-				-
PL339/2017	RR		M	?	Friedrichshagen [DE]	G	0	2		T	0	2		-				-				-				-				-				-				-				-				-
PL340/2017	ESC	?	M	L-E	Teschendorf [DE]	-				-				-				-				-				-				-				-				-				-				-
PL341/2017	RR		M	?	Friedrichshagen [DE]	-				-				-				-				-				-				-				-				-				-				-
PL342/2017	LR	?	M	L-E	Teschendorf [DE]	-				-				-				-				-				-				-				-				-				-				-
PL34-2012	RR		M	R-E	Albrechtičky [CZ]	G	0	2		T	0	2		-				-				-				-				-				-				-				-				-
PL343/2017	LR	2n	M	L-E	Teschendorf [DE]	R	1	1		Y	1	1		Y	1	1		-				-				-				R	1	1		-				-				-				M	1	1
PL344/2017	LR	2n	M	E	Wysoka Kamieńska [PL]	R	1	1		Y	1	1		T	0	2		-				A	2	0		-				R	1	1		-				C	2	0		Y	1	1		M	1	1
PL345/2017	LR	2n	M	E	Wysoka Kamieńska [PL]	R	1	1		Y	1	1		T	0	2		R	1	1		W	1	1		-				R	1	1		Y	1	1		C	2	0		Y	1	1		M	1	1
PL346/2017	LR	2n	M	E	Wysoka Kamieńska [PL]	R	1	1		Y	1	1		Y	1	1		-				W	1	1		-				R	1	1		-				-				-				M	1	1
PL347/2017	RRL	3n	M	E	Wysoka Kamieńska [PL]	R	1	1		Y	1	1		Y	1	1		-				W	1	1		-				R	1	1		Y	1	1		C	2	0		Y	1	1		M	1	1
PL348/2017	LR	2n	M	E	Wysoka Kamieńska [PL]	R	1	1		Y	1	1		T	0	2		-				-				-				R	1	1		-				-				-				M	1	1
PL349/2017	LR	2n	M	E	Wysoka Kamieńska [PL]	R	1	1		Y	1	1		Y	1	1		-				-				-				R	1	1		-				-				-				M	1	1
PL350/2017	LR	2n	M	E	Wysoka Kamieńska [PL]	R	1	1		Y	1	1		T	0	2		-				-				-				R	1	1		-				-				-				M	1	1
PL351/2017	RRL	2n	M	E	Wysoka Kamieńska [PL]	R	1	1		Y	1	1		Y	1	1		-				-				-				R	1	1		-				-				-				M	1	1
PL352/2017	LR	2n	M	E	Wysoka Kamieńska [PL]	R	1	1		Y	1	1		T	0	2		-				-				-				R	1	1		-				-				-				M	1	1
PL35-2012	RR		M	R-E	Albrechtičky [CZ]	G	0	2		T	0	2		-				-				-				-				-				-				-				-				-
PL353/2017	LLR	3n	M	E	Wysoka Kamieńska [PL]	R	1	1		Y	1	1		T	0	2		-				-				-				R	1	1		-				-				-				M	1	1
PL354/2017	RRL	3n	F	E	Wysoka Kamieńska [PL]	R	1	1		Y	1	1		Y	1	1		-				-				-				R	1	1		-				-				-				C	0	2
PL355/2017	RRL	3n	F	E	Wysoka Kamieńska [PL]	R	1	1		Y	1	1		Y	1	1		-				W	1	1		-				R	1	1		-				-				-				M	1	1
PL356/2017	RRL	3n	F	E	Wysoka Kamieńska [PL]	R	1	1		Y	1	1		T	0	2		-				-				-				R	1	1		-				-				-				M	1	1
PL357/2017	LR	2n	F	E	Wysoka Kamieńska [PL]	R	1	1		Y	1	1		-				-				-				-				R	1	1		-				-				-				M	1	1
PL358/2017	LR	2n	F	E	Wysoka Kamieńska [PL]	R	1	1		Y	1	1		-				-				-				-				R	1	1		-				-				-				M	1	1
PL359/2017	LR	2n	F	E	Wysoka Kamieńska [PL]	R	1	1		Y	1	1		-				-				-				-				R	1	1		-				-				-				M	1	1
PL360/2017	LR	2n	F	E	Wysoka Kamieńska [PL]	R	1	1		Y	1	1		-				-				-				-				R	1	1		-				-				-				M	1	1
PL361/2017	RRL	3n	F	E	Wysoka Kamieńska [PL]	R	1	1		Y	1	1		T	0	2		A	2	0		A	2	0		-				R	1	1		-				C	2	0		Y	1	1		M	1	1
PL362/2017	LLR	3n	F	E	Wysoka Kamieńska [PL]	R	1	1		Y	1	1		T	0	2		-				A	2	0		-				R	1	1		C	2	0		-				-				M	1	1
PL36-2012	RR		M	R-E	Albrechtičky [CZ]	G	0	2		T	0	2		Y	1	1		R	1	1		W	1	1		-				A	2	0		T	0	2		-				-				C	0	2
PL363/2017	LR	2n	F	E	Wysoka Kamieńska [PL]	R	1	1		Y	1	1		T	0	2		A	2	0		A	2	0		-				R	1	1		-				C	2	0		Y	1	1		M	1	1
PL364/2017	RRL	3n	F	E	Usedom [DE]	R	1	1		Y	1	1		-				-				-				-				R	1	1		-				-				-				M	1	1
PL365/2017	RRL	3n	M	E	Usedom [DE]	R	1	1		Y	1	1		T	0	2		-				-				-				R	1	1		-				C	2	0		Y	1	1		M	1	1
PL366/2017	LLR	3n	M	E	Usedom [DE]	R	1	1		Y	1	1		Y	1	1		-				A	2	0		-				R	1	1		-				C	2	0		Y	1	1		M	1	1
PL367/2017	LLR	3n	M	E	Usedom [DE]	R	1	1		Y	1	1		T	0	2		-				-				-				R	1	1		-				-				-				A	2	0
PL368/2017	LLR	3n	M	E	Usedom [DE]	R	1	1		Y	1	1		Y	1	1		R	1	1		W	1	1		A	2	0		R	1	1		-				C	2	0		Y	1	1		M	1	1
PL369/2017	LR	2n	M	E	Usedom [DE]	R	1	1		Y	1	1		T	0	2		-				A	2	0		-				R	1	1		-				C	2	0		Y	1	1		M	1	1
PL370/2017	LLR	?	M	E	Usedom [DE]	R	1	1		Y	1	1		-				-				-				-				-				-				-				-				-
PL371/2017	LLR	3n	M	E	Usedom [DE]	A	2	0		C	2	0		-				-				-				-				R	1	1		-				-				-				M	1	1
PL372/2017	LLR	3n	M	E	Usedom [DE]	R	1	1		Y	1	1		Y	1	1		R	1	1		W	1	1		-				R	1	1		-				C	2	0		Y	1	1		M	1	1
PL37-2012	RR		M	R-E	Albrechtičky [CZ]	G	0	2		T	0	2		Y	1	1		R	1	1		W	1	1		G	0	2		A	2	0		T	0	2		Y	1	1		C	2	0		C	0	2
PL373/2017	LLR	3n	M	E	Usedom [DE]	R	1	1		Y	1	1		T	0	2		-				-				-				R	1	1		-				-				-				M	1	1
PL374/2017	LLR	3n	M	E	Usedom [DE]	R	1	1		Y	1	1		-				-				-				-				-				-				-				-				-
PL375/2017	LLR	3n	M	E	Usedom [DE]	R	1	1		Y	1	1		T	0	2		-				-				-				R	1	1		-				-				-				M	1	1
PL376/2017	LLR	3n	M	E	Usedom [DE]	R	1	1		Y	1	1		T	0	2		-				A	2	0		-				R	1	1		C	2	0		C	2	0		Y	1	1		M	1	1
PL377/2017	LLR	3n	M	E	Pedersker, Bornholm [DK]	R	1	1		Y	1	1		T	0	2		-				-				-				R	1	1		-				C	2	0		Y	1	1		M	1	1
PL378/2017	RRL	3n	F	E	Pedersker, Bornholm	R	1	1		Y	1	1		T	0	2		A	2	0		A	2	0		-				R	1	1		-				-				-				M	1	1
PL379/2017	LR	2n	M	E	Pedersker, Bornholm	R	1	1		Y	1	1		T	0	2		-				-				-				R	1	1		-				-				-				M	1	1
PL380/2017	RRL	?	F	E	Pedersker, Bornholm	R	1	1		Y	1	1		-				-				-				-				R	1	1		-				-				-				-
PL381/2017	RRL	3n	M	E	Pedersker, Bornholm	R	1	1		Y	1	1		T	0	2		-				-				-				R	1	1		-				-				-				M	1	1
PL382/2017	RRL	3n	F	E	Pedersker, Bornholm	R	1	1		Y	1	1		-				-				-				-				-				-				-				-				-
PL38-2012	RR		M	R-E	Albrechtičky [CZ]	G	0	2		T	0	2		T	0	2		A	2	0		A	2	0		G	0	2		A	2	0		T	0	2		T	0	2		C	2	0		C	0	2
PL383/2017	RRL	?	M	E	Pedersker, Bornholm [DK]	R	1	1		Y	1	1		-				-				-				-				-				-				-				-				M	1	1
PL384/2017	RRL	3n	F	E	Pedersker, Bornholm [DK]	R	1	1		Y	1	1		T	0	2		-				A	2	0		-				R	1	1		-				-				-				M	1	1
PL385/2017	RRL	3n	M	E	Pedersker, Bornholm [DK]	R	1	1		Y	1	1		-				-				A	2	0		-				R	1	1		-				-				-				M	1	1
PL386/2017	RRL	3n	F	E	Pedersker, Bornholm [DK]	R	1	1		Y	1	1		-				-				-				-				R	1	1		-				-				-				M	1	1
PL387/2017	LR	2n	M	E	Pedersker, Bornholm [DK]	R	1	1		Y	1	1		T	0	2		-				A	2	0		-				R	1	1		-				C	2	0		Y	1	1		M	1	1
PL388/2017	RRL	3n	F	E	Pedersker, Bornholm [DK]	R	1	1		Y	1	1		-				-				-				-				R	1	1		-				-				-				-
PL389/2017	LLR	3n	M	E	Pedersker, Bornholm [DK]	A	2	0		C	2	0		-				-				-				-				R	1	1		-				-				-				M	1	1
PL390/2017	RRL	3n	F	E	Pedersker, Bornholm [DK]	R	1	1		Y	1	1		-				-				-				-				R	1	1		-				-				-				M	1	1
PL391/2017	RRL	?	M	E	Pedersker, Bornholm [DK]	R	1	1		Y	1	1		-				-				-				-				-				-				-				-				-
PL392/2017	LLR	3n	F	E	Pedersker, Bornholm [DK]	R	1	1		Y	1	1		-				-				-				-				R	1	1		-				-				-				-
PL39-2012	RR		M	R-E	Albrechtičky [CZ]	G	0	2		T	0	2		T	0	2		-				-				-				A	2	0		-				-				-				C	0	2
PL393/2017	RRL	3n	M	E	Pedersker, Bornholm [DK]	R	1	1		Y	1	1		-				-				-				-				R	1	1		-				-				-				-
PL394/2017	LLR	3n	M	E	Pedersker, Bornholm [DK]	R	1	1		Y	1	1		T	0	2		A	2	0		A	2	0		-				G	0	2		-				C	2	0		Y	1	1		M	1	1
PL395/2017	LR	2n	M	E	Pedersker, Bornholm [DK]	R	1	1		Y	1	1		T	0	2		-				A	2	0		-				R	1	1		-				-				-				M	1	1
PL396/2017	RRL	3n	M	E	Pedersker, Bornholm [DK]	R	1	1		Y	1	1		-				-				-				-				R	1	1		-				-				-				C	0	2
PL397/2017	RRL	3n	M	E	Pedersker, Bornholm [DK]	R	1	1		Y	1	1		-				-				-				-				R	1	1		-				-				-				M	1	1
PL398/2017	RRL	?	F	E	Pedersker, Bornholm [DK]	R	1	1		Y	1	1		-				-				-				-				-				-				-				-				-
PL399/2017	RRL	?	F	E	Pedersker, Bornholm [DK]	R	1	1		Y	1	1		-				-				-				-				-				-				-				-				-
PL400/2017	LLR	3n	M	E	Pedersker, Bornholm [DK]	R	1	1		Y	1	1		Y	1	1		-				-				-				R	1	1		-				-				-				A	2	0
PL401/2017	RRL	?	F	E	Pedersker, Bornholm [DK]	G	0	2		T	0	2		-				-				-				-				-				-				-				-				-
PL402/2017	RRL	3n	M	E	Pedersker, Bornholm [DK]	R	1	1		Y	1	1		T	0	2		-				-				-				R	1	1		-				-				-				M	1	1
PL403/2017	RRL	3n	M	E	Pedersker, Bornholm [DK]	R	1	1		Y	1	1		-				-				-				-				R	1	1		-				-				-				M	1	1
PL404/2017	RRL	3n	M	E	Pedersker, Bornholm [DK]	R	1	1		Y	1	1		-				-				-				-				R	1	1		-				-				-				M	1	1
PL405/2017	RRL	3n	M	E	Pedersker, Bornholm [DK]	R	1	1		Y	1	1		-				-				-				-				R	1	1		-				-				-				M	1	1
PL406/2017	RRL	3n	M	E	Pedersker, Bornholm [DK]	R	1	1		Y	1	1		-				-				A	2	0		-				-				-				-				-				M	1	1
PL407/2017	RRL	3n	M	E	Pedersker, Bornholm [DK]	R	1	1		Y	1	1		T	0	2		-				-				-				R	1	1		-				-				-				M	1	1
PL408/2017	RRL	3n	M	E	Pedersker, Bornholm [DK]	R	1	1		Y	1	1		T	0	2		-				-				-				A	2	0		-				C	2	0		Y	1	1		M	1	1
PL409/2017	RRL	3n	M	E	Pedersker, Bornholm [DK]	R	1	1		Y	1	1		T	0	2		-				-				-				R	1	1		-				-				-				M	1	1
PL410/2017	LLR	3n	M	E	Pedersker, Bornholm [DK]	R	1	1		Y	1	1		T	0	2		-				A	2	0		-				R	1	1		-				-				-				M	1	1
PL411/2017	RRL	3n	M	E	Pedersker, Bornholm [DK]	R	1	1		Y	1	1		T	0	2		-				W	1	1		-				R	1	1		-				-				-				M	1	1
PL412/2017	RRL	3n	M	E	Pedersker, Bornholm [DK]	R	1	1		Y	1	1		-				-				-				-				R	1	1		-				-				-				M	1	1
PL413/2017	RRL	3n	M	E	Pedersker, Bornholm [DK]	R	1	1		Y	1	1		-				-				-				-				R	1	1		-				-				-				M	1	1
PL414/2017	RRL	3n	M	E	Pedersker, Bornholm [DK]	R	1	1		Y	1	1		-				-				-				-				R	1	1		-				-				-				M	1	1
PL415/2017	RRL	3n	M	E	Pedersker, Bornholm [DK]	-				-				-				-				-				-				-				-				-				-				-
PL416/2017	RRL	3n	M	E	Pedersker, Bornholm [DK]	R	1	1		Y	1	1		T	0	2		-				-				-				R	1	1		-				-				-				M	1	1
PL417/2017	RRL	3n	M	E	Pedersker, Bornholm [DK]	R	1	1		Y	1	1		T	0	2		-				A	2	0		R	1	1		R	1	1		-				C	2	0		Y	1	1		M	1	1
PL418/2017	RRL	3n	M	E	Pedersker, Bornholm [DK]	R	1	1		Y	1	1		-				-				-				-				A	2	0		-				-				-				-
PL419/2017	LLR	3n	M	E	Pedersker, Bornholm [DK]	R	1	1		Y	1	1		T	0	2		-				A	2	0		-				R	1	1		-				-				-				M	1	1
PL420/2017	RRL	3n	M	E	Pedersker, Bornholm [DK]	R	1	1		Y	1	1		T	0	2		A	2	0		-				-				R	1	1		-				-				-				M	1	1
PL421/2017	RRL	3n	M	E	Pedersker, Bornholm [DK]	R	1	1		Y	1	1		T	0	2		-				-				-				R	1	1		-				-				-				-
PL422/2017	LLR	3n	F	E	Rügen [DE]	R	1	1		Y	1	1		T	0	2		-				A	2	0		-				R	1	1		Y	1	1		C	2	0		Y	1	1		M	1	1
PL423/2017	LLR	3n	M	E	Rügen [DE]	R	1	1		Y	1	1		T	0	2		-				A	2	0		-				G	0	2		-				C	2	0		T	0	2		M	1	1
PL424/2017	LLR	3n	M	E	Rügen [DE]	R	1	1		Y	1	1		-				-				A	2	0		-				R	1	1		-				-				-				A	2	0
PL425/2017	LR	2n	F	E	Rügen [DE]	A	2	0		C	2	0		Y	1	1		-				W	1	1		-				R	1	1		C	2	0		C	2	0		Y	1	1		M	1	1
PL426/2017	LR	2n	F	E	Rügen [DE]	A	2	0		C	2	0		-				-				-				-				R	1	1		-				-				-				M	1	1
PL427/2017	LR	2n	F	E	Rügen [DE]	A	2	0		C	2	0		-				-				-				-				R	1	1		-				-				-				M	1	1
PL428/2017	LLR	3n	M	E	Rügen [DE]	R	1	1		Y	1	1		T	0	2		-				A	2	0		-				R	1	1		-				-				-				A	2	0
PL429/2017	LLR	?	M	E	Rügen [DE]	-				-				-				-				-				-				-				-				-				-				-
PL430/2017	LR	2n	F	E	Rügen [DE]	A	2	0		C	2	0		Y	1	1		-				W	1	1		-				R	1	1		-				-				-				M	1	1
PL431/2017	LR	2n	F	E	Rügen [DE]	A	2	0		C	2	0		Y	1	1		-				W	1	1		-				R	1	1		-				-				-				M	1	1
PL432/2017	LLR	3n	F	E	Rügen [DE]	R	1	1		Y	1	1		T	0	2		A	2	0		A	2	0		-				R	1	1		C	2	0		C	2	0		Y	1	1		M	1	1
PL433/2017	LR	2n	F	E	Rügen [DE]	A	2	0		C	2	0		Y	1	1		R	1	1		W	1	1		-				R	1	1		C	2	0		C	2	0		Y	1	1		M	1	1
PL434/2017	LLR	3n	M	E	Rügen [DE]	R	1	1		Y	1	1		T	0	2		A	2	0		A	2	0		-				R	1	1		Y	1	1		C	2	0		Y	1	1		M	1	1
PL435/2017	LR	2n	F	E	Rügen [DE]	A	2	0		C	2	0		Y	1	1		R	1	1		W	1	1		-				R	1	1		C	2	0		C	2	0		Y	1	1		M	1	1
PL436/2017	LR	2n	F	E	Rügen [DE]	A	2	0		C	2	0		Y	1	1		-				W	1	1		-				R	1	1		-				C	2	0		Y	1	1		M	1	1
PL437/2017	LR	2n	F	E	Rügen [DE]	A	2	0		C	2	0		Y	1	1		-				W	1	1		-				R	1	1		C	2	0		C	2	0		Y	1	1		M	1	1
PL438/2017	LR	2n	F	E	Rügen [DE]	R	1	1		Y	1	1		Y	1	1		-				W	1	1		-				R	1	1		-				-				-				M	1	1
PL439/2017	RRL	3n	M	E	Rügen [DE]	R	1	1		Y	1	1		Y	1	1		R	1	1		W	1	1		-				R	1	1		C	2	0		C	2	0		Y	1	1		M	1	1
PL440/2017	LLR	3n	M	E	Rügen [DE]	R	1	1		Y	1	1		T	0	2		-				A	2	0		-				R	1	1		C	2	0		-				-				M	1	1
PL441/2017	RRL	3n	M	E	Rügen [DE]	R	1	1		Y	1	1		Y	1	1		-				W	1	1		-				R	1	1		-				-				-				M	1	1
PL442/2017	RRL	3n	F	E	Rügen [DE]	R	1	1		Y	1	1		T	0	2		-				A	2	0		-				R	1	1		C	2	0		C	2	0		Y	1	1		M	1	1
PL44-2012	RR		M	R-E	Albrechtičky [CZ]	G	0	2		T	0	2		-				-				-				-				A	2	0		-				-				-				C	0	2
PL443/2017	RRL	3n	M	E	Rügen [DE]	R	1	1		Y	1	1		Y	1	1		-				W	1	1		-				R	1	1		-				-				-				M	1	1
PL444/2017	LLR	3n	M	E	Rügen [DE]	R	1	1		Y	1	1		-				-				-				-				R	1	1		-				-				-				A	2	0
PL445/2017	LR	2n	F	E	Rügen [DE]	R	1	1		Y	1	1		Y	1	1		R	1	1		W	1	1		-				R	1	1		Y	1	1		C	2	0		Y	1	1		M	1	1
PL446/2017	LR	2n	M	E	Rügen [DE]	R	1	1		Y	1	1		T	0	2		-				A	2	0		-				R	1	1		-				C	2	0		Y	1	1		M	1	1
PL447/2017	LR	2n	M	E	Rügen [DE]	R	1	1		Y	1	1		T	0	2		-				A	2	0		-				R	1	1		C	2	0		-				-				M	1	1
PL448/2017	RRL	3n	F	E	Rügen [DE]	R	1	1		Y	1	1		Y	1	1		R	1	1		T	0	2		-				R	1	1		-				C	2	0		Y	1	1		M	1	1
PL449/2017	RRL	3n	F	E	Rügen [DE]	R	1	1		Y	1	1		Y	1	1		R	1	1		W	1	1		-				R	1	1		Y	1	1		C	2	0		Y	1	1		M	1	1
PL450/2017	LR	2n	F	E	Rügen [DE]	R	1	1		Y	1	1		Y	1	1		-				W	1	1		-				R	1	1		-				-				-				M	1	1
PL451/2017	RRL	3n	M	E	Rügen [DE]	R	1	1		Y	1	1		Y	1	1		-				W	1	1		-				R	1	1		-				-				-				M	1	1
PL452/2017	LR	2n	F	E	Rügen [DE]	R	1	1		Y	1	1		T	0	2		-				A	2	0		-				R	1	1		-				C	2	0		Y	1	1		M	1	1
PL45-2012	RR		M	R-E	Albrechtičky [CZ]	G	0	2		T	0	2		Y	1	1		-				W	1	1		-				A	2	0		-				C	2	0		C	2	0		C	0	2
PL453/2017	RRL	3n	M	E	Rügen [DE]	R	1	1		Y	1	1		Y	1	1		R	1	1		W	1	1		-				R	1	1		Y	1	1		-				-				M	1	1
PL454/2017	LR	2n	F	E	Rügen [DE]	R	1	1		Y	1	1		-				-				-				-				R	1	1		-				-				-				M	1	1
PL455/2017	LR	2n	F	E	Rügen [DE]	R	1	1		Y	1	1		Y	1	1		R	1	1		W	1	1		-				R	1	1		Y	1	1		C	2	0		Y	1	1		M	1	1
PL456/2017	RRL	3n	F	E	Rügen [DE]	R	1	1		Y	1	1		Y	1	1		R	1	1		W	1	1		R	1	1		R	1	1		Y	1	1		C	2	0		Y	1	1		M	1	1
PL457/2017	RRL	3n	M	E	Rügen [DE]	R	1	1		Y	1	1		Y	1	1		-				W	1	1		-				R	1	1		Y	1	1		C	2	0		Y	1	1		C	0	2
PL458/2017	LR	2n	juv	E	Rügen [DE]	R	1	1		Y	1	1		Y	1	1		R	1	1		W	1	1		-				R	1	1		-				-				-				M	1	1
PL459/2017	LLR	3n	M	E	Rügen [DE]	R	1	1		Y	1	1		Y	1	1		-				W	1	1		-				R	1	1		-				-				-				M	1	1
PL460/2017	RRL	3n	M	E	Rügen [DE]	R	1	1		Y	1	1		-				-				-				-				-				-				-				-				-
PL461/2017	RRL	3n	F	E	Rügen [DE]	R	1	1		Y	1	1		Y	1	1		-				W	1	1		-				R	1	1		-				C	2	0		Y	1	1		M	1	1
PL462/2017	RRL	3n	F	E	Rügen [DE]	R	1	1		Y	1	1		Y	1	1		-				W	1	1		-				R	1	1		-				-				-				M	1	1
PL46-2012	RR		M	R-E	Albrechtičky [CZ]	G	0	2		T	0	2		T	0	2		-				A	2	0		-				A	2	0		-				-				-				C	0	2
PL463/2017	LLR	3n	M	E	Rügen [DE]	R	1	1		Y	1	1		Y	1	1		-				W	1	1		-				R	1	1		Y	1	1		C	2	0		Y	1	1		M	1	1
PL464/2017	LLR	3n	M	E	Rügen [DE]	R	1	1		Y	1	1		T	0	2		-				A	2	0		-				R	1	1		-				C	2	0		Y	1	1		M	1	1
PL465/2017	LLR	3n	M	E	Rügen [DE]	A	2	0		C	2	0		Y	1	1		R	1	1		W	1	1		-				R	1	1		-				C	2	0		Y	1	1		M	1	1
PL466/2017	LLR	3n	F	E	Rügen [DE]	A	2	0		C	2	0		Y	1	1		R	1	1		W	1	1		-				R	1	1		C	2	0		C	2	0		Y	1	1		M	1	1
PL467/2017	LR	2n	F	E	Rügen [DE]	R	1	1		Y	1	1		T	0	2		-				A	2	0		-				R	1	1		-				C	2	0		Y	1	1		M	1	1
PL468/2017	LLR	3n	M	E	Rügen [DE]	A	2	0		C	2	0		Y	1	1		-				A	2	0		-				R	1	1		Y	1	1		C	2	0		Y	1	1		M	1	1
PL469/2017	LLR	3n	juv	E	Rügen [DE]	R	1	1		Y	1	1		T	0	2		-				A	2	0		-				R	1	1		-				C	2	0		Y	1	1		M	1	1
PL470/2017	LLR	3n	juv	E	Rügen [DE]	R	1	1		Y	1	1		T	0	2		-				A	2	0		-				R	1	1		-				C	2	0		Y	1	1		A	2	0
PL471/2017	LLR	3n	M	E	Rügen [DE]	R	1	1		Y	1	1		T	0	2		A	2	0		A	2	0		-				R	1	1		Y	1	1		C	2	0		T	0	2		M	1	1
PL472/2017	LLR	3n	M	E	Rügen [DE]	R	1	1		Y	1	1		T	0	2		A	2	0		A	2	0		-				R	1	1		Y	1	1		C	2	0		Y	1	1		M	1	1
PL47-2012	RR		M	R-E	Albrechtičky [CZ]	G	0	2		T	0	2		T	0	2		-				A	2	0		-				A	2	0		T	0	2		Y	1	1		C	2	0		C	0	2
PL473/2017	LR	2n	F	E	Rügen [DE]	A	2	0		C	2	0		Y	1	1		R	1	1		W	1	1		-				R	1	1		C	2	0		C	2	0		Y	1	1		M	1	1
PL474/2017	LLR	3n	M	E	Rügen [DE]	R	1	1		Y	1	1		T	0	2		-				-				-				R	1	1		-				-				-				M	1	1
PL475/2017	LL		juv	E	Rügen [DE]	A	2	0		C	2	0		T	0	2		-				A	2	0		-				G	0	2		-				-				-				A	2	0
PL476/2017	LR	2n	F	E	Rügen [DE]	R	1	1		Y	1	1		T	0	2		-				A	2	0		-				R	1	1		Y	1	1		-				-				M	1	1
PL477/2017	LLR	3n	M	E	Rügen [DE]	A	2	0		C	2	0		Y	1	1		R	1	1		W	1	1		-				R	1	1		C	2	0		C	2	0		Y	1	1		M	1	1
PL478/2017	LR	2n	juv	E	Rügen [DE]	A	2	0		C	2	0		Y	1	1		-				W	1	1		-				R	1	1		-				-				-				M	1	1
PL479/2017	LLR	3n	M	E	Rügen [DE]	R	1	1		Y	1	1		Y	1	1		-				W	1	1		-				R	1	1		-				C	2	0		Y	1	1		M	1	1
PL480/2017	LLR	3n	M	E	Rügen [DE]	R	1	1		Y	1	1		Y	1	1		R	1	1		W	1	1		-				R	1	1		-				-				-				M	1	1
PL481/2017	LLR	3n	M	E	Rügen [DE]	R	1	1		Y	1	1		T	0	2		A	2	0		A	2	0		-				R	1	1		-				C	2	0		T	0	2		M	1	1
PL482/2017	LLR	3n	M	E	Rügen [DE]	R	1	1		Y	1	1		T	0	2		-				-				-				R	1	1		-				-				-				M	1	1
PL48-2012	RR		F	R-E	Lebus [DE]	-				-				-				-				-				-				-				-				-				-				-
PL483/2017	LLR	3n	M	E	Rügen [DE]	R	1	1		Y	1	1		T	0	2		-				A	2	0		-				R	1	1		-				C	2	0		Y	1	1		M	1	1
PL484/2017	LLR	3n	M	E	Rügen [DE]	R	1	1		Y	1	1		T	0	2		-				A	2	0		-				R	1	1		-				C	2	0		Y	1	1		M	1	1
PL485/2017	LLR	3n	M	E	Rügen [DE]	A	2	0		C	2	0		T	0	2		A	2	0		A	2	0		R	1	1		R	1	1		C	2	0		C	2	0		Y	1	1		M	1	1
PL486/2017	LLR	3n	M	E	Rügen [DE]	R	1	1		Y	1	1		T	0	2		-				A	2	0		-				R	1	1		-				C	2	0		Y	1	1		M	1	1
PL487/2017	LLR	3n	M	E	Rügen [DE]	R	1	1		Y	1	1		T	0	2		-				-				-				R	1	1		-				-				-				M	1	1
PL488/2017	LLR	3n	M	E	Rügen [DE]	R	1	1		Y	1	1		T	0	2		-				A	2	0		-				R	1	1		-				-				-				M	1	1
PL489/2017	LLR	3n	M	E	Rügen [DE]	R	1	1		Y	1	1		T	0	2		-				A	2	0		-				R	1	1		C	2	0		-				-				M	1	1
PL490/2017	LLR	3n	M	E	Rügen [DE]	R	1	1		Y	1	1		T	0	2		-				A	2	0		-				R	1	1		-				C	2	0		Y	1	1		M	1	1
PL491/2017	LLR	3n	M	E	Rügen [DE]	R	1	1		Y	1	1		T	0	2		-				A	2	0		-				R	1	1		-				-				-				M	1	1
PL492/2017	LLR	3n	M	E	Rügen [DE]	R	1	1		Y	1	1		T	0	2		-				A	2	0		-				R	1	1		Y	1	1		C	2	0		Y	1	1		M	1	1
PL493/2017	LLR	3n	F	E	Rügen [DE]	R	1	1		Y	1	1		T	0	2		-				A	2	0		-				R	1	1		-				-				-				M	1	1
PL494/2017	LLR	3n	M	E	Rügen [DE]	R	1	1		Y	1	1		T	0	2		-				A	2	0		-				R	1	1		-				C	2	0		Y	1	1		M	1	1
PL495/2017	LLR	3n	M	E	Rügen [DE]	R	1	1		Y	1	1		T	0	2		-				A	2	0		-				R	1	1		C	2	0		C	2	0		Y	1	1		M	1	1
PL496/2017	LLR	3n	M	E	Rügen [DE]	R	1	1		Y	1	1		T	0	2		A	2	0		A	2	0		-				R	1	1		C	2	0		C	2	0		Y	1	1		M	1	1
PL497/2017	LLR	3n	F	E	Rügen [DE]	R	1	1		Y	1	1		T	0	2		A	2	0		A	2	0		-				R	1	1		Y	1	1		C	2	0		Y	1	1		M	1	1
PL498/2017	LLR	3n	F	E	Rügen [DE]	R	1	1		Y	1	1		T	0	2		A	2	0		A	2	0		-				R	1	1		Y	1	1		C	2	0		Y	1	1		M	1	1
PL499/2017	LLR	3n	M	E	Rügen [DE]	R	1	1		Y	1	1		T	0	2		-				A	2	0		-				R	1	1		-				-				-				M	1	1
PL500/2017	LLR	3n	M	E	Rügen [DE]	R	1	1		Y	1	1		T	0	2		-				A	2	0		-				R	1	1		-				-				-				M	1	1
PL501/2017	LLR	3n	M	E	Rügen [DE]	R	1	1		Y	1	1		T	0	2		-				-				-				R	1	1		-				-				-				M	1	1
PL502/2017	LLR	3n	F	E	Rügen [DE]	R	1	1		Y	1	1		T	0	2		-				A	2	0		-				R	1	1		-				C	2	0		Y	1	1		M	1	1
PL503/2017	LR	2n	F	E	Fehmarn [DE]	R	1	1		Y	1	1		T	0	2		-				A	2	0		-				R	1	1		-				-				-				M	1	1
PL504/2017	LLR	3n	F	E	Fehmarn [DE]	R	1	1		Y	1	1		T	0	2		-				A	2	0		-				R	1	1		-				C	2	0		Y	1	1		M	1	1
PL505/2017	LR	2n	M	E	Fehmarn [DE]	R	1	1		Y	1	1		Y	1	1		-				-				-				R	1	1		-				-				-				M	1	1
PL506/2017	LLR	3n	F	E	Fehmarn [DE]	R	1	1		Y	1	1		T	0	2		-				-				-				G	0	2		-				-				-				-
PL507/2017	LR	2n	M	E	Fehmarn [DE]	R	1	1		Y	1	1		-				-				A	2	0		-				R	1	1		-				-				-				M	1	1
PL508/2017	LLR	3n	M	E	Fehmarn [DE]	R	1	1		Y	1	1		T	0	2		-				A	2	0		-				R	1	1		-				C	2	0		-				A	2	0
PL509/2017	LR	?	M	E	Fehmarn [DE]	R	1	1		Y	1	1		Y	1	1		-				-				-				R	1	1		-				-				-				M	1	1
PL510/2017	LR	2n	M	E	Fehmarn [DE]	R	1	1		Y	1	1		T	0	2		-				A	2	0		-				R	1	1		-				-				-				M	1	1
PL511/2017	LLR	3n	M	E	Fehmarn [DE]	R	1	1		Y	1	1		T	0	2		-				A	2	0		-				R	1	1		-				-				-				M	1	1
PL512/2017	LR	2n	M	E	Fehmarn [DE]	R	1	1		Y	1	1		Y	1	1		-				W	1	1		-				R	1	1		Y	1	1		-				-				M	1	1
PL513/2017	LLR	3n	F	E	Fehmarn [DE]	R	1	1		Y	1	1		T	0	2		-				A	2	0		-				R	1	1		-				-				-				M	1	1
PL514/2017	LR	2n	M	E	Fehmarn [DE]	R	1	1		Y	1	1		T	0	2		-				A	2	0		-				R	1	1		-				-				-				M	1	1
PL515/2017	LLR	3n	juv	E	Fehmarn [DE]	R	1	1		Y	1	1		-				-				A	2	0		-				R	1	1		-				-				-				A	2	0
PL516/2017	LLR	3n	juv	E	Fehmarn [DE]	R	1	1		Y	1	1		T	0	2		-				A	2	0		-				R	1	1		-				-				-				M	1	1
PL517/2017	LLR	3n	F	E	Fehmarn [DE]	R	1	1		Y	1	1		T	0	2		-				A	2	0		-				R	1	1		-				C	2	0		T	0	2		M	1	1
PL518/2017	LR	?	F	E	Fehmarn [DE]	R	1	1		Y	1	1		T	0	2		-				-				-				R	1	1		-				-				-				M	1	1
PL519/2017	LR	2n	F	E	Fehmarn [DE]	R	1	1		Y	1	1		Y	1	1		R	1	1		W	1	1		-				R	1	1		Y	1	1		C	2	0		Y	1	1		M	1	1
PL520/2017	LLR	3n	M	E	Fehmarn [DE]	R	1	1		Y	1	1		Y	1	1		-				W	1	1		-				R	1	1		-				-				-				M	1	1
PL521/2017	LR	2n	F	E	Fehmarn [DE]	R	1	1		Y	1	1		T	0	2		-				A	2	0		-				R	1	1		-				C	2	0		Y	1	1		M	1	1
PL522/2017	LLR	3n	M	E	Fehmarn [DE]	R	1	1		Y	1	1		Y	1	1		-				W	1	1		-				R	1	1		Y	1	1		-				-				M	1	1
PL523/2017	LR	2n	M	E	Fehmarn [DE]	R	1	1		Y	1	1		-				-				-				-				R	1	1		-				-				-				-
PL524/2017	LR	2n	F	E	Fehmarn [DE]	R	1	1		Y	1	1		T	0	2		-				A	2	0		-				R	1	1		Y	1	1		-				-				M	1	1
PL525/2017	LR	2n	F	E	Fehmarn [DE]	R	1	1		Y	1	1		T	0	2		-				A	2	0		-				R	1	1		Y	1	1		C	2	0		Y	1	1		M	1	1
PL55-2012	LL		F	L-E	Melzower Forst [DE]	-				-				-				-				-				-				-				-				-				-				-
PL56-2012	LL		F	L-E	Melzower Forst [DE]	-				-				-				-				-				-				-				-				-				-				-
PL57-2012	LL		F	L-E	Melzower Forst [DE]	A	2	0		C	2	0		-				-				-				-				-				-				-				-				-
PL58-2012	LL		F	L-E	Melzower Forst [DE]	-				-				-				-				-				-				-				-				-				-				-
PL59-2012	LL		F	L-E	Melzower Forst [DE]	A	2	0		C	2	0		T	0	2		-				A	2	0		-				G	0	2		-				-				-				A	2	0
PL60-2012	LL		F	L-E	Melzower Forst [DE]	-				-				-				-				-				-				-				-				-				-				-
PL61-2012	LL		F	L-E	Melzower Forst [DE]	A	2	0		C	2	0		-				-				-				-				-				-				-				-				-
PL62-2012	LL		F	L-E	Melzower Forst [DE]	A	2	0		C	2	0		-				-				-				-				G	0	2		-				-				-				-
PL63-2012	LL		F	L-E	Melzower Forst [DE]	-				-				-				-				-				-				-				-				-				-				-
PL64-2012	LLR	?	F	L-E	Melzower Forst [DE]	R	1	1		Y	1	1		-				-				-				-				R	1	1		-				-				-				-
PL65-2012	LL		F	L-E	Melzower Forst [DE]	A	2	0		C	2	0		-				-				-				-				-				-				-				-				-
PL67-2012	LL		F	L-E	Melzower Forst [DE]	A	2	0		C	2	0		-				-				-				-				-				-				-				-				-
PL68-2012	LL		M	L-E	Melzower Forst [DE]	A	2	0		C	2	0		-				-				-				-				-				-				-				-				-
PL69-2012	LL		M	L-E	Melzower Forst [DE]	A	2	0		C	2	0		-				-				-				-				-				-				-				-				-
PL70-2012	LL		M	L-E	Melzower Forst [DE]	A	2	0		C	2	0		-				-				-				-				-				-				-				-				-
PL71-2012	LL		M	L-E	Melzower Forst [DE]	A	2	0		C	2	0		-				-				-				-				G	0	2		-				-				-				-
PL72-2012	LL		M	L-E	Melzower Forst [DE]	-				-				-				-				-				-				-				-				-				-				-
PL73-2012	LL		M	L-E	Melzower Forst [DE]	-				-				-				-				-				-				-				-				-				-				-
PL74-2012	LL		M	L-E	Melzower Forst [DE]	-				-				-				-				-				-				-				-				-				-				-
PL75-2012	LL		M	L-E	Melzower Forst [DE]	A	2	0		C	2	0		-				-				-				-				G	0	2		-				-				-				A	2	0
PL76-2012	LL		M	L-E	Melzower Forst [DE]	A	2	0		C	2	0		-				-				-				-				-				-				-				-				-
PL77-2012	LL		M	L-E	Melzower Forst [DE]	A	2	0		C	2	0		-				-				-				-				-				-				-				-				-
PL78-2012	LL		F	L-E	Melzower Forst [DE]	-				-				-				-				-				-				-				-				-				-				-
PL79-2012	RR		M	R-E	Lebus [DE]	G	0	2		T	0	2		T	0	2		-				A	2	0		-				A	2	0		T	0	2		C	2	0		C	2	0		C	0	2
PL80-2012	RR		M	R-E	Lebus [DE]	R	1	1		Y	1	1		Y	1	1		-				-				-				A	2	0		-				-				-				C	0	2
PL81-2012	RR		M	R-E	Lebus [DE]	G	0	2		T	0	2		T	0	2		-				A	2	0		-				A	2	0		-				-				-				C	0	2
PL82-2012	RR		M	R-E	Lebus [DE]	G	0	2		T	0	2		-				-				-				-				A	2	0		-				-				-				-
PL83-2012	RR		M	R-E	Lebus [DE]	G	0	2		T	0	2		T	0	2		-				-				-				A	2	0		-				-				-				C	0	2
PL84-2012	RR		M	R-E	Lebus [DE]	G	0	2		T	0	2		-				-				-				-				-				-				-				-				-
PL85-2012	RR		M	R-E	Lebus [DE]	G	0	2		T	0	2		-				-				-				-				A	2	0		-				-				-				-
PL86-2012	RR		M	R-E	Lebus [DE]	G	0	2		T	0	2		T	0	2		-				-				-				A	2	0		-				-				-				C	0	2
PL87-2013	RR		M	R-E	Lebus [DE]	G	0	2		T	0	2		-				-				-				-				-				-				-				-				-
PL88-2013	RR		M	R-E	Lebus [DE]	G	0	2		T	0	2		-				-				-				-				-				-				-				-				-
PL89-2013	RR		M	R-E	Lebus [DE]	R	1	1		Y	1	1		-				-				-				-				-				-				-				-				-
PL90-2013	RR		M	R-E	Lebus [DE]	-				-				-				-				-				-				-				-				-				-				-
PL91-2013	RR		M	R-E	Lebus [DE]	G	0	2		T	0	2		-				-				-				-				A	2	0		-				-				-				C	0	2
PL92-2013	RR		M	R-E	Lebus [DE]	G	0	2		T	0	2		C	2	0		-				-				-				A	2	0		-				-				-				-
PL93-2013	RR		M	R-E	Lebus [DE]	G	0	2		T	0	2		-				-				-				-				A	2	0		-				-				-				-
PL94-2013	RR		M	R-E	Lebus [DE]	G	0	2		T	0	2		-				-				-				-				-				-				-				-				-
PL95-2013	LR	?	M	R-E	Lebus [DE]	R	1	1		Y	1	1		-				-				-				-				-				-				-				-				-
PL96-2013	LR	?	M	R-E	Lebus [DE]	R	1	1		Y	1	1		-				-				-				-				-				-				-				-				-
PL97-2013	RR		F	R	Cítov, okres Mělník [CZ]	-				-				-				-				-				-				-				-				-				-				-
PL98-2013	RR		F	R-E	Košatka, okres Jistebník [CZ]	G	0	2		T	0	2		-				-				-				-				-				-				-				-				-
R_223	RR		M	R	Oltenița [RO]	G	0	2		T	0	2		T	0	2		-				-				G	0	2		A	2	0		-				Y	1	1		C	2	0		C	0	2
R_224	RR		F	R	Oltenița [RO]	G	0	2		T	0	2		T	0	2		A	2	0		A	2	0		-				A	2	0		-				C	2	0		C	2	0		C	0	2
R_225	RR		M	R	Oltenița [RO]	G	0	2		T	0	2		-				-				-				-				A	2	0		-				-				-				-
R_226	RR		M	R	Oltenița [RO]	G	0	2		T	0	2		T	0	2		-				A	2	0		-				A	2	0		-				T	0	2		C	2	0		C	0	2
R_227	RR		?	R	Oltenița [RO]	G	0	2		T	0	2		T	0	2		-				A	2	0		G	0	2		A	2	0		T	0	2		Y	1	1		C	2	0		C	0	2
R_228	RR		?	R	Oltenița [RO]	G	0	2		T	0	2		T	0	2		-				A	2	0		-				A	2	0		T	0	2		Y	1	1		C	2	0		C	0	2
R_229	RR		?	R	Oltenița [RO]	G	0	2		T	0	2		T	0	2		-				A	2	0		-				A	2	0		-				C	2	0		C	2	0		C	0	2
R_230	RR		?	R	Oltenița [RO]	G	0	2		T	0	2		Y	1	1		-				W	1	1		-				A	2	0		Y	1	1		Y	1	1		C	2	0		C	0	2
R_231	RR		M	R	Oltenița [RO]	G	0	2		T	0	2		Y	1	1		R	1	1		-				-				A	2	0		-				-				-				C	0	2
T_200	LR	2n	F	L-E	Trnávka [CZ]	R	1	1		Y	1	1		-				-				-				-				R	1	1		-				-				-				-
T_201	LR	2n	F	L-E	Trnávka [CZ]	R	1	1		Y	1	1		Y	1	1		R	1	1		W	1	1		R	1	1		R	1	1		Y	1	1		C	2	0		Y	1	1		M	1	1
T_202	LL		F	L-E	Trnávka [CZ]	A	2	0		C	2	0		T	0	2		A	2	0		A	2	0		A	2	0		G	0	2		C	2	0		C	2	0		T	0	2		A	2	0
T_203	LL		F	L-E	Trnávka [CZ]	A	2	0		C	2	0		T	0	2		A	2	0		A	2	0		A	2	0		G	0	2		C	2	0		C	2	0		T	0	2		A	2	0
T_204	LL		F	L-E	Trnávka [CZ]	A	2	0		C	2	0		T	0	2		A	2	0		A	2	0		A	2	0		G	0	2		C	2	0		C	2	0		T	0	2		A	2	0
T_205	LR	2n	F	L-E	Trnávka [CZ]	R	1	1		Y	1	1		Y	1	1		R	1	1		W	1	1		-				R	1	1		Y	1	1		C	2	0		Y	1	1		M	1	1
T_206	LR	2n	F	L-E	Trnávka [CZ]	R	1	1		Y	1	1		Y	1	1		-				W	1	1		-				R	1	1		Y	1	1		C	2	0		Y	1	1		M	1	1
T_207	LL		M	L-E	Trnávka [CZ]	A	2	0		C	2	0		T	0	2		A	2	0		A	2	0		A	2	0		G	0	2		C	2	0		C	2	0		T	0	2		A	2	0
T_208	LL		F	L-E	Trnávka [CZ]	A	2	0		C	2	0		T	0	2		-				A	2	0		-				G	0	2		C	2	0		C	2	0		T	0	2		A	2	0
T_209	LL		M	L-E	Trnávka [CZ]	A	2	0		C	2	0		T	0	2		A	2	0		A	2	0		A	2	0		G	0	2		C	2	0		C	2	0		T	0	2		A	2	0
T_210	LL		F	L-E	Trnávka [CZ]	A	2	0		C	2	0		T	0	2		A	2	0		A	2	0		A	2	0		G	0	2		C	2	0		C	2	0		T	0	2		A	2	0
T_211	LL		M	L-E	Trnávka [CZ]	A	2	0		C	2	0		-				-				-				-				G	0	2		-				-				-				A	2	0
T_212	LL		M	L-E	Trnávka [CZ]	A	2	0		C	2	0		T	0	2		A	2	0		A	2	0		A	2	0		G	0	2		C	2	0		C	2	0		T	0	2		A	2	0
T_213	LL		M	L-E	Trnávka [CZ]	A	2	0		C	2	0		T	0	2		A	2	0		A	2	0		A	2	0		G	0	2		C	2	0		C	2	0		T	0	2		A	2	0
T_214	LL		M	L-E	Trnávka [CZ]	A	2	0		C	2	0		T	0	2		A	2	0		A	2	0		A	2	0		G	0	2		C	2	0		C	2	0		T	0	2		A	2	0
W_122	LR	2n	F	E	Wysoka Kamieńska [PL]	R	1	1		Y	1	1		T	0	2		-				A	2	0		-				R	1	1		-				C	2	0		Y	1	1		M	1	1
W_123	LR	2n	?	E	Jarzębowo, Wolin [PL]	R	1	1		Y	1	1		T	0	2		-				A	2	0		R	1	1		R	1	1		Y	1	1		C	2	0		Y	1	1		M	1	1
W_124	LR	2n	M	E	Jarzębowo, Wolin [PL]	R	1	1		Y	1	1		T	0	2		A	2	0		A	2	0		R	1	1		R	1	1		Y	1	1		C	2	0		Y	1	1		M	1	1
W_125	LR	2n	M	E	Jarzębowo, Wolin [PL]	A	2	0		C	2	0		T	0	2		A	2	0		A	2	0		-				R	1	1		Y	1	1		Y	1	1		Y	1	1		M	1	1
W_126	LR	2n	M	E	Jarzębowo, Wolin [PL]	R	1	1		Y	1	1		T	0	2		A	2	0		A	2	0		-				R	1	1		Y	1	1		Y	1	1		Y	1	1		M	1	1
W_127	LR	2n	M	E	Jarzębowo, Wolin [PL]	R	1	1		Y	1	1		-				-				-				-				R	1	1		-				-				-				M	1	1
W_128	RRL	3n	juv	E	Wysoka Kamieńska [PL]	R	1	1		Y	1	1		Y	1	1		R	1	1		W	1	1		-				R	1	1		Y	1	1		C	2	0		Y	1	1		M	1	1
Z_32	RR		F	R	Želechovice, okres Olomouc [CZ]	G	0	2		T	0	2		T	0	2		-				A	2	0		G	0	2		A	2	0		T	0	2		C	2	0		C	2	0		C	0	2
Z_33	RR		F	R	Želechovice, okres Olomouc [CZ]	G	0	2		T	0	2		T	0	2		-				A	2	0		-				A	2	0		-				C	2	0		C	2	0		C	0	2
Z_34	RR		F	R	Želechovice, okres Olomouc [CZ]	G	0	2		T	0	2		Y	1	1		-				W	1	1		G	0	2		A	2	0		T	0	2		C	2	0		C	2	0		C	0	2
Z_35	RR		F	R	Želechovice, okres Olomouc [CZ]	G	0	2		T	0	2		Y	1	1		R	1	1		W	1	1		G	0	2		A	2	0		T	0	2		Y	1	1		C	2	0		C	0	2
Z_36	RR		F	R	Želechovice, okres Olomouc [CZ]	G	0	2		T	0	2		T	0	2		-				A	2	0		-				A	2	0		T	0	2		C	2	0		C	2	0		C	0	2
Z_37	RR		F	R	Želechovice, okres Olomouc [CZ]	G	0	2		T	0	2		-				-				-				-				A	2	0		-				-				-				-
Z_38	RR		F	R	Želechovice, okres Olomouc [CZ]	G	0	2		T	0	2		Y	1	1		-				-				-				A	2	0		-				-				-				C	0	2
Z_39	RR		F	R	Želechovice, okres Olomouc [CZ]	G	0	2		T	0	2		T	0	2		-				-				-				A	2	0		-				-				-				C	0	2
Z_40	RR		F	R	Želechovice, okres Olomouc [CZ]	G	0	2		T	0	2		T	0	2		-				A	2	0		G	0	2		A	2	0		-				C	2	0		C	2	0		C	0	2
Z_41	RR		F	R	Želechovice, okres Olomouc [CZ]	G	0	2		T	0	2		T	0	2		-				A	2	0		G	0	2		A	2	0		T	0	2		C	2	0		C	2	0		C	0	2
Z_42	RR		M	R	Želechovice, okres Olomouc [CZ]	G	0	2		T	0	2		T	0	2		A	2	0		A	2	0		G	0	2		A	2	0		T	0	2		Y	1	1		C	2	0		C	0	2
Z_43	RR		M	R	Želechovice, okres Olomouc [CZ]	G	0	2		T	0	2		T	0	2		-				A	2	0		G	0	2		A	2	0		T	0	2		C	2	0		C	2	0		C	0	2
Z_44	RR		M	R	Želechovice, okres Olomouc [CZ]	G	0	2		T	0	2		T	0	2		A	2	0		A	2	0		G	0	2		A	2	0		T	0	2		C	2	0		C	2	0		C	0	2
Z_45	RR		M	R	Želechovice, okres Olomouc [CZ]	G	0	2		T	0	2		T	0	2		-				A	2	0		-				A	2	0		T	0	2		C	2	0		C	2	0		C	0	2
Z_46	RR		M	R	Želechovice, okres Olomouc [CZ]	G	0	2		T	0	2		Y	1	1		-				-				-				A	2	0		-				-				-				-
Z_47	RR		M	R	Želechovice, okres Olomouc [CZ]	G	0	2		T	0	2		T	0	2		-				A	2	0		-				A	2	0		T	0	2		C	2	0		C	2	0		C	0	2
Z_48	RR		M	R	Želechovice, okres Olomouc [CZ]	G	0	2		T	0	2		T	0	2		-				A	2	0		G	0	2		A	2	0		T	0	2		C	2	0		C	2	0		C	0	2
Z_49	RR		M	R	Želechovice, okres Olomouc [CZ]	G	0	2		T	0	2		T	0	2		-				-				-				A	2	0		-				-				-				C	0	2
Z_50	RR		M	R	Želechovice, okres Olomouc [CZ]	G	0	2		T	0	2		Y	1	1		-				-				-				A	2	0		-				-				-				-
Z_51	RR		M	R	Želechovice, okres Olomouc [CZ]	G	0	2		T	0	2		T	0	2		-				A	2	0		-				A	2	0		-				-				-				C	0	2
[truncated: 361 more columns]
