# Supplementary material for: New insights into the molecular basis of gametogenesis in the hybridogenetic water frog Pelophylax esculentus
Source: Sci Rep. 2026 Feb 4;16:5012. doi: 10.1038/s41598-026-37515-w (PMC12876976; doi:10.1038/s41598-026-37515-w)
Supplement: Supplementary file 8 — Supplementary Material 8 [file 41598_2026_37515_MOESM8_ESM.txt]

Plötner et al.2026_Supplementary Material 2_Coding sequences (CDS) of 160 gametogenic genes obtained from transcriptome libraries. 

LL: sequences obtained from transcriptomes of one Pelophylax lessonae individual.
RR1-3: sequences obtained from transcriptomes of three P. ridibundus individuals. 

>adarb1_LL
ATGGCAGAAGAGAGAGGTACCCTTCGCCAATCTAGAAAGCAACAAAAGTATTTCACCATGGATGTGGATGATGAAGAAAACATGAGTTCAAGCAGCACTGATGTTAAAGAAAATCGTAACGTGGATGGAGTATCAGCAAAGGATGGGAATGGCCAAACTACCGGGGAGGGGGCTCAGCTCTCCAATGGGGGTGAGGGAAGCAACAGAAAAAGACCATTGGAGGAAGGTAATAATGGACATTCCAAGTTCCGTCCAAAGAAGAGAAAGAAAACTCCAGGACCTGTGTTGCCAAAGAACGCTCTCATGCAGCTGAATGAAATAAAGCCTGGCTTGCAGTATAAACTTCTCTCTCAGTCTGGACCAGTCCATGCACCTGTTTTTATCATGACTGTTGAGGTTAATGGACAGGCTTTTGAGGGTTCCGGACCAACAAAGAAGAAAGCCAAGCTTCATGCAGCTGAAAAGGCTTTACGGTCCTTTGTGCAGTTTCCAAATGCATCAGAAGCCCACGTTGCTATGGGGAGAACGCTGTCCATAAACACTGATTTCACTTCTGACCAAGCTGACTTTGCTGACACACTGTTTAATGGATTTGAGAAGCCAGAACAGTCTGATCATGCATTTTTCTTGGGATCTAACGGAAATGAAACGTTTAGTTCATCGAATGACTACAACATGACATTGGTTGGATCTGGTAATCTAGTCCAGTCTCCCCTTCCCACCCCATCTCTTTTTCCACCAGCAAGTGGAAAAAATCCCGTAATGATTTTAAATGAACTGCGGCCTGGTCTGAAGTATGACTTTGTCTCAGAAAGTGGGGAAAGTCATGCTAAGAACTTTGTCATGTCAGTCACGGTGGACAATCAGACATTTGAGGGTTCTGGAAGAAACAAGAAGCTTGCAAAAGCACGGGCTGCTCAGTCAGCTCTGGCATCACTCTTTAACATGCAGCTGGATCAAACCCCCTCCCGACAGCCTATTCCAAGTGAAGGACTTCAACTACATTTACCTCAGGTTCTGGCTGATGCTGTTGCACGATTGGTAGTAGAGAAGTTCAGTGAATTAACAGATAATTTCACATCCCCGCATGCACGGCGGAAAGTCTTGGCTGGTGTAGTCATGACAACAGGAACGGATGTTAGAGATGCCCAGGTCATCAGTGTTTCTACTGGAACAAAATGTATTAATGGAGAGTACATGAGTGACCGTGGTCTTGCGTTAAATGACTGTCATGCTGAAATCATAGCACGCAGGTCACTACTTCGATTTCTTTACACACAACTAGAATTATTCCTAAGCACTAAAGAAGATCTTCAGAAGTCTGTTTTTATGAAATCGGAGCGTGGTGGATTTAGACTAAAAGACAATGTCCAGTTTCACCTGTATATCAGCACGTCGCCATGTGGAGATGCTCGCATCTTTTCACCCCATGAAGCTGGACAGGAAGACCAGGGTGATCGTCATCCAAACCGAAAAGCAAGAGGACAACTTCGAACCAAGATAGAGTCTGGAGAAGGTACTATTCCAGTGAGGTCCAGCAGTACCATCCAAACCTGGGACGGTGTTCTGCAAGGAGAGAGGCTACTGACAATGTCTTGCAGTGACAAGATTTCAAGGTGGAACGTTGCAGGCATTCAAGGATCCCTTTTCAGTCTGTTTGTAGAGCCAATTTACTTCTCCAGTATTATCTTGGGCAGTCTGTATCATGGGGATCATCTCTCAAGAGCCGTGTACCAGAGGATAGCAGATATTGAAGACTTACCACCATTTTATGGCCTCAACAAACCATTACTGAGTGGTATTAGCAATGCTGAAGCCCGACAGCCAGGAAAAGCTCCAAGTTTTAGTGTGAATTGGACAGTGGGAGATAGTGGTCTTGAAGTAATTAATGCTACTACTGGCAAGGATGAGATGGGCCGTGCATCTCGCTTGTGTAAACATGCTCTGTACAGTCGGTGGATGCGTCTTTATGCAAAGCTTTCTTTCAACTTGAGAACGAAGATTGGAAAACCAAACTTATACTATGACACCAAGCAATCAGCCTCAGAATACCAAGCGGCAAAAGAATGCGTTTTCAAAGCCTTCCAAAAGGCTGGACTGGGAGCCTGGGTCAAGAAGCCTATAGAACAAGACCAATTCCCTCTTACTGTTTAA
>adarb1_RR1
ATGGCAGAAGAGAGAGGTACCCTTCGCCAATCTAGAAAGCAACAAAAGTATTTCACCATGGATGTGGATGATGAAGAAAACATGAGTTCAAGCAGCACTGATGTTAAAGAAAATCGTAACGTGGATGGAGTATCAGCAAAGGATGGGAATGGCCAAACTACCGGGGAGGGGGCTCAGCTCTCCAATGGGGGTGAGGGAAGCAACAGAAAAAGACCATTGGAGGAAGGTAATAATGGACATTCCAAGTTCCGTCCAAAGAAAAGAAAGAAAACTCCAGGACCTGTGTTGCCAAAGAACGCTCTCATGCAGCTGAATGAAATAAAGCCTGGCTTGCAGTATAAACTTCTCTCTCAGTCTGGACCAGTCCATGCACCTGTTTTTATCATGACCGTTGAGGTTAATGGACAAGCTTTTGAGGGTTCTGGACCAACAAAGAAGAAAGCCAAGCTTCATGCAGCTGAAAAGGCTTTACGGTCCTTTGTGCAGTTTCCAAATGCATCAGAAGCCCACGTTGCTATGGGGAGAACGCTGTCCATAAACACTGATTTCACTTCTGACCAAGCTGACTTTGCTGACACACTGTTTAATGGATTTGAGAAGCCAGAACAGTCTGATCATGCATTTTTCTTGGGATCTAACGGAAATGAAACGTTTAGTTCATCGAATGACTACAACATGACATTGGTTGGATCTGGTAATCTAGTCCAGTCTCCCCTTCCCACCCCATCTCTTTTTCCACCAGCAAGTGGAAAAAATCCCGTAATGATTTTAAATGAACTGCGGCCTGGTCTGAAGTATGACTTTGTCTCAGAAAGTGGGGAAAGTCATGCTAAGAACTTTGTCATGTCAGTCACGGTGGACAATCAGACATTTGAGGGTTCTGGAAGAAACAAGAAGCTTGCTAAAGCACGGGCTGCTCAGTCAGCTCTGGCATCACTCTTTAACATGCAGCTGGATCAAACCCCCTCCCGACAGCCTATTCCAAGTGAAGGACTTCAACTACATTTACCTCAGGTTCTGGCTGATGCTGTTGCACGTTTGGTAGTAGAGAAGTTCAGTGAATTAACAGATAATTTCACATCCCCGCATGCACGGCGGAAAGTCTTGGCTGGTGTAGTCATGACAACAGGAACGGATGTTAGAGATGCCCAGGTCATCAGTGTTTCTACTGGAACAAAATGTATTAATGGAGAGTACATGAGTGACCGTGGTCTTGCGTTAAATGACTGTCATGCTGAAATCATAGCACGCAGGTCACTACTTCGATTTCTTTACACACAACTAGAATTATTCCTAAGCACTAAAGAAGATCTTCAGAAGTCCGTTTTTATGAAATCTGAGCGTGGTGGATTTAGACTAAAAGACAATGTCCAGTTTCACCTGTATATCAGCACGTCGCCATGTGGAGATGCTCGCATCTTTTCACCCCATGAAGCTGGACAAGAAGACCAGGGTGATCGTCATCCAAACCGAAAAGCAAGAGGACAGCTTCGAACTAAGATAGAGTCTGGAGAAGGTACTATTCCAGTGAGGTCCAGCAGTACCATCCAAACCTGGGACGGTGTTCTGCAAGGAGAGAGGCTACTAACAATGTCTTGCAGTGACAAGATTGCAAGGTGGAATGTTGCAGGCATTCAAGGATCCCTTTTCAGTCTGTTTGTAGAGCCAATTTACTTCTCCAGTATTATCCTGGGCAGCCTGTATCATGGGGATCATCTCTCAAGAGCCGTGTACCAGAGGATAGCAGATATAGAAGACTTGCCACCATTTTATAGCCTCAACAAACCATTACTGAGTGGTATTAGCAATGCTGAAGCCCGACAGCCAGGAAAAGCTCCAAGTTTTAGTGTGAATTGGACAGTGGGAGATAGTGGTCTTGAAGTAATTAATGCTACTACCGGCAAGGATGAGATGGGCCGTGCATCTCGCTTGTGTAAACATGCTCTGTACAGTCGGTGGATGCGTCTTTATGCAAAGCTTTCTTTCAACTTGAGAACTAAGATTGGAAAACCAAACTTATACTACGACACCAAGCAATCAGCCTCAGAATACCAAGCGGCAAAAGAATGCGTTTTCAAAGCCTTCCAAAAGGCTGGACTGGGAGCCTGGGTCAAGAAGCCTATAGAACAAGACCAATTTCCTCTTACTGTTTAA
>adarb1_RR2
ATGGCAGAAGAGAGAGGTACCCTTCGCCAATCTAGAAAGCAACAAAAGTATTTCACCATGGATGTGGATGATGAAGAAAACATGAGTTCAAGCAGCACTGATGTTAAAGAAAATCGTAACGTGGATGGAGTATCAGCAAAGGATGGGAATGGCCAAACTACCGGGGAGGGGGCTCAGCTCTCCAATGGGGGTGAGGGAAGCAACAGAAAAAGACCATTGGAGGAAGGTAATAATGGACATTCCAAATTCCGTCCAAAGAAGAGAAAGAAAACTCCAGGACCTGTGTTGCCAAAGAACGCTCTCATGCAGCTGAATGAAATAAAGCCTGGCTTGCAGTATAAACTTCTCTCTCAGTCTGGACCAGTCCATGCACCTGTTTTTATCATGACCGTTGAGGTTAATGGACAAGCTTTTGAGGGTTCTGGACCAACAAAGAAGAAAGCCAAGCTTCATGCAGCTGAAAAGGCTTTACGGTCCTTTGTGCAGTTTCCAAATGCATCAGAAGCCCACGTTGCTATGGGGAGAACGCTGTCCATAAACACTGATTTCACTTCTGACCAAGCTGACTTTGCTGACACACTGTTTAATGGATTTGAGAAGCCAGAACAGTCTGATCATGCATTTTTCTTGGGATCTAACGGAAATGAAACGTTTAGTTCATCGAATGACTACAACATGACATTGGTTGGATCTGGTAATCTAGTCCAGTCTCCCCTTCCCACCCCATCTCTTTTTCCACCAGCAAGTGGAAAAAATCCCGTAATGATTTTAAATGAACTGCGGCCTGGTCTGAAGTATGACTTTGTCTCAGAAAGTGGGGAAAGTCATGCTAAGAACTTTGTCATGTCAGTCACGGTGGACAATCAGACATTTGAGGGTTCTGGAAGAAACAAGAAGCTTGCTAAAGCACGGGCTGCTCAGTCAGCTCTGGCATCACTCTTTAACATGCAGCTGGATCAAACCCCCTCCCGACAGCCTATTCCAAGTGAAGGACTTCAACTACATTTACCTCAGGTTCTGGCTGATGCTGTTGCACGTTTGGTAGTAGAGAAGTTCAGTGAATTAACAGATAATTTCACATCCCCGCATGCACGGCGGAAAGTCTTGGCTGGTGTAGTCATGACAACAGGAACGGATGTTAGAGATGCCCAGGTCATCAGTGTTTCTACTGGAACAAAATGTATTAATGGAGAGTACATGAGTGACCGTGGTCTTGCATTAAATGACTGTCATGCTGAAATCATAGCACGCAGGTCACTACTTCGATTTCTTTACACACAACTAGAATTATTCCTAAGCACTAAAGAAGATCTTCAGAAGTCCGTTTTTATGAAATCTGAGCGTGGTGGATTTAGACTAAAAGACAATGTCCAATTTCACCTGTATATCAGCACGTCGCCATGTGGAGATGCTCGCATCTTTTCACCCCATGAAGCTGGACAGGAAGACCAGGGTGATCGTCATCCAAACCGAAAAGCAAGAGGACAGCTTCGAACTAAGATAGAGTCTGGAGAAGGTACTATTCCAGTGAGGTCCAGCAGTACCATCCAAACCTGGGACGGTGTTCTGCAAGGAGAGAGGCTACTAACAATGTCTTGCAGTGACAAGATTGCAAGGTGGAATGTTGCAGGCATTCAAGGATCCCTTTTCAGTCTGTTTGTAGAGCCAATTTACTTCTCCAGTATTATCCTGGGCAGCCTGTATCATGGGGATCATCTCTCAAGAGCCGTGTACCAGAGGATAGCAGATATAGAAGACTTGCCACCATTTTATAGCCTCAACAAACCATTACTGAGTGGTATTAGCAATGCTGAAGCCCGACAGCCAGGAAAAGCTCCAAGTTTTAGTGTGAATTGGACAGTGGGAGATAGTGGTCTTGAAGTAATTAATGCTACTACCGGCAAGGATGAGATGGGCCGTGCATCTCGCTTGTGTAAACATGCTCTGTACAGTCGGTGGATGCGTCTTTATGCAAAGCTTTCTTTCAACTTGAGAACTAAGATTGGAAAACCAAACTTATACTACGACACCAAGCAATCAGCCTCAGAATACCAAGCGGCAAAAGAATGCGTTTTCAAAGCCTTCCAAAAGGCTGGACTGGGAGCCTGGGTCAAGAAGCCTATAGAACAAGACCAATTTCCTCTTACTGTTTAA
>adarb1_RR3
ATGGCAGAAGAGAGAGGTACCCTTCGCCAATCTAGAAAGCAACAAAAGTATTTCACCATGGATGTGGATGATGAAGAAAACATGAGTTCAAGCAGCACTGATGTTAAAGAAAATCGTAACGTGGATGGAGTATCAGCAAAGGATGGGAATGGCCAAACTACCGGGGAGGGGGCTCAGCTCTCCAATGGGGGTGAGGGAAGCAACAGAAAAAGACCATTGGAGGAAGGTAATAATGGACATTCCAAGTTCCGTCCAAAGAAAAGAAAGAAAACTCCAGGACCTGTGTTGCCAAAGAACGCTCTCATGCAGCTGAATGAAATAAAGCCTGGCTTGCAGTATAAACTTCTCTCTCAGTCTGGACCAGTCCATGCACCTGTTTTTATCATGACCGTTGAGGTTAATGGACAAGCTTTTGAGGGTTCTGGACCAACAAAGAAGAAAGCCAAGCTTCATGCAGCTGAAAAGGCTTTACGGTCCTTTGTGCAGTTTCCAAATGCATCAGAAGCCCACGTTGCTATGGGGAGAACGCTGTCCATAAACACTGATTTCACTTCTGACCAAGCTGACTTTGCTGACACACTGTTTAATGGATTTGAGAAGCCAGAACAGTCTGATCATGCATTTTTCTTGGGATCTAACGGAAATGAAACGTTTAGTTCATCGAATGACTACAACATGACATTGGTTGGATCTGGTAATCTAGTCCAGTCTCCCCTTCCCACCCCATCTCTTTTTCCACCAGCAAGTGGAAAAAATCCCGTAATGATTTTAAATGAACTGCGGCCTGGTCTGAAGTATGACTTTGTCTCAGAAAGTGGGGAAAGTCATGCTAAGAACTTTGTCATGTCAGTCACGGTGGACAATCAGACATTTGAGGGTTCTGGAAGAAACAAGAAGCTTGCTAAAGCACGGGCTGCTCAGTCAGCTCTGGCATCACTCTTTAACATGCAGCTGGATCAAACCCCCTCCCGACAGCCTATTCCAAGTGAAGGACTTCAACTACATTTACCTCAGGTTCTGGCTGATGCTGTTGCACGTTTGGTAGTAGAGAAGTTCAGTGAATTAACAGATAATTTCACATCCCCGCATGCACGGCGGAAAGTCTTGGCTGGTGTAGTCATGACAACAGGAACGGATGTTAGAGATGCCCAGGTCATCAGTGTTTCTACTGGAACAAAATGTATTAATGGAGAGTACATGAGTGACCGTGGTCTTGCGTTAAATGACTGTCATGCTGAAATCATAGCACGCAGGTCACTACTTCGATTTCTTTACACACAACTAGAATTATTCCTAAGCACTAAAGAAGATCTTCAGAAGTCCGTTTTTATGAAATCTGAGCGTGGTGGATTTAGACTAAAAGACAATGTCCAGTTTCACCTGTATATCAGCACGTCGCCATGTGGAGATGCTCGCATCTTTTCACCCCATGAAGCTGGACAAGAAGACCAGGGTGATCGTCATCCAAACCGAAAAGCAAGAGGACAGCTTCGAACTAAGATAGAGTCTGGAGAAGGTACTATTCCAGTGAGGTCCAGCAGTACCATCCAAACCTGGGACGGTGTTCTGCAAGGAGAGAGGCTACTAACAATGTCTTGCAGTGACAAGATTGCAAGGTGGAATGTTGCAGGCATTCAAGGATCCCTTTTCAGTCTGTTTGTAGAGCCAATTTACTTCTCCAGTATTATCCTGGGCAGCCTGTATCATGGGGATCATCTCTCAAGAGCCGTGTACCAGAGGATAGCAGATATAGAAGACTTGCCACCATTTTATAGCCTCAACAAACCATTACTGAGTGGTATTAGCAATGCTGAAGCCCGACAGCCAGGAAAAGCTCCAAGTTTTAGTGTGAATTGGACAGTGGGAGATAGTGGTCTTGAAGTAATTAATGCTACTACCGGCAAGGATGAGATGGGCCGTGCATCTCGCTTGTGTAAACATGCTCTGTACAGTCGGTGGATGCGTCTTTATGCAAAGCTTTCTTTCAACTTGAGAACTAAGATTGGAAAACCAAACTTATACTACGACACCAAGCAATCAGCCTCAGAATACCAAGCGGCAAAAGAATGCGTTTTCAAAGCCTTCCAAAAGGCTGGACTGGGAGCCTGGGTCAAGAAGCCTATAGAACAAGACCAATTTCCTCTTACTGTTTAA

>adcy9_LL
ATGGCTTCCCCTGTCAATCAGCAGCTGCTGCATCATACAGAGGTAAGGTGCGATGGCAGTGGGGACTCTAGTAGCGTAACTGTGAAAATTAACAGGCAGCACCACCAAGCTCCGTCTAGGCGTTGCAAATACAGTATTTCATCCAGCTGTAGCTCGGGGGAGTCTGGAGTGAAGAAGGGTGGAGGAGGTGGAGGAGTTCGGAGGCAGAAGAAGCTCCCCCAGCTTTTTGAAAGGTCTACATCCAACTGGTGGAACCCAAAATTTGACTCTAGTAACCTAGAGGAGGCCTGTGTGGAAAGATGTTTTCCCCAAACACAGCGTAGGTTTCGCTATGCTCTTCTGTACCTCTCAGTATCGGCGCTCCTGTGGAGTATCTACTTTGGCGTCCATCTGAAGTCCAAGCTGATTGCCCACCTTGTACCAACTCTGTGCTTCCTCATGGTGTGCCTAGGCTTCTTTGTCTTTACATTTACCAAACCTTACACCCGTCACTGTGTGGCAGTCTCCCTTATCGTCACTCTGCTGGTTTTTGCTTTGACTCTGGCATCCCAGTTCCTGGTGTTGACCAATGAAAATGATAATGATGGCTTCTCTAACAAAACTTCCTCTTTTTCTGACTTCACATCTTGCCTATCCCAGGTGGGCAGCTTTTCTATATGTGTGGAGGTCCTGCTTCTGCTCTATACAGTCATGCACTTGCCATTGTACCTAAGTGCCTGTCTGGGGGTAGCATATTCTATCCTTTTTGAGACCTTTGGCTACCACTTTCGTTACAAAGCGTGCTTTCCTCCTATGACGGACAGTATGGCTCACTGGGAACTACTAAGCAGAGCACTTCTGCACGTTTGCATTCATGCTATTGGAGTCCACCTCTTCATTATGTCTGAAGTACGATCCCGCAGCACTTTTTTAAAAGTTGGCCAATCCATCATGCATGGTAAAGATCTGGAAGTTGAGAAAGCTCTCAAAGAAAGGATGATTCATTCTGTCATGCCAAGGATCATTGCAGATGACCTCATGAAGCAAGGGGATGATGAGAGTGAAAACTCTGTTAAACGACACTCTGCCTCCAGCCCAAAAAGTCGCAAGAAGAAGTCTTCAATCCAAAAGACCCCCATAGTCTTTAGGCCCTTCAAGATGCAAAGGATAGAACAAGTAAGCATTTTGTTTGCGGATATTGTGGGATTCACCAAGATGAGTGCTAACAAATCAGCCCATGCCCTTGTGAGTCTTCTTAATGATTTGTTTGGCCGTTTTGACCGTCTGTGTGAGGAGACAAGGTGTGAAAAAATCAGCACCCTTGGTGACTGCTACTATTGCGTGGCTGGATGCCCAGAACCTCGGCCGGACCATGCCTATTGTTGCATCGAAATGGGCCTCGGTATGATTGAAGCAATAGAGCAGTTTTGCCAGGAAAAGAAAGAGATGGTCAACATGCGTGTAGGTGTACACACTGGCACTGTTCTTTGTGGAATCCTAGGCATGAGAAGGTTCAAGTTCGACGTCTGGTCAAATGATGTCAACCTCGCTAATCTTATGGAACAGTTGGGAGTGGCGGGTAAAGTACACATTTCGGAGAAAACCGCAAAGTACCTGGACGACCGCTACATGATGGAGGACAGTTTGGTGGCCGAACGTGTTGGACAGATCGTAGCAGCTGATCAGCTTAAAGGCCTGAAGACTTTCCTGATCTCAGGACGGAGGCCGCGTGTCCCAAGCTGCAGCTGTTCCCAGACTTTGCTTCCATTACAGGAGGGATCAGACCCTGGCAGTGGCTCACAGACTCCGCACGGTGGCGGGACCCTCCTCTCAGACAGTGCCAGTGACTCTCTTCTTCATTGCACGCACATGGAAAGACTTAAGAACTGTCCAACATGTGGAGACCCAGGAGGTCGAGAGAGAGCGGAGGAAGGAGCTTCCGCAGCCAATGGAACCCCAGATGAATGGAAAGGAGCAGCCAATAGGCCTACAGCCATTGGTCGGCACTTAAAGACCCAGAATGGTCTCTTGAGCCCTCCTCCAGAAGATCCCCTGAACAACAGCCAGGCCTCCCTATATGAGATGCTGCAAGAAAAGAGTCGCTGGTGTGGGGTCAGTATGGACCAGTCTGCTTTGCTCCCCCTCCGCTTCAAAAACATCCGGGAGAAGACAGATGCCCATTTTGTGGAAGTCATTAAAGAGGACAGCCTAATGAAAGATTACTTCTTCAAACCGCCAATTAACCGCTTCAGCCTAAACTTTCAAGACAAGGAGCTGGAAATGTCATATCGAGCCAGCTACCAAGAGGAGGTCATGCGGATGGCTCCAGTAAAAACATTTGCCAGTGCCACCTTCAGCTCTTTGCTTGATGTCCTCTTGTCTTTCTTCATCTTCCTCCTCCTCTCCGTTGCTTGTTTCCTGAAGCCACCTACAGTTCCTACATCCCCAACAACACTGGTGATCATCGTCCTTGTTGTCTGTGGCTTCTTGGGGTTCCTCTCCTTACTTGTCTCTATCAGGATGGCCTTCTTTCTAGAGGACATGTTCCTGTGTACCAGGCGTCTCCTGGAAATTATCTCTGGATGGCTTCCCCGTCATTTTATTGGCACTTTTCTGGTTTCTTTGCCTGCCACTGTCGTCTTTTCTAACCTAACTGCTGATTTCTACAACAAAATACGCTATACCATGTTCCTGTGCTCTGCTCTGCTGATCCCTCTAGTCCAGTATTGTAACTTCTGCCAGCTGAGCTCCTGGCTGAGATCCTCCCTTGCTACGGTGACTGGAGCTGCTCTGTTGATTCTGCTATATGTGCCACTGTTTCCAACAGGACCCGTAGTACTAGAAGAGCCCAATACTGCAACAAACTACAGCTCTTCCTCTCCTCCTCCTGACATTCTGAATCCTGACGGTTCAAGTACACCGACCTGCCTACTTGGACCAGAACTTGCTGTAGCTTATTTTCTGCTCCTCCTTCTCGTGTGGTTCCTGAATCGGGAGTTTGAGGTCAGTTACCGACTTCATTACCATGGTGACGTGGAGGCAGACCTGCACCGTACTAAGATCCAGAGCATGAGGGATCAAGCAGACTGGCTTCTACGCAACATCATCCCTTATCATGTAGCTGAGCAGCTGAAGGTGTCACAAAGCTACTCCAAGAACCACGATGATGCTGGTGTAATATTCGCCAGCATAGTCAACTTTAGTGAATTTTATGAAGAAAATTATGAAGGCGGTAAGGAGTGTTACAGGGTTTTAAATGAGCTCATTGGAGACTTTGATGAGCTTCTTAGCAAGCCTCATTATTCGTGCATTGAGAAGATAAAGACCATTGGCGCTACTTACATGGCCGCCTCTGGACTTAACCCATCTCAGTGCCAGGACACCAGCCAGCCTCACCGCCACCTACAGACATTGTTTGAATTTGCCAAGGAAATGATGAGCGTGGTGGATGATTTCAACAACAACATGCTGTGGTTTAACTTCAAGCTCCGCATTGGGTTTAACCACGGTCCATTGACGGCGGGTGTGATTGGGACCACTAAACTGCTTTATGACATCTGGGGGGACACAGTGAACATTGCCAGCAGAATGGACACAACAGGAGTGGAATGTCGCATCCAGGCAAGTGAGGAAAGCTATAGGGTGTTAGTGAAAATGGGCTATGAGTTTGATTACCGAGGGACCGTCAATGTCAAGGGAAAAGGACAGATGAAAACCTATCTATTCCCAAAGTGTACAGACAATGGAGGCCTAGTGCCCCACCATCAGTTATCAATCTCTCCTGATATCCGGGTACAAGTGGATGGAAGTATCGGCCGTTCCCCCACAGATGAAATAAGTAGCCTGGTTACAGGAGGGAAAGGGGCAGCAGAGTCTAGCAGCGGGGAAACGGCACGTAAGCGGGAGAAAGCTGAGGACAGGGGTCGTGATGGAGGAGCACGGTGA
>adcy9_RR1
ATGGCTTCCCCTGTCAATCAGCAGTTGCTGCATCATACAGAGGTAAGGTGCGATGGCAGTGGTGACTCTAGTAGCGTAACTGTGAAAATTAACAGGCAGCACCACCAAGCTCCGTCTAGGCGTTGCAAATACAGTATTTCATCCAGCTGTAGCTCGGGGGAGTCTGGAGTGAAGAAGGGTGGAGGAGGTGGAGGAGTTCGGAGGCAGAAGAAGCTCCCCCAGCTTTTTGAAAGGTCTACATCCAACTGGTGGAACCCAAAATTTGACTCTAGTAACCTAGAGGAGGCCTGTGTGGAAAGATGTTTTCCCCAAACACAGCGTAGGTTTCGCTATGCTCTTCTGTACCTCTCAGTATCGGCGCTCCTGTGGAGCATCTACTTTGGCGTCCATCTGAAGTCTAAACTGATTGCCCACCTTGTACCAACTCTGTGCTTCCTCATAGTGTGCCTAGGCTTCTTTGTCTTTACATTTACCAAACCTTACACCCGTCACTGTATGGCAGTCTCCCTTATCGTCACTCTGCTGGTTTTTGCTTTGACTCTGGCATCCCAGTTCCTGGTGTTGACCAATGAAAGTGATAATGATGGCTTCTCTAACAAAACTTCCTCTTTTTCTGACTTCACATCTTGCCTATCCCAGGTGGGCAGCTTTTCTATATGTGTGGAGGTCCTGCTTCTGCTCTATACAGTCATGCACTTGCCATTGTACCTCAGTGCCTGTCTTGGGGTAGCATATTCTATCCTTTTTGAGACCTTTGGCTACCACTTTCGTTACAAAGTGTGCTTTCCTCCTATGACTGACAGTATGGCTCACTGGGAACTACTAAGCAGAGCACTTCTGCACGTTTGCATTCATGCTATTGGAGTCCACCTCTTCATTATGTCTGAAGTACGATCCCGCAGCACTTTTTTAAAAGTTGGCCAATCCATCATGCATGGTAAAGATCTGGAAGTTGAGAAAGCTCTCAAAGAGAGGATGATTCATTCTGTCATGCCAAGGATCATTGCAGATGACCTCATGAAGCAAGGGGATGATGAGAGTGAAAACTCTGTTAAACGACACTCTGCCTCCAGCCCAAAAAGTCGCAAGAAGAAGTCTTCAATCCAAAAGACCCCCATAGTCTTTAGGCCCTTCAAGATGCAAAGGATAGAACAAGTAAGCATTTTGTTTGCGGATATTGTGGGATTCACCAAGATGAGTGCTAACAAATCAGCCCATGCCCTTGTGAGTCTTCTTAATGATTTGTTTGGCCGTTTTGACCGTTTGTGTGAGGAGACAAGGTGTGAAAAAATCAGCACCCTTGGCGACTGCTACTATTGCGTGGCAGGATGCCCAGAACCTCGGCCAGACCATGCCTATTGTTGCATCGAAATGGGCCTCGGTATGATTGAAGCAATAGAGCAGTTTTGCCAGGAAAAGAAAGAGATGGTCAACATGCGTGTAGGTGTACACACTGGCACTGTTCTTTGTGGAATCCTAGGCATGAGAAGGTTCAAGTTCGACGTCTGGTCAAATGATGTCAACCTCGCTAATCTTATGGAACAGTTGGGAGTGGCGGGTAAAGTACACATTTCGGAGAAAACCGCAAAGTACCTGGATGACCGCTACATGATGGAGGACAGTTTGGTGGCCGAACGTGTTGGACAGATCGTAGCAGCTGATCAGCTTAAAGGCCTGAAGACTTTCCTGATCTCAGGACGGAGGCCACGTGTCCCAAGCTGCAGCTGTTCCCAGACTTTGCTTCCATTACAGGAGGGATCAGACCCTGGCAGTGGCTCCCAGACTCCGCACGGTGGCGGGACCCTCCTCTCAGACACTGCCAATGACTCTCTTCTTCATTGCACCCACATGGAAAAACTTAAGAACTGTGCAACATGTGGAGACCCAGGAGGTCGAGAGAAAGCGGAGGAAGGTGCTTCTGCAGCCAATGGAACCCCAGATGAATGGAAAGGAGCAGCCAATAGGCCTACAGCCATTGGTCGGCACTTAAAGACCCAGAATGGTCTCTTGAGCCCTCCTCCAGAAGATACCCTGAACAACAGCCAGGCCTCCCTATATGAGATGCTGCAAGAAAAGAGTCGCTGGTGTGGGGTCAGTATGGACCAGTCTGCTTTGCTCCCCCTCCGCTTCAAAAACATCCGGGAGAAGACAGACGCCCATTTTGTGGAAGTCATTAAAGAGGACAGCCTAATGAAAGATTACTTCTTCAAGCCGCCAATTAACCGCTTCAGCCTGAACTTTCAAGACAAGGAGCTGGAAATGTCATATCGAGCCAGCTACCAAGAGGAGGTGATGCGGATGGCTCCAGTGAAAACATTTGCCAGTGCCACCTTCAGCTCTTTGCTTGATGTCCTCTTGTCTTTCTTCATCTTCCTCCTCCTCTCCATTGCTTGTTTCCTGAAGCCACCTACAGTTCCTACATCCCCAACAACGCTGGTGATCATTGTCCTTGTTGTCTGTGGCTTCTTGGGGTTCCTCTCCTTACTTGTCTCTATCAGGATGGCCTTCTTTCTGGAGGACATGTTCCTGTGTACCAGGCGTCTCCTGGAAATAATCTCTGGATGGCTTCCTCGGCATTTTATTGGCACTTTTCTGGTTTCTTTGCCCGCCACTGTCGTCTTTTCCAACCTAACTGTTGATTTCTACAACAAAATACGCTATACCATGTTCCTGTGCTCTGCTCTGCTGATCCCTCTAGTCCAGTATTGTAACTTCTGCCAGCTGAGCTCCTGGCTGAGATCCTCCCTTGCTACGGTGACTGGAGCTGCTCTGTTGATTCTGCTATATGTGCCACTGTTTCCAACAGGACCCGTAGTACTAGAAGAGCCCAATACTGCAACAAACTACAGCTCTTCCTCTCCTCCTCCTGACATTCTGAATCCTGACGGTTCAAGCACACCGACCTGCCTACTTGGACCAGAACTTGCTGTAGCTTATTTTCTGCTCCTCCTTCTCGTGTGGTTCCTGAATCGGGAGTTTGAGGTCAGTTACCGACTTCATTACCATGGTGACGTGGAGGCAGACCTGCACCGTACTAAGATCCAGAGCATGAGGGATCAAGCAGACTGGCTTCTACGCAACATCATCCCTTATCATGTAGCTGAGCAGCTGAAGGTGTCACAAAGTTACTCCAAGAACCACGATGATGCTGGTGTAATATTCGCCAGCATAGTCAACTTTAGTGAATTTTATGAAGAAAATTATGAAGGCGGTAAGGAGTGTTACAGGGTTTTAAATGAGCTCATTGGAGACTTTGATGAGCTTCTTAGCAAGCCTCATTATTCGTGCATTGAGAAGATAAAGACCATTGGCGCTACTTACATGGCCGCCTCTGGACTTAACCCATCTCAGTGCCAGGACAGCAGCCAGCCTCACCGCCACCTACAGACATTGTTTGAATTTGCCAAGGAAATGATGAGCGTGGTGGATGATTTCAACAACAACATGCTGTGGTTTAACTTCAAGCTCCGCATTGGGTTTAACCATGGTCCATTGACGGCGGGTGTGATTGGGACCACTAAACTGCTTTATGACATCTGGGGGGACACAGTGAACATTGCCAGCAGAATGGACACAACAGGAGTGGAATGTCGCATCCAGGCAAGTGAGGAAAGCTATAGGGTGTTAGTGAAAATGGGCTATGAGTTCGATTACCGAGGGACCGTCAATGTCAAGGGAAAAGGACAGATGAAAACCTATCTATTCCCAAAGTGTACAGACAATGGAGGCCTAGTGCCCCACCATCAGTTATCAATCTCTCCCGATATCCGGGTACAAGTGGATGGAAGTATCGGCCGTTCCCCCACAGATGAAATAAGTAGCCTGGTTACAGGAGGGAAAGGGACAGCAGAGTCTAGCAGCGGGGAAACGGCACGTAAGCGGGAGAAAGCTGAGGACAGGGGTCGTGATGGAGGCGCACGGTGA
>adcy9_RR2
ATGGCTTCCCCTGTCAATCAGCAGTTGCTGCATCATACAGAGGTAAGGTGCGATGGCAGTGGTGACTCTAGTAGCGTAACTGTGAAAATTAACAGGCAGCACCACCAAGCTCCGTCTAGGCGTTGCAAATACAGTATTTCATCCAGCTGTAGCTCGGGGGAGTCTGGAGTGAAGAAGGGTGGAGGAGGTGGAGGAGTTCGGAGGCAGAAGAAGCTCCCCCAGCTTTTTGAAAGGTCTACATCCAACTGGTGGAACCCAAAATTTGACTCTAGTAACCTAGAGGAGGCCTGTGTGGAAAGATGTTTTCCCCAAACACAGCGTAGGTTTCGCTATGCTCTTCTGTACCTCTCAGTATCGGCGCTCCTGTGGAGCATCTACTTTGGCGTCCATCTGAAGTCTAAACTGATTGCCCACCTTGTACCAACTCTGTGCTTCCTCATAGTGTGCCTAGGCTTCTTTGTCTTTACATTTACCAAACCTTACACCCGTCACTGTATGGCAGTCTCCCTTATCGTCACTCTGCTGGTTTTTGCTTTGACTCTGGCATCCCAGTTCCTGGTGTTGACCAATGAAAGTGATAATGATGGCTTCTCTAACAAAACTTCCTCTTTTTCTGACTTCACATCTTGCCTATCCCAGGTGGGCAGCTTTTCTATATGTGTGGAGGTCCTGCTTCTGCTCTATACAGTCATGCACTTGCCATTGTACCTCAGTGCCTGTCTTGGGGTAGCATATTCTATCCTTTTTGAGACCTTTGGCTACCACTTTCGTTACAAAGTGTGCTTTCCTCCTATGACGGACAGTATGGCTCACTGGGAACTACTAAGCAGAGCACTTCTGCACGTTTGCATTCATGCTATTGGAGTCCACCTCTTCATTATGTCTGAAGTACGATCCCGCAGCACTTTTTTAAAAGTTGGCCAATCCATCATGCATGGTAAAGATCTGGAAGTTGAGAAAGCTCTCAAAGAGAGGATGATTCATTCTGTCATGCCAAGGATCATTGCAGATGACCTCATGAAGCAAGGGGATGATGAGAGTGAAAACTCTGTTAAACGACACTCTGCCTCCAGCCCAAAAAGTCGCAAGAAGAAGTCTTCAATCCAAAAGACCCCCATAGTCTTTAGGCCCTTCAAGATGCAAAGGATAGAACAAGTAAGCATTTTGTTTGCGGATATTGTGGGATTCACCAAGATGAGTGCTAACAAATCAGCCCATGCCCTTGTGAGTCTTCTTAATGATTTGTTTGGCCGTTTTGACCGTCTGTGTGAGGAGACAAGGTGTGAAAAAATCAGCACCCTTGGCGACTGCTACTATTGCGTGGCAGGATGCCCAGAACCTCGGCCGGACCATGCCTATTGTTGCATCGAAATGGGCCTCGGTATGATTGAAGCAATAGAGCAATTTTGCCAGGAAAAGAAAGAGATGGTCAACATGCGTGTAGGTGTACACACTGGCACTGTTCTTTGTGGAATCCTAGGCATGAGAAGGTTCAAGTTCGACGTCTGGTCAAATGATGTCAACCTCGCTAATCTTATGGAACAGTTGGGAGTGGCGGGTAAAGTACACATTTCGGAGAAAACCGCAAAGTACCTGGATGACCGCTACATGATGGAGGACAGTTTGGTGGCCGAACGTGTTGGACAGATCGTAGCAGCTGATCAGCTTAAAGGCCTGAAGACTTTCCTGATCTCAGGACGGAGGCCACGTGTCCCAAGCTGCAGCTGTTCCCAGACTTTGCTTCCATTACAGGAGGGATCAGACCCTGGCAGTGGCTCACAGACTCCGCACGGTGGCGGGACCCTCCTCTCAGACACTGCCAGTGACTCTCTTCTTCATTGCACCCACATGGAAAAACTTAAGAACTGTGCAACATGTGGAGACCCAGGAGGTCGAGAGAAAGCGGAGGAAGGTGCTTCTGCAGCCAATGGAACCCCAGATGAATGGAAAGGAGCAGCCAATAGGCCTACAGCCATTGGTCGGCACTTAAAGACCCAGAATGGTCTCTTGAGCCCTCCTCCAGAAGATACCCTGAACAACAGCCAGGCCTCCCTATATGAGATGCTGCAAGAAAAGAGTCGCTGGTGTGGGGTCAGTATGGACCAGTCTGCTTTGCTCCCCCTCCGCTTCAAAAACATCCGGGAGAAGACAGACGCCCATTTTGTGGAAGTCATTAAAGAGGACAGCCTAATGAAAGATTACTTCTTCAAGCCGCCAATTAACCGCTTCAGCCTGAACTTTCAAGACAAGGAGCTGGAAATGTCATATCGAGCCAGCTACCAAGAGGAGGTCATGCGGATGGCTCCAGTGAAAACATTTGCCAGTGCCACCTTCAGCTCTTTGCTTGATGTCCTCTTGTCTTTCTTCATCTTCCTCCTCCTCTCCATTGCTTGTTTCCTGAAGCCACCTACAGTTCCTACATCCCCAACAACGCTGGTGATCATTGTCCTTGTTGTCTGTGGCTTCTTGGGGTTCCTCTCCTTACTTGTCTCTATCAGGATGGCCTTCTTTCTGGAGGACATGTTCCTGTGTACCAGGCGTCTCCTGGAAATAATCTCTGGATGGCTTCCTCGTCATTTTATTGGCACTTTTCTGGTTTCTTTGCCCGCCACTGTCGTCTTTTCCAACCTAACTGTTGATTTCTACAACAAAATACGCTATACCATGTTCCTGTGCTCTGCTCTGCTGATCCCTCTAGTCCAGTATTGTAACTTCTGCCAGCTGAGCTCCTGGCTGAGATCCTCCCTTGCTACGGTGACTGGAGCTGCTCTGTTGATTCTGCTATATGTGCCACTGTTTCCAACAGGACCCGTAGTACTAGAGGAGCCCAATACTGCAACAAACTACAGCTCTTCCTCTCCTCCTCCTGACATTCTGAATCCTGACGGTTCAAGCACACCGACCTGCCTACTTGGACCAGAACTTGCTGTAGCTTATTTTCTGCTCCTCCTTCTCGTGTGGTTCCTGAATCGGGAGTTTGAGGTCAGTTACCGACTTCATTACCATGGTGACGTGGAGGCAGACCTGCACCGTACTAAGATCCAGAGCATGAGGGATCAAGCAGACTGGCTTCTACGCAACATCATCCCTTATCATGTAGCTGAGCAGCTGAAGGTGTCACAAAGTTACTCCAAGAACCACGATGATGCTGGTGTAATATTCGCCAGCATAGTCAACTTTAGTGAATTTTATGAAGAAAATTATGAAGGCGGTAAGGAGTGTTACAGGGTTTTAAATGAGCTCATTGGAGACTTTGATGAGCTTCTTAGCAAGCCTCATTATTCGTGCATTGAGAAGATAAAGACCATTGGCGCTACTTACATGGCCGCCTCTGGACTTAACCCATCTCAGTGCCAGGACAGCAGCCAGCCTCACCGCCACCTACAGACATTGTTTGAATTTGCCAAGGAAATGATGAGCGTGGTGGATGATTTCAACAACAACATGCTGTGGTTTAACTTCAAGCTCCGCATTGGGTTTAACCACGGTCCATTGACGGCGGGTGTGATTGGGACCACTAAACTGCTTTATGACATCTGGGGGGACACAGTGAACATTGCCAGCAGAATGGACACAACAGGAGTGGAATGTCGCATCCAGGCAAGTGAGGAAAGCTATAGGGTGTTAGTGAAAATGGGCTATGAGTTCGATTACCGAGGGACCGTCAATGTCAAGGGAAAAGGACAGATGAAAACCTATCTATTCCCAAAGTGTACAGACAATGGAGGCCTAGTGCCCCACCATCAGTTATCAATCTCTCCCGATATCCGGGTACAAGTGGATGGAAGTATCGGCCGTTCCCCCACAGATGAAATAAGTAGCCTGGTTACAGGAGGGAAAGGGACAGCAGAGTCTAGCAGCGGGGAAACGGCACGTAAGCGGGAGAAAGCTGAGGACAGGGGTCGTGATGGAGGAGCACGGTGA

>ago2_LL
ATGATGCAAGAGACGCTCAGAGAACGCGACCCTGTAACGGGAGAGGTGGTTGGACCACCTCCCCTGCCGGCGTATACTTTCAAGCCTCCACTGAGACCTGATTTTGGCACCTCTGGGAGGACCATCAAGCTGCAGGCAAACTTCTTTGAGATGGACATTCCCAAAATAGAAATTTATCATTATGATGTTGATATCAAGCCAGAAAAATGTCCCAGGAGAGTGAACAGAGAAATAGTTGAACACATGGTCCTACATTTCAAGGCTCAGATCTTTGGAGATCGTAAACCAGTATTCGATGGTAGGAAGAATCTGTACACTGCAATGCCTCTTCCAATCGCCAGAGACAAACAGGTGGAATTGGAAGTCACATTGCCCGGCGAAGGAAAGGATCGGATCTTCAAAGTTGCCATTAAGTGGATGGCTTGCGTCAGCTTGCAGGCTCTACATGATGCATTATCTGGACGGCTTCCCAGCGTCCCTTTTGAGACTATACAGGCATTAGATGTTGTGATGAGACATTTACCCTCTATGAGGTATACTCCTGTAGGTCGATCTTTTTTTACTGCATCCGAAGGATGTGCTAATCCTCTTGGTGGAGGTAGAGAAGTTTGGTTTGGCTTCCACCAATCTGTCAGACCTTCACTCTGGAAAATGATGCTCAACATAGATGTATCTGCTACAGCGTTTTATAAAGCACAACCGGTCATAGAGTTTATGTGTGAAGTTCTGGATTTTAAAAGCATAGAAGAGCAACAAAAACCTCTTACAGATTCCCAAAGGGTTAAGTTTACCAAAGAAATAAAAGGCTTAAAAGTAGAAATTACACACTGTGGACAAATGAAGAGAAAATACAGAGTGTGCAATGTAACAAGGCGACCAGCAAGTCATCAAACATTCCCTCTCCAGCAAGAGAGTGGGCAAACGGTGGAATGCACCGTTGCACAGTACTTCAAGGATAGACACAAATTAGTACTTCGCTACCCTCATCTTCCATGTTTACAGGTCGGGCAGGAGCAGAAACACACATACCTCCCTCTCGAGGTTTGCAATATAGTGGCAGGACAAAGGTGCATAAAGAAACTGACAGACAATCAAACCTCCACTATGATTCGAGCAACTGCCCGCTCCGCTCCAGACCGCCAGGAGGAAATCAGTAAATTGATGCGCAGTGCAAGTTTTAATACCGATCCGTTTGTACGGGAATTCGGTATTATGGTAAAAGACGACATGACGGATGTAACCGGAAGAGTCCTTCAACCTCCTTCAATCCTATACGGAGGCAGGAATAAGGCCATTGCCACCCCTGTCCAAGGTGTCTGGGATATGAGAAATAAACAGTTCCACACTGGCATTGAAATTAAAGTGTGGGCGATAGCTTGCTTTGCTCCTCAGCGGCAATGTACAGAACTTCACCTCAAAACTTTTACTGAACAGTTGCGTAAGATATCTCGTGATGCGGGTATGCCCATTCAAGGGCAGCCATGTTTCTGCAAATATGCCCAAGGAGCAGATAGTGTGGAGCCCATGTTCAGGCATCTGAAGAACACCTATACTGGCCTACAACTGATTGTTGTTATTCTCCCTGGGAAGACCCCTGTGTATGCTGAGGTAAAACGTGTAGGAGACACCGTGCTGGGCATGGCAACGCAATGTGTGCAGATGAAAAATGTACAGAGAACTACACCGCAGACACTATCTAACCTCTGCCTGAAGATTAATGTAAAATTGGGAGGAGTTAATAACATTCTGTTACCCCAGGGCAGACCTCCAGTCTTTCAGCAGCCTGTTATATTCCTTGGAGCAGATGTTACTCATCCTCCTGCAGGGGATGGAAAAAAGCCATCGATTGCAGCAGTTGTAGGTAGCATGGATGCACATCCCAACCGCTATTGTGCCACCGTAAGAGTACAGCAACACCGCCAGGAGATCATCCAAGACTTGGCTGCCATGGTCCGAGAACTGCTTATCCAATTCTACAAGTCAACGCGTTTCAAGCCAACAAGGATCATTTTCTACAGGGATGGGGTTTCTGAAGGACAGTTCCAGCAGGTATTACATCATGAGCTTCTGGCAATTAGAGAGGCTTGTATCAAGTTGGAAAAGGATTACCAACCTGGCATTACCTTCATTGTCGTACAGAAAAGGCATCACACACGACTTTTCTGCACTGACAGAAATGAGCGGGTTGGGAAGAGTGGAAATATTCCAGCTGGTACAACAGTGGACACAAAGATCACCCACCCGTCAGAGTTTGATTTTTACCTGTGCAGCCACGCTGGCATTCAGGGAACGAGCAGGCCCTCCCATTACCATGTCCTTTGGGATGACAACAGGTTCTCTTCTGATGAGCTGCAAATCCTCACATACCAGCTCTGTCACACTTATGTACGCTGCACTCGATCTGTTTCTATACCCGCCCCTGCTTACTACGCACACTTAGTTGCATTTAGAGCCCGATATCACCTTGTGGATAAAGAACATGACAGCGCCGAAGGCAGCCACACTTCTGGTCAGAGTAACGGGAGAGACCACCAAGCACTTGCTAAGGCAATTCAGGTTCACCAGGACACACTGCGTACAATGTACTTTGCTTAA
>ago2_RR1_var1
ATGATGCAAGAGACGCTCAGAGAACGCGACCCTATAACGGGAGAGGTGGTTGGACCACCTCCCCTGCCGGCGTATACTTTCAAGCCTCCGCTGAGACCTGATTTTGGCACCTCTGGGAGGACCATCAAGCTGCAGGCAAACTTCTTTGAGATGGACATTCCCAAAATAGAAATTTATCATTATGATGTTGATATCAAGCCAGAAAAATGTCCCAGGAGAGTGAACAGAGAAATAGTTGAACACATGGTCCTACATTTCAAGGCTCAGATCTTTGGAGATCGTAAACCAGTATTTGATGGTAGGAAGAACCTGTACACTGCAATGCCTCTTCCAATCGCCAGAGACAAACAGGTGGAATTGGAAGTCACGTTGCCCGGCGAAGGAAAGGATCGTATCTTCAAAGTTGCCATTAAGTGGATGGCTTGCGTCAGCTTGCAGGCTCTACATGATGCATTATCTGGACGGCTTCCCAGCGTCCCTTTTGAGACTATACAGGCATTAGATGTTGTGATGAGACATTTACCCTCTATGAGGTATACTCCTGTAGGTCGATCTTTTTTTACTGCATCCGAAGGATGTGCTAATCCTCTTGGTGGAGGTAGAGAAGTTTGGTTTGGCTTCCACCAATCTGTCAGACCTTCACTCTGGAAAATGATGCTCAACATAGATGTATCTGCTACAGCGTTTTATAAAGCACAACCGGTCATAGAGTTTATGTGTGAAGTTCTGGATTTTAAAAGCATAGAAGAGCAACAAAAACCTCTTACAGATTCCCAAAGGGTTAAGTTTACCAAAGAAATAAAAGGCTTAAAAGTAGAAATTACACACTGTGGACAAATGAAGAGAAAATACAGAGTGTGCAATGTAACAAGGCGACCAGCAAGTCATCAAACATTCCCTCTCCAGCAAGAGAGTGGGCAAACGGTGGAATGCACCGTTGCACAGTACTTCAAGGATAGACACAAACTAGTACTTCGCTACCCTCATCTTCCATGTTTACAGGTCGGGCAGGAGCAGAAACACACATACCTCCCTCTCGAGGTTTGCAATATAGTGGCAGGACAAAGGTGCATAAAGAAACTGACAGACAATCAAACCTCCACTATGATTCGAGCAACTGCCCGCTCAGCTCCAGACCGCCAGGAGGAAATCAGTAAATTGATGCGCAGTGCAAGTTTTAATACCGACCCATTTGTACGGGAATTCGGTATTATGGTAAAAGACGACATGACGGATGTAACCGGAAGAGTCCTTCAACCTCCTTCAATCCTATACGGAGGCAGGGTATGGGAAGAGCCAAATGCTCCCTTGAATAAGGCCATTGCCACCCCTGTCCAAGGTGTCTGGGATATGAGAAATAAACAGTTCCACACTGGCATTGAAATTAAAGTGTGGGCGATAGCTTGCTTTGCTCCTCAGCGGCAATGTACAGAACTTCACCTCAAAACTTTTACTGAACAGTTGCGTAAGATATCTCGTGATGCGGGTATGCCCATTCAAGGGCAGCCATGTTTCTGCAAATATGCCCAAGGAGCAGATAGTGTGGAGCCCATGTTCAGGCATCTGAAGAACACCTATACTGGCCTACAACTGATTGTTGTTATTCTCCCTGGGAAGACCCCTGTGTATGCTGAGGTAAAACGTGTAGGAGACACCGTGCTGGGCATGGCGACGCAATGTGTGCAGATGAAAAATGTACAGAGAACTACACCGCAGACACTATCTAACCTCTGCCTGAAGATTAATGTCAAATTGGGAGGGGTTAATAACATTCTGTTACCCCAGGGCAGACCTCCAGTCTTTCAGCAACCTGTTATATTCCTCGGAGCAGATGTTACTCATCCTCCTGCAGGGGATGGAAAAAAGCCATCGATTGCAGCAGTTGTAGGTAGCATGGATGCACATCCCAACCGCTATTGTGCCACTGTAAGAGTACAGCAACACCGTCAGGAGATCATCCAAGACTTGGCCGCCATGGTCCGAGAACTGCTAATCCAATTCTACAAGTCAACGCGTTTCAAGCCAACGAGGATCATTTTCTACAGGGATGGGGTTTCTGAAGGACAGTTCCAGCAGGTATTACATCATGAGCTTCTTGCAATTAGAGAGGCTTGTATCAAGTTGGAAAAGGATTACCAACCTGGCATTACCTTCATTGTCGTACAGAAAAGGCATCACACAAGACTTTTTTGCACTGACAGAAATGAGCGGGTTGGGAAGAGTGGAAATATTCCAGCTGGTACAACAGTGGACACAAAGATCACCCACCCGTCAGAGTTTGATTTTTACCTGTGCAGCCACGCTGGCATTCAGGGAACGAGCAGGCCCTCCCATTACCATGTTCTTTGGGATGACAACAGGTTCTCTTCTGATGAGCTGCAAATCCTCACATACCAGCTCTGTCACACATATGTACGCTGCACTCGATCTGTTTCTATACCCGCCCCTGCTTACTACGCACACTTAGTTGCATTTAGAGCCCGATATCACCTTGTGGATAAAGAACATGACAGCGCCGAAGGCAGCCACACTTCTGGTCAGAGTAACGGGAGAGACCACCAAGCACTTGCTAAGGCAATTCAGGTTCACCAGGACACACTGCGTACAATGTACTTTGCTTAA
>ago2_RR1_var2
ATGATGCAAGAGACGCTCAGAGAACGCGACCCTATAACGGGAGAGGTGGTTGGACCACCTCCCCTGCCGGCGTATACTTTCAAGCCTCCGCTGAGACCTGATTTTGGCACCTCTGGGAGGACCATCAAGCTGCAGGCAAACTTCTTTGAGATGGACATTCCCAAAATAGAAATTTATCATTATGATGTTGATATCAAGCCAGAAAAATGTCCCAGGAGAGTGAACAGAGAAATAGTTGAACACATGGTCCTACATTTCAAGGCTCAGATCTTTGGAGATCGTAAACCAGTATTTGATGGTAGGAAGAACCTGTACACTGCAATGCCTCTTCCAATCGCCAGAGACAAACAGGTGGAATTGGAAGTCACGTTGCCCGGCGAAGGAAAGGATCGTATCTTCAAAGTTGCCATTAAGTGGATGGCTTGCGTCAGCTTGCAGGCTCTACATGATGCATTATCTGGACGGCTTCCCAGCGTCCCTTTTGAGACTATACAGGCATTAGATGTTGTGATGAGACATTTACCCTCTATGAGGTATACTCCTGTAGGTCGATCTTTTTTTACTGCATCCGAAGGATGTGCTAATCCTCTTGGTGGAGGTAGAGAAGTTTGGTTTGGCTTCCACCAATCTGTCAGACCTTCACTCTGGAAAATGATGCTCAACATAGATGTATCTGCTACAGCGTTTTATAAAGCACAACCGGTCATAGAGTTTATGTGTGAAGTTCTGGATTTTAAAAGCATAGAAGAGCAACAAAAACCTCTTACAGATTCCCAAAGGGTTAAGTTTACCAAAGAAATAAAAGGCTTAAAAGTAGAAATTACACACTGTGGACAAATGAAGAGAAAATACAGAGTGTGCAATGTAACAAGGCGACCAGCAAGTCATCAAACATTCCCTCTCCAGCAAGAGAGTGGGCAAACGGTGGAATGCACCGTTGCACAGTACTTCAAGGATAGACACAAACTAGTACTTCGCTACCCTCATCTTCCATGTTTACAGGTCGGGCAGGAGCAGAAACACACATACCTCCCTCTCGAGGTTTGCAATATAGTGGCAGGACAAAGGTGCATAAAGAAACTGACAGACAATCAAACCTCCACTATGATTCGAGCAACTGCCCGCTCAGCTCCAGACCGCCAGGAGGAAATCAGTAAATTGATGCGCAGTGCAAGTTTTAATACCGACCCATTTGTACGGGAATTCGGTATTATGGTAAAAGACGACATGACGGATGTAACCGGAAGAGTCCTTCAACCTCCTTCAATCCTATACGGAGGCAGGAATAAGGCCATTGCCACCCCTGTCCAAGGTGTCTGGGATATGAGAAATAAACAGTTCCACACTGGCATTGAAATTAAAGTGTGGGCGATAGCTTGCTTTGCTCCTCAGCGGCAATGTACAGAACTTCACCTCAAAACTTTTACTGAACAGTTGCGTAAGATATCTCGTGATGCGGGTATGCCCATTCAAGGGCAGCCATGTTTCTGCAAATATGCCCAAGGAGCAGATAGTGTGGAGCCCATGTTCAGGCATCTGAAGAACACCTATACTGGCCTACAACTGATTGTTGTTATTCTCCCTGGGAAGACCCCTGTGTATGCTGAGGTAAAACGTGTAGGAGACACCGTGCTGGGCATGGCGACGCAATGTGTGCAGATGAAAAATGTACAGAGAACTACACCGCAGACACTATCTAACCTCTGCCTGAAGATTAATGTCAAATTGGGAGGGGTTAATAACATTCTGTTACCCCAGGGCAGACCTCCAGTCTTTCAGCAACCTGTTATATTCCTCGGAGCAGATGTTACTCATCCTCCTGCAGGGGATGGAAAAAAGCCATCGATTGCAGCAGTTGTAGGTAGCATGGATGCACATCCCAACCGCTATTGTGCCACTGTAAGAGTACAGCAACACCGTCAGGAGATCATCCAAGACTTGGCCGCCATGGTCCGAGAACTGCTAATCCAATTCTACAAGTCAACGCGTTTCAAGCCAACGAGGATCATTTTCTACAGGGATGGGGTTTCTGAAGGACAGTTCCAGCAGGTATTACATCATGAGCTTCTTGCAATTAGAGAGGCTTGTATCAAGTTGGAAAAGGATTACCAACCTGGCATTACCTTCATTGTCGTACAGAAAAGGCATCACACAAGACTTTTTTGCACTGACAGAAATGAGCGGGTTGGGAAGAGTGGAAATATTCCAGCTGGTACAACAGTGGACACAAAGATCACCCACCCGTCAGAGTTTGATTTTTACCTGTGCAGCCACGCTGGCATTCAGGGAACGAGCAGGCCCTCCCATTACCATGTTCTTTGGGATGACAACAGGTTCTCTTCTGATGAGCTGCAAATCCTCACATACCAGCTCTGTCACACATATGTACGCTGCACTCGATCTGTTTCTATACCCGCCCCTGCTTACTACGCACACTTAGTTGCATTTAGAGCCCGATATCACCTTGTGGATAAAGAACATGACAGCGCCGAAGGCAGCCACACTTCTGGTCAGAGTAACGGGAGAGACCACCAAGCACTTGCTAAGGCAATTCAGGTTCACCAGGACACACTGCGTACAATGTACTTTGCTTAA
>ago2_RR2_var1
ATGATGCAAGAGACGCTCAGAGAACGCGACCCTATAACGGGAGAGGTGGTTGGACCACCTCCCCTGCCGGCGTATACTTTCAAGCCTCCGCTGAGACCTGATTTTGGCACCTCTGGGAGGACCATCAAGCTGCAGGCAAACTTCTTTGAGATGGACATTCCCAAAATAGAAATTTATCATTATGATGTTGATATCAAGCCAGAAAAATGTCCCAGGAGAGTGAACAGAGAAATAGTTGAACACATGGTCCTACATTTCAAGGCTCAGATCTTTGGAGATCGTAAACCAGTATTTGATGGTAGGAAGAACCTGTACACTGCAATGCCTCTTCCAATCGCCAGAGACAAACAGGTGGAATTGGAAGTCACGTTGCCCGGCGAAGGAAAGGATCGTATCTTCAAAGTTGCCATTAAGTGGATGGCTTGCGTCAGCTTGCAGGCTCTACATGATGCATTATCTGGACGGCTTCCCAGCGTCCCTTTTGAGACTATACAGGCATTAGATGTTGTGATGAGACATTTACCCTCTATGAGGTATACTCCTGTAGGTCGATCTTTTTTTACTGCATCCGAAGGATGTGCTAATCCTCTTGGTGGAGGTAGAGAAGTTTGGTTTGGCTTCCACCAATCTGTCAGACCTTCACTCTGGAAAATGATGCTCAACATAGATGTATCTGCTACAGCGTTTTATAAAGCACAACCGGTCATAGAGTTTATGTGTGAAGTTCTGGATTTTAAAAGCATAGAAGAGCAACAAAAACCTCTTACAGATTCCCAAAGGGTTAAGTTTACCAAAGAAATAAAAGGCTTAAAAGTAGAAATTACACACTGTGGACAAATGAAGAGAAAATACAGAGTGTGCAATGTAACAAGGCGACCAGCAAGTCATCAAACATTCCCTCTCCAGCAAGAGAGTGGGCAAACGGTGGAATGCACCGTTGCACAGTACTTCAAGGATAGACACAAACTAGTACTTCGCTACCCTCATCTTCCATGTTTACAGGTCGGGCAGGAGCAGAAACACACATACCTCCCTCTCGAGGTTTGCAATATAGTGGCAGGACAAAGGTGCATAAAGAAACTGACAGACAATCAAACCTCCACTATGATTCGAGCAACTGCCCGCTCAGCTCCAGACCGCCAGGAGGAAATCAGTAAATTGATGCGCAGTGCAAGTTTTAATACCGACCCATTTGTACGGGAATTCGGTATTATGGTAAAAGACGACATGACGGATGTAACCGGAAGAGTCCTTCAACCTCCTTCAATCCTATACGGAGGCAGGGTATGGGAAGAGCCAAATGCTCCCTTGAATAAGGCCATTGCCACCCCTGTCCAAGGTGTCTGGGATATGAGAAATAAACAGTTCCACACTGGCATTGAAATTAAAGTGTGGGCGATAGCTTGCTTTGCTCCTCAGCGGCAATGTACAGAACTTCACCTCAAAACTTTTACTGAACAGTTGCGTAAGATATCTCGTGATGCGGGTATGCCCATTCAAGGGCAGCCATGTTTCTGCAAATATGCCCAAGGAGCAGATAGTGTGGAGCCCATGTTCAGGCATCTGAAGAACACCTATACTGGCCTACAACTGATTGTTGTTATTCTCCCTGGGAAGACCCCTGTGTATGCTGAGGTAAAACGTGTAGGAGACACCGTGCTGGGCATGGCGACGCAATGTGTGCAGATGAAAAATGTACAGAGAACTACACCGCAGACACTATCTAACCTCTGCCTGAAGATTAATGTCAAATTGGGAGGGGTTAATAACATTCTGTTACCCCAGGGCAGACCTCCAGTCTTTCAGCAACCTGTTATATTCCTTGGAGCAGATGTTACTCATCCTCCTGCAGGGGATGGAAAAAAGCCATCGATTGCAGCAGTTGTAGGTAGCATGGATGCACATCCCAACCGCTATTGTGCCACTGTAAGAGTACAGCAACACCGTCAGGAGATCATCCAAGACTTGGCCGCCATGGTCCGAGAACTGCTAATCCAATTCTACAAGTCAACGCGTTTCAAGCCAACCAGGATAATTTTCTACAGGGATGGGGTTTCTGAAGGACAGTTCCAGCAGGTATTACATCATGAGCTTCTTGCAATTAGAGAGGCTTGTATCAAGTTGGAAAAGGATTACCAACCTGGCATTACCTTCATTGTCGTACAGAAAAGGCATCACACAAGACTTTTTTGCACTGACAGAAATGAGCGGGTTGGGAAGAGTGGAAATATTCCAGCTGGTACAACAGTGGACACAAAGATCACCCACCCGTCAGAGTTTGATTTTTACCTGTGCAGCCACGCTGGCATTCAGGGAACAAGCAGGCCCTCCCATTACCATGTCCTTTGGGATGACAACAGGTTCTCTTCTGATGAGCTGCAAATCCTCACATACCAGCTCTGTCACACTTATGTACGCTGCACGCGATCTGTTTCTATACCCGCCCCTGCTTACTACGCACACTTAGTTGCATTTAGAGCCCGATATCACCTTGTGGATAAAGAACATGACAGCGCCGAAGGCAGCCACACTTCTGGTCAGAGTAATGGGAGAGACCACCAAGCACTTGCTAAGGCAATTCAGGTTCACCAGGACACACTGCGTACAATGTACTTTGCTTAA
>ago2_RR2_var2
ATGATGCAAGAGACGCTCAGAGAACGCGACCCTATAACGGGAGAGGTGGTTGGACCACCTCCCCTGCCGGCGTATACTTTCAAGCCTCCGCTGAGACCTGATTTTGGCACCTCTGGGAGGACCATCAAGCTGCAGGCAAACTTCTTTGAGATGGACATTCCCAAAATAGAAATTTATCATTATGATGTTGATATCAAGCCAGAAAAATGTCCCAGGAGAGTGAACAGAGAAATAGTTGAACACATGGTCCTACATTTCAAGGCTCAGATCTTTGGAGATCGTAAACCAGTATTTGATGGTAGGAAGAACCTGTACACTGCAATGCCTCTTCCAATCGCCAGAGACAAACAGGTGGAATTGGAAGTCACGTTGCCCGGCGAAGGAAAGGATCGTATCTTCAAAGTTGCCATTAAGTGGATGGCTTGCGTCAGCTTGCAGGCTCTACATGATGCATTATCTGGACGGCTTCCCAGCGTCCCTTTTGAGACTATACAGGCATTAGATGTTGTGATGAGACATTTACCCTCTATGAGGTATACTCCTGTAGGTCGATCTTTTTTTACTGCATCCGAAGGATGTGCTAATCCTCTTGGTGGAGGTAGAGAAGTTTGGTTTGGCTTCCACCAATCTGTCAGACCTTCACTCTGGAAAATGATGCTCAACATAGATGTATCTGCTACAGCGTTTTATAAAGCACAACCGGTCATAGAGTTTATGTGTGAAGTTCTGGATTTTAAAAGCATAGAAGAGCAACAAAAACCTCTTACAGATTCCCAAAGGGTTAAGTTTACCAAAGAAATAAAAGGCTTAAAAGTAGAAATTACACACTGTGGACAAATGAAGAGAAAATACAGAGTGTGCAATGTAACAAGGCGACCAGCAAGTCATCAAACATTCCCTCTCCAGCAAGAGAGTGGGCAAACGGTGGAATGCACCGTTGCACAGTACTTCAAGGATAGACACAAACTAGTACTTCGCTACCCTCATCTTCCATGTTTACAGGTCGGGCAGGAGCAGAAACACACATACCTCCCTCTCGAGGTTTGCAATATAGTGGCAGGACAAAGGTGCATAAAGAAACTGACAGACAATCAAACCTCCACTATGATTCGAGCAACTGCCCGCTCAGCTCCAGACCGCCAGGAGGAAATCAGTAAATTGATGCGCAGTGCAAGTTTTAATACCGACCCATTTGTACGGGAATTCGGTATTATGGTAAAAGACGACATGACGGATGTAACCGGAAGAGTCCTTCAACCTCCTTCAATCCTATACGGAGGCAGGAATAAGGCCATTGCCACCCCTGTCCAAGGTGTCTGGGATATGAGAAATAAACAGTTCCACACTGGCATTGAAATTAAAGTGTGGGCGATAGCTTGCTTTGCTCCTCAGCGGCAATGTACAGAACTTCACCTCAAAACTTTTACTGAACAGTTGCGTAAGATATCTCGTGATGCGGGTATGCCCATTCAAGGGCAGCCATGTTTCTGCAAATATGCCCAAGGAGCAGATAGTGTGGAGCCCATGTTCAGGCATCTGAAGAACACCTATACTGGCCTACAACTGATTGTTGTTATTCTCCCTGGGAAGACCCCTGTGTATGCTGAGGTAAAACGTGTAGGAGACACCGTGCTGGGCATGGCGACGCAATGTGTGCAGATGAAAAATGTACAGAGAACTACACCGCAGACACTATCTAACCTCTGCCTGAAGATTAATGTCAAATTGGGAGGGGTTAATAACATTCTGTTACCCCAGGGCAGACCTCCAGTCTTTCAGCAACCTGTTATATTCCTTGGAGCAGATGTTACTCATCCTCCTGCAGGGGATGGAAAAAAGCCATCGATTGCAGCAGTTGTAGGTAGCATGGATGCACATCCCAACCGCTATTGTGCCACTGTAAGAGTACAGCAACACCGTCAGGAGATCATCCAAGACTTGGCCGCCATGGTCCGAGAACTGCTAATCCAATTCTACAAGTCAACGCGTTTCAAGCCAACCAGGATAATTTTCTACAGGGATGGGGTTTCTGAAGGACAGTTCCAGCAGGTATTACATCATGAGCTTCTTGCAATTAGAGAGGCTTGTATCAAGTTGGAAAAGGATTACCAACCTGGCATTACCTTCATTGTCGTACAGAAAAGGCATCACACAAGACTTTTTTGCACTGACAGAAATGAGCGGGTTGGGAAGAGTGGAAATATTCCAGCTGGTACAACAGTGGACACAAAGATCACCCACCCGTCAGAGTTTGATTTTTACCTGTGCAGCCACGCTGGCATTCAGGGAACAAGCAGGCCCTCCCATTACCATGTCCTTTGGGATGACAACAGGTTCTCTTCTGATGAGCTGCAAATCCTCACATACCAGCTCTGTCACACTTATGTACGCTGCACGCGATCTGTTTCTATACCCGCCCCTGCTTACTACGCACACTTAGTTGCATTTAGAGCCCGATATCACCTTGTGGATAAAGAACATGACAGCGCCGAAGGCAGCCACACTTCTGGTCAGAGTAATGGGAGAGACCACCAAGCACTTGCTAAGGCAATTCAGGTTCACCAGGACACACTGCGTACAATGTACTTTGCTTAA
>ago2_RR3
ATGATGCAAGAGACGCTCAGAGAACGCGACNNNNNNNNNNNNNNNNNNNNNNNNNNNNNNNNNNNGCCGGCGTATACTTTCAAGCCTCCGCTGAGACCTGATTTTGGCACCTCTGGGAGGACCATCAAGCTGCAGGCAAACTTCTTTGAGATGGACATTCCCAAAATAGAAATTTATCATTATGATGTTGATATCAAGCCAGAAAAATGTCCCAGGAGAGTGAACAGAGAAATAGTTGAACACATGGTCCTACATTTCAAGGCTCAGATCTTTGGAGATCGTAAACCAGTATTTGATGGTAGGAAGAACCTGTACACTGCAATGCCTCTTCCAATCGCCAGAGACAAACAGGTGGAATTGGAAGTCACGTTGCCCGGTGAAGGAAAGGATCGTATCTTCAAAGTTGCCATTAAGTGGATGGCTTGCGTCAGCTTGCAGGCTCTACATGATGCATTATCTGGACGGCTTCCCAGCGTCCCTTTTGAGACTATACAGGCATTAGATGTTGTGATGAGACATTTACCCTCTATGAGGTATACTCCTGTAGGTCGATCTTTTTTTNNNNNNNNNNNNNNNNNNNNNNNNNNNNNNNNNNNNNNNNNNNNNNTTTGGTTTGGCTTCCACCAATCTGTCAGACCTTCACTCTGGAAAATGATGCTCAACATAGATGNTATCTGCTACAGCGTTTTATAAAGCACAACCGGTCATAGAGTTTATGTGTGAAGTTCTGGNNNNNNNNNNNNNNNNNNNNNNNNNNNNNNNNNNNNNNNNNNNNNNNNNNNNNNNNNNNNNNNNNNNNNNNNNNNNNNNNNNNNNNNNNNNNNNNNNNNNNNNNNNNNNNNNNNNNNNNNNNNNNNNNNNNNNNNNNNNNNNNNNNNNNNNNNNNNNNNNNNNNNNNNNNNNNNNNNNNNNNNNNNNNNNNNNNNNNNNNNNNNNNNNNNNNNNNNNNTTCAAGGATAGACACAAACTAGTACTTCGCTACCCTCATCTTCCATGTTTACAGGTCGGGCAGGAGCAGAAACACACATACCTCCCTCTCGAGGTTTGCAATATAGTGGCAGGACAAAGGTGCATAAAGAAACTGACAGACAATCAAACCTCCACTATGATTCGAGCAACTGCCCGCTCAGCTCCAGACCGCCAGGAGGAAATCAGTAAATTGATGCGCAGTGCAAGTTTTAATACCGACCCATTTGTACGGGAANNNNNNNNNNNNNNNNNNNNNNNNNNNNNNNNNNNNNNNNNNNNNNNNNNNNNNNNNNNNNNNNNNNNNNNNNNNNNNNNNNNNNNNNNNNNNNNNNNNNNNNNNNNNNNNNNNNNNNNNNNNNNNNNNNNNNNNNNNNNNNNNNNNNNNNNNNNNNNNNNNTTCCACACTGGCATTGAAATTAAAGTGTGGGCGATAGCTTGCTTTGCTCCTCAGCGGCAATGTACAGAACTTCACCTCAAAACTTTTACTGAACAGTTGCGTAAGATATCTCGTGATGCGGGTATGCCCATTCAAGGGCAGCCATGTTTCTGCAAATATGCCCAAGGAGCAGATAGTGTGGAGCCTATGTTCAGGCATCTGAAGAACACCTATACTGGCCTACAACTGATTGTTGTTATTCTCCCTGGGAAGACCCCTGTGTATGCTGAGGTAAAACGTGTAGGAGACACCGTGCTGGGCATGGCGACGCAATGTGTGCAGATGAAAAATGTACAGAGAACTACACCGCAGACACTATCTAACCTCTGCCTGAAGATTAATGTCAAATTGGGAGGGGTTAATAACATTCTGTTACCCCAGGGCAGACCTCCAGTCTTTCAGCAACCTGTTATATTCCTTGGAGCAGATGTTACTCATCCTCCTGCAGGGGATGGAAAAAAGCCATCGATTGCAGCAGTTGTAGGTAGCATGGATGCACATCCCAACCGCTATTGTGCCACTGTAAGANNNNNNNNNNNNNNNNNNNNNNNNNNNNNNNNNNNNNNNNNNNNNNNNNNNNNNNNNNNNNNNNNNNNNNNNNNNNNNNNNNNNNNNNNNNNNNNNNNNNNNNNNNNNNNNNNNNNNNNNNNNNNNNNNNNNNNNNNNNNNNNNNNNNNNNNNNNNNNNNNNNNNNNNNNNNNNNNNNNNNNNNNNNNNNNNNNNNNNNNNNNNNNNNNNNNNNNNNNNNNNNNNNNNNNNNNNNNNNNNNNNNNNNNNNNNNNNNNNNNNNNNNNNNNNNNNNNNNNNNNNNNNNNNNNNNNNNNNNNNNNNNNNNNNNNNNNNNNNNNNNNNNNNNNNNNNNNNNNNNNNNNNNNNNNNNNNNNNNNNNNNNNNNNNNNNNNNNNNNNNNNNNNNNNNNNNNNNNNNNNNNNNNNNNNNNNNNNNNNNNNNNNNNNNNNNNNNNNNNATGAGCTGCAAATCCTCACATACCAGCTCTGTCACACTTATGTACGCTGCACGCGATCTGTTTCTATACCCGCCCCTGCTTACTACGCACACTTAGTTGCATTTAGAGCCCGATATCACCTTGTGGATAAAGAACATGACAGCGCCGAAGGCAGCCACACTTCTGGTCAGAGTAATGGGAGAGACCACCAAGCACTTGCTAAGGCAATTCAGGTTCACCAGGACACACTGCGTACAATGNNNNNNNNNNNN

>ago3_LL
ATGGAAATCGGCACCACAGGACCCGTGGGGGCACAGCCCTTTTTTATGGTGCCCAGACGGCCTGGCTATGGCACCATGGGAAAGCCCATCAAACTGCTGGCCAATTGCTTTCAAGTGGAGATCCCAAAGATTGACGTTTACCTCTATGAGGTGGACATTAAACCAGACAAATGTCCTCGCAGAGTTAACAGGGAGGTTGTTGATTCGATGGTCCAGCATTTCAAAGTTACCATATTTGGTGACCGTCGACCGGTTTATGATGGAAAAAGAAGCTTATATACTGCCAATCCACTGCCTGTAGCATCTACTGGGGTGGATTTGGATGTAACATTACCAGGAGAAGGAGGGAAAGATCGTCCCTTTAAGGTCTCCATCAAATTTGTTTCTCGAATAAGCTGGCACCTGCTGCATGAAGTACTAACTGGAAGGTCCCTCCCCGAGCCATTGGAACTGGACAAGCCAATAAGTACCAACCCAGTCCATGCCGTTGATGTTGTGCTACGCCATCTGCCCTCCATGAAGTACACCCCTGTAGGACGCTCGTTCTTTTCTGCACCTGAAGGGTATGATCACCCCTTGGGGGGCGGAAGAGAAGTTTGGTTTGGGTTCCATCAATCTGTCCGACCTGCCATGTGGAAAATGATGCTTAATATAGATGTTTCTGCCACTGCCTTCTACAAAGCACAACCAGTTATCCAGTTCATGTGTGAAGTTCTAGATATTCATAACATAGATGAACAACCACGACCTCTGACCGATTCTCACCGGGTAAAATTCACCAAAGAGATAAAGGGTCTGAAGGTTGAAGTGACTCATTGTGGAACAATGAGACGGAAATACCGTGTTTGTAATGTGACAAGGAGGCCTGCCAGCCATCAAACCTTTCCTTTACAGCTGGAGAATGGGCAGACCGTGGAAAGAACAGTTGCTCAGTACTTTAGAGAAAAGTATAATCTCCAGCTGAAGTATCCTCATTTGCCCTGTCTGCAAGTTGGACAGGAACAGAAACACACATACCTGCCTCTAGAAGTCTGTAACATTGTAGCTGGCCAACGATGTATTAAGAAGCTGACTGACAATCAGACATCCACTATGATCAAAGCAACAGCTCGTTCTGCCCCAGACAGACAGGAGGAGATCAGCAGGCTGGTTAGAAGTGCAAATTACGATGCAGATCCCTTTGTTCAAGAATTCCAGTTTAAAGTTCGGGATGAAATGGCTCATGTGACGGGAAGAGTACTTCCAGCGCCAATGTTACAGTACGGAGGGAGGAATCGCACAGTGGCAACTCCGAGTCATGGGGTCTGGGACATGCGGGGGAAGCAGTTCCACACTGGTGTGGAGATCAAAATGTGGGCCATTGCATGCTTTGCAACGCAAAGGCAGTGCAGGGAAGAAATCTTGAAGGGATTCACAGACCAGCTAAGGAAGATTTCAAAGGATGCAGGGATGCCCATTCAGGGTCAGCCATGCTTCTGTAAATACGCGCAGGGCGCGGACAGTGTGGAGCCAATGTTCAGACACCTCAAAAACACCTACTCTGGGCTCCAACTCATTATTGTCATACTGCCAGGAAAAACACCAGTATATGCGGAGGTAAAGCGCGTTGGAGACACATTGCTGGGTATGGCTACTCAGTGTGTCCAAGTGAAGAATGTAATAAAAACATCTCCTCAAACGCTCTCAAATTTGTGCCTAAAAATTAATGTAAAATTGGGAGGAATTAACAATATCCTAGTTCCACACCAACGACCGTCTGTTTTCCAACAACCTGTGATCTTCTTAGGAGCAGATGTTACTCACCCTCCTGCTGGTGATGGCAAAAAGCCTTCAATTGCTGCTGTTGTAGGCAGTATGGATGCCCACCCGAGCCGATACTGTGCCACAGTTAGGGTGCAACGCCCTCGGCAGGAGATTATCCATGATCTTGCCTCCATGGTGAGGGAGCTTCTGATCCAGTTCTACAAATCCACAAGGTTCAAACCCACCCGAATCATCTTTTACAGAGATGGCGTGTCAGAAGGACAGTTCCGACAGGTGTTGTATTATGAGCTGCTAGCAATCAGAGAAGCCTGCATTAGTCTGGAGAAAGACTACCAGCCTGGAATCACATACATTGTAGTTCAGAAAAGACACCATACAAGACTGTTCTGTGCGGACCGAACTGAAAGGGTTGGAAGAAGTGGCAACATACCAGCCGGGACGACGGTGGATACAGATATAACTCATCCATATGAGTTTGACTTTTACCTCTGCAGTCATGCTGGAATACAGGGTACTAGCAGACCTTCTCACTATCACGTCTTGTGGGATGACAACTGTTTCACTGCTGATGAACTCCAGCTGCTGACCTACCAGCTGTGCCACACATACGTGCGATGCACTCGATCTGTCTCCATCCCTGCTCCTGCGTATTATGCCCATCTGGTGGCTTTTAGAGCTAGGTACCATCTTGTGGACAAAGAGCATGACAGTGCTGAAGGAAGCCACGTATCTGGTCAAAGCAATGGTCGGGACCCACAAGCCCTTGCCAAGGCAGTACAAATTCACCAGGATACCTTACGTACCATGTACTTCGCATGA

>ago4_LL
ATGGAGGCGGTGGGGCCCGGTCCTCCACCGACCAACCTATTCCAGCCTCCGCGGCGTCCTGGCTTAGGAACATTAGGAAAACCAATAAGGCTACTGGCCAACCACTTCCAGGTGCAGATACCGAAGATTGATGTTTACCATTATGATGTGGACATTAAACCTGAGAAAAGGCCCAGAAGAGTCAACAGGGAGGTGGTTGACACAATGGTGCGACATTTCAAAATGCAGATATTTGGAGACCGCCAGCCTGGATATGATGGAAAGAGAAATATGTATACTGCACATCCACTGCCAATTGGGAGGGACAGGGTTGACCTTGAAGTGACTCTTCCGGGTGAAGGTAAAGACCAAACTTTTAAAGTGACCATTCAATGGGTGTCAGTGGTTAGTCTGCAGCTGCTCCTGGAAGCCTTGTCTGGACACCTGAGTGAAGTTCCTGAAGACTCTGTGCAGGCCCTTGATGTAATCACTCGCCACTTGCCATCTATGAGGTATACTCCAGTAGGACGTTCATTCTTTTCTCCTCCTGAGGGTTATTATCACCCGCTGGGTGGAGGTCGTGAGGTATGGTTTGGTTTCCACCAATCTGTACGTCCTGCCATGTGGAACATGATGCTTAACATTGATGTTTCTGCAACTGCTTTTTACCGTGCTCAGCCTGTAATTGAGTTCATGTGTGAAGTACTAGATGTTCAGAATATCAATGAACAGACCAAACCACTGACAGATTCTCAGCGTGTAAAATTCACCAAAGAAATAAGAGGTTTGAAAGTGGAAGTTACACATTGCGGTCAGATGAAGAGAAAGTACAGAGTGTGTAATGTTACTCGAAGACCAGCAAGCCACCAGACTTTCCCATTGCAGCTGGAGAATGGTCAGGCCATGGAGTGCACAGTTGCTCAGTACTTCAAACAGAAATACAGCTTGCAGCTAAAATATCCACATCTCCCTTGCTTGCAAGTCGGTCAGGAACAGAAACATACCTATTTGCCCCTAGAGGTTTGTAACATTGTAGCTGGCCAACGTTGTATTAAGAAGCTGACTGACAATCAGACTTCCACTATGATCAAAGCGACAGCTCGGTCTGCTCCAGACAGACAGGAGGAGATCAGCAGGCTGGTAAAGAGCAACAGTATGGTAGGGGGACCAGACCCCTACCTGAAGGAGTTTGGTATTGTTGTACATAATGAAATGACCGAGCTTACAGGCAGGGTGCTTCCAGCTCCTATGCTTCAATATGGAGGACGGAATAAAACTGTAGCCACTCCAAACCAAGGTGTCTGGGATATGAGAGGGAAGCAGTTCTACGCTGGCATTGAAATAAAAGTCTGGGCTGTTGCCTGCTTTGCCCCGCAGAAACAATGCAGAGAAGACTTGTTAAAAAGTTTCACGGACCAGCTAAGAAAGATTTCAAAGGATGCTGGGATGCCCATCCAAGGCCAGCCTTGTTTCTGTAAATATGCTCAAGGAGCAGACAGTGTGGAGCCAATGTTCAAACATTTAAAACTTACATATGTGGGCTTACAACTCATTGTGGTTATTCTTCCTGGAAAGACTCCTGTATATGCTGAAGTAAAAAGAGTGGGGGACACACTCCTTGGAATGGCAACCCAGTGTGTGCAAGTAAAAAATGTGGTGAAGACTTCTCCTCAGACACTCTCCAATTTATGTCTGAAGATCAATGCTAAGCTGGGAGGCATAAATAACGTGCTAGTTCCTCATCAAAGGCCTTCTGTTTTCCAGCAACCAGTGATATTTCTGGGGGCAGATGTAACCCATCCCCCTGCTGGTGATGGCAAAAAACCTTCTATTGCAGCTGTTGTGGGCAGTATGGATGGTCATCCCAGTCGTTACTGTGCTACAGTGCGTGTTCAGACCTCTCGTCAGGAGACCACCCAGGAGCTGTTGTACAGTCAGGAAGTCATTCAGGATCTTAGCAACATGGTGCGTGAGCTTCTCATCCAGTTCTACAAGTCTACTCGTTTCAAGCCAACCCGCATAATCTACTACAGGGGTGGTGTATCTGAAGGGCAGATGAAACAGGTTGCCTGGCCAGAACTCATGGCTATTCGGAAAGCCTGCATCAGTCTGGAGGAAGATTACAGACCTGGAATTACCTACATTGTTGTACAAAAGAGACATCACACTAGACTTTTCTGTGCTGACAAAACAGAGAGGGTGGGAAAAAGTGGCAACGTGCCTGCTGGAACTACAGTAGACAGCACCATTACACATCCATCTGAATTTGACTTCTATCTCTGTAGTCATGCTGGCATTCAGGGAACCAGTCGCCCATCTCATTACCAGGTATTGTGGGATGATAATTGCTTTACAGCTGATGAGCTTCAACTGTTAACATACCAGCTGTGCCACACCTACGTCCGATGTACTCGTTCAGTCTCCATCCCTGCTCCTGCTTACTATGCTAGGCTGGTGGCATTCAGAGCAAGATACCATCTTGTGGACAAAGATCATGACAGCGCTGAAGGAAGCCATGTTTCTGGACAGAGCAATGGTCGTGATCCGCAGGCTCTGGCTAAAGCTGTTCAGATTCATCACGACACACAGCACACAATGTACTTTGCCTGA
>ago4_RR1
ATGGAGGCGGTGGGGCCCGGTCCTCCACCGACCAACCTATTCCAGCCTCCGCGGCGTCCTGGCTTAGGAACATTAGGAAAACCAATAAGGCTACTGGCCAACCACTTCCAGGTGCAGATACCGAAGATTGATGTTTACCATTATGATGTGGACATTAAACCTGAGAAAAGGCCCAGAAGAGTCAACAGGGAGGTGGTTGACACAATGGTGCGACATTTCAAAATGCAGATATTTGGAGACCGCCAGCCTGGATATGATGGAAAGAGAAATATGTATACTGCACATCCACTGCCAATTGGGAGGGACAGGGTTGACCTTGAAGTGACTCTTCCTGGTGAAGGTAAAGACCAAACTTTTAAAGTGACCATTCAATGGGTGTCAGTGGTTAGTCTGCAGCTGCTCCTGGAAGCCTTGGCTGGACACCTGAGTGAAGTTCCTGAAGACTCTGTGCAGGCCCTTGATGTAATCACTCGCCACTTGCCATCTATGAGGTATACTCCAGTAGGACGTTCATTCTTCTCTCCTCCTGAGGGTTATTATCACCCGCTGGGTGGAGGTCGTGAGGTTTGGTTTGGTTTCCACCAATCTGTACGTCCTGCCATGTGGAACATGATGCTTAACATTGATGTTTCTGCAACTGCTTTTTACCGTGCTCAGCCTGTAATTGAGTTCATGTGTGAAGTACTAGATGTTCAGAATATCAATGAACAGACCAAACCACTGACAGATTCTCAGCGTGTAAAATTCACCAAAGAAATAAGAGGTTTGAAAGTGGAAGTCACACATTGCGGTCAGATGAAGAGAAAATACAGAGTGTGTAATGTTACTCGAAGACCAGCAAGCCACCAGACTTTCCCATTGCAGCTGGAGAATGGTCAGGCCATGGAGTGCACAGTTGCTCAGTACTTCAAACAGAAATACAGCTTGCAGCTAAAATATCCACATCTCCCTTGCTTGCAAGTCGGTCAGGAACAGAAACATACCTATTTGCCCCTTGAGGTTTGTAACATTGTAGCTGGCCAACGTTGTATTAAGAAGCTGACTGACAATCAGACTTCCACTATGATCAAAGCGACAGCTCGGTCTGCTCCAGACAGACAGGAGGAGATCAGCAGGCTGGTAAAGAGCAACAGTATGGTAGGGGGACCAGACCCCTACCTGAAGGAGTTTGGTATTGTTGTACATAATGAAATGACCGAGCTTACAGGCAGGGTGCTTCCAGCTCCTATGCTTCAATATGGAGGACGGAATAAAACTGTAGCCACTCCAAACCAAGGTGTCTGGGATATGAGAGGGAAGCAGTTCTACGCTGGCATTGAAATAAAAGTCTGGGCTGTTGCCTGCTTTGCCCCGCAGAAACAGTGCAGAGAAGACTTGTTAAAAAGTTTCACGGACCAGCTAAGAAAGATTTCAAAGGATGCTGGGATGCCCATCCAAGGCCAGCCTTGTTTCTGTAAATATGCTCAAGGAGCAGACAGTGTGGAGCCAATGTTCAAACATTTAAAACTTACATATGTGGGCTTACAGCTCATTGTGGTTATTCTTCCTGGAAAGACTCCTGTATATGCTGAAGTAAAAAGAGTGGGGGACACACTCCTTGGAATGGCAACCCAGTGTGTGCAAGTAAAAAATGTGGTGAAGACTTCTCCTCAGACACTCTCCAATTTATGTCTGAAGATCAATGCTAAGCTGGGAGGCATAAATAACGTGCTAGTTCCTCATCAAAGGCCTTCTGTTTTCCAGCAACCAGTGATATTTCTGGGGGCAGATGTAACCCATCCCCCTGCTGGTGATGGCAAAAAACCTTCTATTGCAGCTGTTGTGGGCAGTATGGATGGTCATCCGAGTCGTTACTGTGCTACAGTGCGTGTGCAGACCTCTCGTCAGGAGACCACCCAGGAGCTGTTGTACAGTCAGGAAGTCATTCAGGATCTTAGCAACATGGTGCGTGAGCTTCTCATCCAGTTCTACAAGTCTACTCGTTTCAAGCCAACCCGCATAATCTACTACAGGGGTGGTGTATCTGAAGGGCAGATGAAACAGGTTGCCTGGCCAGAACTCATGGCTATTCGGAAAGCCTGCATCAGTCTGGAGGAAGATTACAGACCTGGAATTACCTACATTGTTGTACAAAAGAGACATCACACTAGACTTTTCTGTGCTGACAAAACAGAGAGGGTGGGGAAAAGTGGCAACGTGCCTGCTGGAACTACAGTAGACAGCACCATTACACATCCATCTGAATTTGACTTCTATCTCTGTAGTCATGCTGGCATTCAGGGAACCAGTCGCCCATCTCATTACCAGGTATTGTGGGATGATAATTGCTTTACAGCTGATGAGCTTCAACTGTTAACATACCAGCTGTGCCACACCTACGTCCGATGTACTCGTTCAGTCTCCATCCCTGCTCCTGCTTACTATGCTAGGCTGGTGGCATTCAGAGCAAGATACCATCTTGTGGATAAAGATCATGACAGCGCTGAAGGAAGCCATGTTTCTGGACAGAGCAATGGTCGTGATCCGCAGGCTCTGGCTAAAGCTGTTCAGATTCATCACGACACACAGCACACAATGTACTTTGCCTGA
>ago4_RR2
ATGGAGGCGGTGGGGCCCGGTCCTCCACCGACCAACCTATTCCAGCCTCCGCGGCGTCCTGGCTTAGGAACATTAGGAAAACCAATAAGGCTACTGGCCAACCACTTCCAGGTGCAGATACCGAAGATTGATGTTTACCATTATGATGTGGACATTAAACCTGAGAAAAGGCCCAGAAGAGTCAACAGGGAGGTGGTTGACACAATGGTGCGACATTTCAAAATGCAGATATTTGGAGACCGCCAGCCTGGATATGATGGAAAGAGAAATATGTATACTGCACATCCACTGCCAATTGGGAGGGACAGGGTTGACCTTGAAGTGACTCTTCCTGGTGAAGGTAAAGACCAAACTTTTAAAGTGACCATTCAATGGGTGTCAGTGGTTAGTCTGCAGCTGCTCCTGGAAGCCTTGGCTGGACACCTGAGTGAAGTTCCTGAAGACTCTGTGCAGGCCCTTGATGTAATCACTCGCCACTTGCCATCTATGAGGTATACTCCAGTAGGACGTTCATTCTTCTCTCCTCCTGAGGGTTATTATCACCCGCTGGGTGGAGGTCGTGAGGTTTGGTTTGGTTTCCACCAATCTGTACGTCCTGCCATGTGGAACATGATGCTTAACATTGATGTTTCTGCAACTGCTTTTTACCGTGCTCAGCCTGTAATTGAGTTCATGTGTGAAGTACTAGATGTTCAGAATATCAATGAACAGACCAAACCACTGACAGATTCTCAGCGTGTAAAATTCACCAAAGAAATAAGAGGTTTGAAAGTGGAAGTCACACATTGCGGTCAGATGAAGAGAAAATACAGAGTGTGTAATGTTACTCGAAGACCAGCAAGCCACCAGACTTTCCCATTGCAGCTGGAGAATGGTCAGGCCATGGAGTGCACAGTTGCTCAGTACTTCAAACAGAAATACAGCTTGCAGCTAAAATATCCACATCTCCCTTGCTTGCAAGTCGGTCAGGAACAGAAACATACCTATTTGCCCCTTGAGGTTTGTAACATTGTAGCTGGCCAACGTTGTATTAAGAAGCTGACTGACAATCAGACTTCCACTATGATCAAAGCGACAGCTCGGTCTGCTCCAGACAGACAGGAGGAGATCAGCAGGCTGGTAAAGAGCAACAGTATGGTAGGGGGACCAGACCCCTACCTGAAGGAGTTTGGTATTGTTGTACATAATGAAATGACCGAGCTTACAGGCAGGGTGCTTCCAGCTCCTATGCTTCAATATGGAGGACGGAATAAAACTGTAGCCACTCCAAACCAAGGTGTCTGGGATATGAGAGGGAAGCAGTTCTACGCTGGCATTGAAATAAAAGTCTGGGCTGTTGCCTGCTTTGCCCCGCAGAAACAGTGCAGAGAAGACTTGTTAAAAAGTTTCACGGACCAGCTAAGAAAGATTTCAAAGGATGCTGGGATGCCCATCCAAGGCCAGCCTTGTTTCTGTAAATATGCTCAAGGAGCAGACAGTGTGGAGCCAATGTTCAAACATTTAAAACTTACATATGTGGGCTTACAGCTCATTGTGGTTATTCTTCCTGGAAAGACTCCTGTATATGCTGAAGTAAAAAGAGTGGGGGACACACTCCTTGGAATGGCAACCCAGTGTGTGCAAGTAAAAAATGTGGTGAAGACTTCTCCTCAGACACTCTCCAATTTATGTCTGAAGATCAATGCTAAGCTGGGAGGCATAAATAACGTGCTAGTTCCTCATCAAAGGCCTTCTGTTTTCCAGCAACCAGTGATATTTCTGGGGGCAGATGTAACCCATCCCCCTGCTGGTGATGGCAAAAAACCTTCTATTGCAGCTGTTGTGGGCAGTATGGATGGTCATCCGAGTCGTTACTGTGCTACAGTGCGTGTGCAGACCTCTCGTCAGGAGACCACCCAGGAGCTGTTGTACAGTCAGGAAGTCATTCAGGATCTTAGCAACATGGTGCGTGAGCTTCTCATCCAGTTCTACAAGTCTACTCGTTTCAAGCCAACCCGCATAATCTACTACAGGGGTGGTGTATCTGAAGGGCAGATGAAACAGGTTGCCTGGCCAGAACTCATGGCTATTCGGAAAGCCTGCATCAGTCTGGAGGAAGATTACAGACCTGGAATTACCTACATTGTTGTACAAAAGAGACATCACACTAGACTTTTCTGTGCTGACAAAACAGAGAGGGTGGGGAAAAGTGGCAACGTGCCTGCTGGAACTACAGTAGACAGCACCATTACACATCCATCTGAATTTGACTTCTATCTCTGTAGTCATGCTGGCATTCAGGGAACCAGTCGCCCATCTCATTACCAGGTATTGTGGGATGATAATTGCTTTACAGCTGATGAGCTTCAACTGTTAACATACCAGCTGTGCCACACCTACGTCCGATGTACTCGTTCAGTCTCCATCCCTGCTCCTGCTTACTATGCTAGGCTGGTGGCATTCAGAGCAAGATACCATCTTGTGGATAAAGATCATGACAGCGCTGAAGGAAGCCATGTTTCTGGACAGAGCAATGGTCGTGATCCGCAGGCTCTGGCTAAAGCTGTTCAGATTCATCACGACACACAGCACACAATGTACTTTGCCTGA
>ago4_RR3
ATGGAGGCGGTGGGGCCCGGTCCTCCACCGACCAACCTATTCCAGCCTCCGCGGCGTCCTGGCTTAGGAACATTAGGAAAACCAATAAGGCTACTGGCCAACCACTTCCAGGTGCAGATACCGAAGATTGATGTTTACCATTATGATGTGGACATTAAACCTGAGAAAAGGCCCAGAAGAGTCAACAGGGAGGTGGTTGACACAATGGTGCGACATTTCAAAATGCAGATATTTGGAGACCGCCAGCCTGGATATGATGGAAAGAGAAATATGTATACTGCACATCCACTGCCAATTGGGAGGGACAGGGTTGACCTTGAAGTGACTCTTCCCGGTGAAGGTAAAGACCAAACTTTTAAAGTGACCATTCAATGGGTGTCAGTGGTTAGTCTGCAGCTGCTCCTGGAAGCCTTGGCTGGACACCTGAGTGAAGTTCCTGAAGACTCTGTGCAGGCCCTTGATGTAATCACTCGCCACTTGCCATCTATGAGGTATACTCCAGTAGGACGTTCATTCTTCTCTCCTCCTGAGGGTTATTATCACCCGCTGGGTGGAGGTCGTGAGGTTTGGTTTGGTTTCCACCAATCTGTACGTCCTGCCATGTGGAACATGATGCTTAACATTGATGTTTCTGCAACTGCTTTTTACCGTGCTCAGCCTGTAATTGAGTTCATGTGTGAAGTACTAGATGTTCAGAATATCAATGAACAGACCAAACCACTGACAGATTCTCAGCGTGTAAAATTCACCAAAGAAATAAGAGGTTTGAAAGTGGAAGTCACACATTGCGGTCAGATGAAGAGAAAATACAGAGTGTGTAATGTTACTCGAAGACCAGCAAGCCACCAGACTTTCCCATTGCAGCTGGAGAATGGTCAGGCCATGGAGTGCACAGTTGCTCAGTACTTCAAACAGAAATACAGCTTGCAGCTAAAATATCCACATCTCCCTTGCTTGCAAGTCGGTCAGGAACAGAAACATACCTATTTGCCCCTTGAGGTTTGTAACATTGTAGCTGGCCAACGTTGTATTAAGAAGCTGACTGACAATCAGACTTCCACTATGATCAAAGCGACAGCTCGGTCTGCTCCAGACAGACAGGAGGAGATCAGCAGGCTGGTAAAGAGCAACAGTATGGTAGGGGGACCAGACCCCTACCTGAAGGAGTTTGGTATTGTTGTACATAATGAAATGACCGAGCTTACAGGCAGGGTGCTTCCAGCTCCTATGCTTCAATATGGAGGACGGAATAAAACTGTAGCCACTCCAAACCAAGGTGTCTGGGATATGAGAGGGAAGCAGTTCTACGCTGGCATTGAAATAAAAGTCTGGGCTGTTGCCTGCTTTGCCCCGCAGAAACAATGCAGAGAAGACTTGTTAAAAAGTTTCACGGACCAGCTAAGAAAGATTTCAAAGGATGCTGGGATGCCCATCCAAGGCCAGCCTTGTTTCTGTAAATATGCTCAAGGAGCAGACAGTGTGGAGCCAATGTTCAAACATTTAAAACTTACATATGTGGGCTTACAGCTCATTGTGGTTATTCTTCCTGGAAAGACTCCTGTATATGCTGAAGTAAAAAGAGTGGGGGACACACTCCTTGGAATGGCAACCCAGTGTGTGCAAGTAAAAAATGTGGTGAAGACTTCTCCTCAGACACTCTCCAATTTATGTCTGAAGATCAATGCTAAGCTGGGAGGCATAAATAACGTGCTAGTTCCTCATCAAAGGCCTTCTGTTTTCCAGCAACCAGTGATATTTCTGGGGGCAGATGTAACCCATCCCCCTGCTGGTGATGGCAAAAAACCTTCTATTGCAGCTGTTGTGGGCAGTATGGATGGTCATCCGAGTCGTTACTGTGCTACAGTGCGTGTGCAGACCTCTCGTCAGGAGACCACCCAGGAGCTGTTGTACAGTCAGGAAGTCATTCAGGATCTTAGCAACATGGTGCGTGAGCTTCTCATCCAGTTCTACAAGTCTACTCGTTTCAAGCCAACCCGCATAATCTACTACAGGGGTGGTGTATCTGAAGGGCAGATGAAACAGGTTGCCTGGCCAGAACTCATGGCTATTCGGAAAGCCTGCATCAGTCTGGAGGAAGATTACAGACCTGGAATTACCTACATTGTTGTACAAAAGAGACATCACACTAGACTTTTCTGTGCTGACAAAACAGAGAGGGTGGGAAAAAGTGGTAACGTGCCTGCTGGAACTACAGTAGACAGCACCATTACACATCCATCTGAATTTGACTTCTATCTCTGTAGTCATGCTGGCATTCAGGGAACCAGTCGCCCATCTCATTACCAGGTATTGTGGGATGATAATTGCTTTACAGCTGATGAGCTTCAACTGTTAACATACCAGCTGTGCCACACCTACGTCCGATGTACTCGTTCAGTCTCCATCCCTGCTCCTGCTTACTATGCTAGGCTGGTGGCATTCAGAGCAAGATACCATCTTGTGGATAAAGATCATGACAGCGCTGAAGGAAGCCATGTTTCTGGACAGAGCAATGGTCGTGATCCGCAGGCTCTGGCTAAAGCTGTTCAGATTCATCACGACACACAGCACACAATGTACTTTGCCTGA

>akt1_LL
ATGAATGAAGTAGCGATTGTAAAAGAAGGTTGGCTTCACAAACGAGGTGAGTACATAAAGACCTGGCGGCCCCGTTACTTTCTCCTCAAGACAGACGGTACTTTTATTGGTTACAAAGAGCGTCCGCAAGATGTTGACCAGTTAGAAACCCCTTTGAACAATTTCTCTGTAGCCAAATGTCAACTTATGAAGACAGAGCGACCAAAACCAAACACATTCATCATCCGATGTCTCCAGTGGACCACAGTTATAGAAAGAACGTTTCACGTCGATTCTCCTGAGGAGAGAGAAGAATGGATAAAAGCCATCCAGGCAGTAGCCGACAGCCTTAAGAAACAAGAAGAAGAAATGATGGATTTTAGGTCTGGCTCTCCGAGCGATAACTCCGGTGCAGAGGAAATGGAAGTTTCTCTTTCAAAACCAAAACACAAAGTAACTATGAATGAATTTGAATATCTAAAGCTCTTGGGGAAAGGTACCTTTGGAAAAGTTATTTTAGTCAAAGAAAAAGCAACAGGAAGATATTACGCTATGAAAATTTTAAAAAAAGAAGTAATTGTTGCAAAGGATGAAGTAGCGCATACACTGACTGAAAACCGCGTCTTACAAAACTCTAGGCACCCTTTCTTAACGGCATTAAAATATTCCTTTCAGACTCACGATCGCTTATGTTTTGTTATGGAATATGCAAATGGAGGAGAGTTATTCTTTCATCTATCAAGAGAACGTATATTTTCTGAAGATCGAGCCCGGTTTTATGGAGCAGAAATTGTCTCTGCGTTAGATTATCTTCACTCGGAGAAAAATGTAGTTTACAGAGATTTAAAGTTGGAAAATCTTATGCTGGACAAAGATGGACACATAAAAATAACAGATTTTGGTCTCTGCAAAGAAGGCATAAAGGATGGGGCGACTATGAAGACGTTCTGCGGTACCCCAGAATACCTCGCTCCAGAAGTATTAGAAGATAATGACTATGGCCGGGCAGTGGACTGGTGGGGTTTAGGTGTGGTCATGTATGAAATGATGTGCGGTCGCCTCCCCTTTTACAACCAGGACCACGAAAAACTCTTTGAACTTATTCTTATGGAAGAAATTAGATTCCCTCGCACTTTATTACCTGAAGCAAAATCTTTGCTATCGGGTTTACTGAAGAAAGATCCAAAACAAAGGTTAGGTGGCGGCCCTGATGATGCAAAAGAAATCATGCAACACAAATTTTTTGCAGGAATTGTATGGCAGGACGTTTATGAAAAAAAGCTTGTACAACCATTTAAACCACAAGTCACATCGGAGACAGATACAAGGTATTTTGATGAAGAATTCACGGCGCAGATGATTACCATTACACCGCCAGACCAAGATGATAATCTGGAATTTGTTGACAATGAAAGACGGCCGCACTTTCCCCAATTTTCCTACTCTGCAAGTGGAAATGCTTAG
>akt1_RR1
ATGAATGAAGTAGCGATTGTAAAAGAAGGTTGGCTTCACAAACGAGGTGAGTACATAAAGACCTGGCGGCCCCGTTACTTTCTCCTCAAGACAGACGGTACTTTTATTGGTTACAAAGAGCGTCCGCAAGATGTTGACCAGTTAGAAACCCCTTTGAACAATTTCTCTGTAGCCAAATGTCAACTTATGAAGACAGAACGACCAAAACCAAACACATTCATCATCCGATGTCTCCAGTGGACCACAGTTATAGAAAGAACGTTTCACGTCGATTCTCCTGAGGAGAGAGAAGAATGGATAAAAGCCATCCAGGCAGTAGCCGACAGCCTTAAGAAACAAGAAGAAGAAATGATGGATTTTCGGTCTGGCTCTCCGAGCGATAACTCCGGTGCAGAGGAAATGGAAGTTTCTCTTTCAAAACCAAAACACAAAGTAACTATGAATGAATTTGAATATCTAAAGCTCTTGGGGAAAGGTACCTTTGGAAAAGTTATTTTAGTCAAAGAAAAAGCAACAGGAAGATATTACGCTATGAAAATTTTAAAAAAAGAAGTAATTGTTGCAAAGGATGAAGTAGCGCATACACTGACTGAAAACCGCGTCTTACAGAACTCTAGGCACCCTTTCTTAACGGCATTAAAATATTCCTTTCAGACTCACGATCGCTTATGTTTTGTTATGGAATATGCAAATGGAGGAGAGTTATTCTTTCATCTATCAAGAGAACGTATATTTTCTGAAGATCGAGCCCGGTTTTATGGAGCAGAAATTGTCTCTGCGTTAGATTATCTTCACTCGGAGAAAAATGTAGTTTACAGAGATTTAAAGTTAGAAAATCTTATGCTGGACAAAGATGGACACATAAAAATAACAGATTTTGGTCTCTGCAAAGAAGGCATAAAGGATGGGGCGACTATGAAGACGTTCTGCGGTACCCCAGAATACCTCGCTCCAGAAGTATTAGAAGATAATGACTATGGCCGGGCAGTGGACTGGTGGGGTTTAGGTGTGGTCATGTATGAAATGATGTGCGGTCGCCTCCCCTTTTACAACCAGGACCACGAAAAACTCTTTGAACTTATTCTTATGGAAGAAATTAGATTCCCTCGCACTTTATTACCTGAAGCAAAATCTTTGCTATCGGGTTTGCTGAAGAAAGATCCAAAACAAAGGTTAGGTGGCGGCCCTGATGATGCAAAAGAAATCATGCAACACAAATTTTTTGCAGGAATTGTATGGCAGGACGTTTATGAAAAAAAGCTTGTACCACCATTTAAACCACAAGTCACATCGGAGACAGATACAAGGTATTTTGATGAAGAATTCACGGCGCAGATGATTACCATTACACCGCCAGACCAAGATGATAATCTGGAATTTGTTGACAATGAAAGACGGCCGCACTTTCCCCAATTTTCCTACTCTGCAAGTGGAAATGCTTAG
>akt1_RR2
ATGAATGAAGTAGCGATTGTAAAAGAAGGTTGGCTTCACAAACGAGGTGAGTACATAAAGACCTGGCGGCCCCGTTACTTTCTCCTCAAGACAGACGGTACTTTTATTGGTTACAAAGAGCGTCCGCAAGATGTTGACCAGTTAGAAACCCCTTTGAACAATTTCTCTGTAGCCAAATGTCAACTTATGAAGACAGAACGACCAAAACCAAACACATTCATCATCCGATGTCTCCAGTGGACCACAGTTATAGAAAGAACGTTTCACGTCGATTCTCCTGAGGAGAGAGAAGAATGGATAAAAGCCATCCAGGCAGTAGCCGACAGCCTTAAGAAACAAGAAGAAGAAATGATGGATTTTCGGTCTGGCTCTCCGAGCGATAACTCCGGTGCAGAGGAAATGGAAGTTTCTCTTTCAAAACCAAAACACAAAGTAACTATGAATGAATTTGAATATCTAAAGCTCTTGGGGAAAGGTACCTTTGGAAAAGTTATTTTAGTCAAAGAAAAAGCAACAGGAAGATATTACGCTATGAAAATTTTAAAAAAAGAAGTAATTGTTGCAAAGGATGAAGTAGCGCATACACTGACTGAAAACCGCGTCTTACAGAACTCTAGGCACCCTTTCTTAACGGCATTAAAATATTCCTTTCAGACTCACGATCGCTTATGTTTTGTTATGGAATATGCAAATGGAGGAGAGTTATTCTTTCATCTATCAAGAGAACGTATATTTTCTGAAGATCGAGCCCGGTTTTATGGAGCAGAAATTGTCTCTGCGTTAGATTATCTTCACTCGGAGAAAAATGTAGTTTACAGAGATTTAAAGTTAGAAAATCTTATGCTGGACAAAGATGGACACATAAAAATAACAGATTTTGGTCTCTGCAAAGAAGGCATAAAGGATGGGGCGACTATGAAGACGTTCTGCGGTACCCCAGAATACCTCGCTCCAGAAGTATTAGAAGATAATGACTATGGCCGGGCAGTGGACTGGTGGGGTTTAGGTGTGGTCATGTATGAAATGATGTGCGGTCGCCTCCCCTTTTACAACCAGGACCACGAAAAACTCTTTGAACTTATTCTTATGGAAGAAATTAGATTCCCTCGCACTTTATTACCTGAAGCAAAATCTTTGCTATCGGGTTTGCTGAAGAAAGATCCAAAACAAAGGTTAGGTGGCGGCCCTGATGATGCAAAAGAAATCATGCAACACAAATTTTTTGCAGGAATTGTATGGCAGGACGTTTATGAAAAAAAGCTTGTACCACCATTTAAACCACAAGTCACATCGGAGACAGATACAAGGTATTTTGATGAAGAATTCACGGCGCAGATGATTACCATTACACCGCCAGACCAAGATGATAATCTGGAATTTGTTGACAATGAAAGACGGCCGCACTTTCCCCAATTTTCCTACTCTGCAAGTGGAAATGCTTAG
>akt1_RR3
ATGAATGAAGTAGCGATTGTAAAAGAAGGTTGGCTTCACAAACGAGGTGAGTACATAAAGACCTGGCGGCCCCGTTACTTTCTCCTCAAGACAGACGGTACTTTTATTGGTTACAAAGAGCGTCCGCAAGATGTTGACCAGTTAGAAACCCCTTTGAACAATTTCTCTGTAGCCAAATGTCAACTTATGAAGACAGAACGACCAAAACCAAACACATTCATCATCCGATGTCTCCAGTGGACCACAGTTATAGAAAGAACGTTTCACGTCGATTCTCCTGAGGAGAGAGAAGAATGGATAAAAGCCATCCAGGCAGTAGCCGACAGCCTTAAGAAACAAGAAGAAGAAATGATGGATTTTAGGTCTGGCTCTCCGAGCGATAACTCCGGTGCAGAGGAAATGGAAGTTTCTCTTTCAAAACCAAAACACAAAGTAACTATGAATGAATTTGAATATCTAAAGCTCTTGGGGAAAGGTACCTTTGGAAAAGTTATTTTAGTCAAAGAAAAAGCAACCGGAAGATATTACGCTATGAAAATTTTAAAAAAAGAAGTAATTGTTGCAAAGGATGAAGTAGCGCATACACTGACTGAAAACCGCGTCTTACAGAACTCTAGGCACCCTTTCTTAACGGCATTAAAATATTCCTTTCAGACTCACGATCGCTTATGTTTTGTTATGGAATATGCAAATGGAGGAGAGTTATTCTTTCATCTATCAAGAGAACGTATATTTTCTGAAGATCGAGCCCGGTTTTATGGAGCAGAAATTGTCTCTGCGTTAGATTATCTTCACTCGGAGAAAAATGTAGTTTACAGAGATTTAAAGTTAGAAAATCTTATGCTGGACAAAGATGGACACATAAAAATAACAGATTTTGGTCTCTGCAAAGAAGGCATAAAGGATGGGGCGACTATGAAGACGTTCTGCGGTACCCCAGAATACCTCGCTCCAGAAGTATTAGAAGATAATGACTATGGCCGGGCAGTGGACTGGTGGGGTTTAGGTGTGGTCATGTATGAAATGATGTGTGGTCGCCTCCCCTTTTACAACCAGGACCACGAAAAACTCTTTGAACTTATTCTTATGGAAGAAATTAGATTCCCTCGCACTTTATTACCTGAAGCAAAATCTTTGCTATCGGGTTTGCTGAAGAAAGATCCAAAACAAAGGTTAGGTGGCGGCCCTGATGATGCAAAAGAAATCATGCAACACAAATTTTTTGCAGGAATTGTATGGCAGGACGTTTATGAAAAAAAGCTTGTACCACCATTTAAACCACAAGTCACATCGGAGACAGATACAAGGTATTTTGATGAAGAATTCACGGCGCAGATGATTACCATTACACCGCCAGACCAAGATGATAATCTGGAATTTGTTGACAATGAAAGACGGCCGCACTTTCCCCAATTTTCCTACTCTGCAAGTGGAAATGCTTAG

>anapc13_LL
ATGGATAGCGAGATTCAGAAAGACGGTCGGATTTTAGATTTAGTTGATGACGCCTGGAAAGAAGATAAATTACCATATGAGGATGTGACCGTTCCACTGAATGAACTGCCAGAGCCTGAACACGATAACGGCGGGGCGGTGGAGTCTGTTAAAGAGCAAGAAATGAAATGGGCGGATCTAGCTTTGCAGTACTTGCATGAAAACATCCCGGTGTCGGGGAACTAA
>anapc13_RR1
ATGGATAGCGAGATTCAGAAAGACGGTCGGATTTTAGATTTAGTTGATGACGCCTGGAAAGAAGATAAATTACCATATGAGGATGTGACCGTTCCACTGAATGAACTTCCAGAGCCTGAACACGATAACGGCGGGGCGGTGGAGTCTGTTAAAGAGCAAGAAATGAAATGGGCAGATCTAGCTTTGCAGTACCTGCATGAAAACATCCCGGTGTCGGGGAACTAA
>anapc13_RR2
ATGGATAGCGAGATTCAGAAAGACGGTCGGATTTTAGATTTAGTTGATGACGCCTGGAAAGAAGATAAATTACCATATGAGGATGTGACCGTTCCACTGAATGAACTTCCAGAGCCTGAACACGATAACGGCGGGGCGGTGGAGTCTGTTAAAGAGCAAGAAATGAAATGGGCAGATCTAGCTTTGCAGTACCTGCATGAAAACATCCCGGTGTCGGGGAACTAA
>anapc13_RR3
ATGGATAGCGAGATTCAGAAAGACGGTCGGATTTTAGATTTAGTTGATGACGCCTGGAAAGAAGATAAATTACCATATGAGGATGTGACCGTTCCACTGAATGAACTGCCAGAGCCTGAACACGATAACGGCGGGGCGGTGGAGTCTGTTAAAGAGCAAGAAATGAAATGGGCGGATCTAGCTTTGCAGTACCTGCATGAAAACATCCCGGTGTCGGGGAACTAA

>ar_LL
ATGGAGGTGCACATTGGACTCGGGGGGGTCTACAAGCAGCCTCCAGGAAAAATGATACGTGGAGCTTTTGAGAATCTTTTTTTGAGCGTCAGGGAGGCTTTGCAAGGTGAGAGGAGATCAGCTGCTTCTCTGGACACCTCTAGCCCCATCTCTGCCTGCATTCACCCCCATCCCACCTGGAACGAACCCCCAACCTGGTCCGAAGCCCGGGGCACCCAGTGGAGAGAACCGCAGGTGGTGCAGCCAGATCCACCACCTTGCAGCCCGAGGAGCCAAGCGCCCCAGTTCACGCTCAGCAGCTGCACCACCGAACTGAAGGAGATCCTGGGTGACCAGGGAGGGATGCCGGAGGAAGGCAACTCGGAGCCAGTGTCCAAAGAAGGTTATCCAGAGAGCATCTCCGACAGCGCCAAAGAAATCTGCAAAGCGGTGTCTGTGTCCCTGGGACTTAGCATGGAGGCACTGGAGCATCTGAGTGCCGCAGGGGAGGGGCAGAGAGGCGACTGCATGTTCGCGGGGCCCCCACATCATGCGATGGACGCCCAGACGTGCCAAGTGGCTGAAGAAGACAAGAGTGACACCTCATCCTCCCAGTACCGTGAAGGTGCCTTTAGGAGGGCTGGCCAGAGTACTTATTCTGCTGGCAAAGCCCCAGAGGATGGCAGTTCATTGCCCACAGAAGATAAAGAGCAGCCCTGCACCGACATGGCACTGCCAGAGCCCGGGAGCTTGAGAAGCCGTGGGATGGAGGTCATGCCGAGTCTGACCTTATACAAGCCTACCGCATTTATGGAGGACACTTCTGCTTACCCAGGCAGGGACTATTACAGCTTTCAAATGGCACTCGCTCCACATGGCAGGATAAAAGTGGAGAGCCCAATTGAGTTCGCTGGCAGCGCTTGGGGGGGACCGAGCAGATATGGCGAGTTTCCTGGTTTTCCCCACTGCGGCCCTTCTGCCAACTGGCATTCCCTCTTTGAGGAAGGACAGGCCACCGCTTCCTACACAGATGCCAGCTTGTACAGCTATCCACGGAGCCACGTACCGCCTGGCCCGGATGGTGAGTTCTCTGCCGAAGCTTGGTATCCAGCGACCGCCATGTTGGGTAGGGTTCCATATGGCAGTCCAATGAAGACCGAGATGAGCCCATGGATGGACGGCTACCCTGGTGCATTCGGGGAGATGAGGCTGGACGGGGGTAGAGAGCACCTTTTACCCATTGACTATTACTTCCCGCCACAGAAAACCTGCTTGATCTGCGGAGACGAGGCGTCCGGGTGCCACTACGGAGCGCTCACATGCGGCAGCTGTAAAGTCTTCTTCAAGAGAGCAGCGGAAGGAAAACAGAAATACCTTTGTGCCAGCCGTAATGATTGCACGATCGACAAATTCCGCAGGAAAAACTGTCCGTCATGCCGTTTGCGGAAATGTTATGAGGCTGGCATGACATTAGGAGCACGTAAACTGAAGAAGTTGGGTAATCTGAAGGCTCAGGAAGAGTTGGAAGGCTCTCCAGGACAAAATGAAGGAAGAGAGATGACACCAAATATGTCCATTCCACAGCTTGAGGGCTATAGCTGCCAACCAATTTTCCTTAATGTGCTAGAGGCCATAGAGCCTGTTGTGGTATGCTCTGGACATGATAACAACCAGCCTGACAGTTTTGCATTGCTGTTGAGCAGCCTCAATGAGCTGGGAGAGAGGCAGCTAGTGCATGTGGTGAAGTGGGCAAAGGCATTACCAGGTTTCCGTAACCTGCATGTAAATGACCAAATGACCGTCATACAGTACTCCTGGATGGGCCTTATGATATTTGCCATGGGATGGAGGTCGTTCAAAAATGTCAACTCAAGAATGTTGTACTTTGCTCCAGATTTGGTGTTCAATGAGTATCGCATGCACAAGTCACGTATGTACAGCCAGTGTGTTCGAATGCGTCACCTCTCACAAGAATTTGGATGGTTACAGATCACACCAGAGGAATTCCTGTGTATGAAGGCCCTTCTGCTCTTCAGCATTATTCCTGTGGAAGGTCTGAAAGATCAGAAATGCTTTGATGAACTTCGGATGAACTACATTAAGGAATTAGATCGTGTCATCTCCTGCAAAAGGAACAACCCAGCTTCAAGCTCACGGCGGTTTTTCCAACTCACCAAACTCCTGGATTCAGTGCAGCCGATCGCTCGCGAACTGCACCAGTTTACATTTGACCTATTTGTAAAGGCTCAGATGGTGAGCGTGGATTTTCCTGAAATGATGTCCGAGATCATTTCCGTCCAGGTCCCCAAGATCCTGTCTGGAAGAGTCAAGCCCCTCTACTTCCACAGTTCATGA
>ar_RR1
ATGGAGGTGCACATTGGACTCGGGGGGGTCTACAAGCAGCCTCCAGGAAAAATGATACGTGGAGCTTTTGAGAATCTTTTTTTGAGCGTCAGGGAGGCTCTGCAAGGTGAGAGGAGATCAGCTGCTTCTCTGGACACCTCTAGCCCCATCTCTGCCTGCATTCACCCCCATCCCACCTGGAACGAACCTCCAACCTGGTCCGAAGCCCGGGGCACCCAGTGGAGAGAACCGCAGGTGGTGCAGCCAGATCCACCACCTTGCAGCCCGAGGAGCCAGGCGCCCCAGTTCACGCTCAGCAGCTGCACCACCGAACTGAAGGAGATCCTGGGTGACCAGGGAGGGATGCCGGAGGAAGGCAACTCGGAGACAGTGTCCAAAGAAGGTTATCCAGAGAGCATCTCCGACAGCGCCAAAGAGATCTGCAAAGCGGTGTCTGTGTCCCTGGGACTTAGCATGGAGGCACTGGAGCATCTGAGTGCCGCAGGGGAGGGGCAGAGAGGCGACTGCATGTTCGCGGGGCCCCCACATCATGCGATGGACGCCCAGACGTGCCAAGTGGCTGAAGAAGACAAGAGTGACACCTCATCCTCCCAGTACCGTGAAGGTGCCTTTAGGAGGGCTGGCCAGAGTACTTATTCTGCTGGCAAAGCCCCAGAGGATGGCAGTTCATTGCCCACAGAAGATAAAGAGCAGCCCTGCACCGAAATGGCACTGCCAGAGCCCGGGAGCTTGAGAAGCCGTGGGATGGAGGTCATGCCGAGTCTGACCTTATACAAGCCTACCGCATTTATGGAGGACACTTCTGCTTACCCAGGCAGGGACTATTACAGCTTTCAGATGGCACTCGCTCCACATGGCAGGATAAAAGTGGAGAGCCCAATTGAGTTCGCAGGCAGCGCTTGGGGGGGACCGAGCAGATATGGCGAGTTTCCTGGCTTTCCCCACTGCGGCCNNNNNNNNNNNNNNNNNNNNNNNNNNNNNNNNNNNNNNNNNNNNNNNNNNNNNNNNNNNNNNNNNNNNNNNNGCTATCCACGGAGCCACGTACTGCCTGGCCCGGATGGTGAGTTCTCTGCCGAAGCTTGGTATCCAGCGACCGCCATGTTGGGTAGGGTTCCATATGGCAGTCCAATGAAGACCGNNNNNNNNNNNNNNNNNNNNGGCTACCCTGGTGCATTCGGTGAGATTAGGCTGGACGGGGGTAGAGAGCACCTTTTACCCATTGACTATTACTTCCCGCCACAGAAAACCTGCTTGATCTGCGGAGACGAGGCGTCCGGCTGCCACTACGGAGCGCTCACATGCGGCAGCTGTAAAGTCTTCTTCAAGAGAGCAGCGGAAGGAAAACAGAAATACCTTTGTGCCAGCCGTAATGATTGCACGATCGACAAATTCCGGAGGAAAAACTGTCCGTCATGTCGTTTGCGGAAATGTTATGAGGCTGGCATGACATTAGGAGCACGTAAACTGAAGAAGTTGGGTAATCTGAAGGCTCAGGAAGAGTTGGAAGGCTCTCCAGGACAAAATGAAGGAAGAGAGATGACACCAAATATGTCCATTCCACAGCTTGAGGGCTATAGCTGCCAACCAATTTTCCTTAATGTGCTAGAGGCCATAGAGCCTGTTGTGGTATGCTCTGGACATGATAACAACCAGCCTGACAGTTTTGCATTGCTGTTGAGCAGCCTCAATGAGCTGGGAGAGAGGCAGCTAGTGCATGTGGTGAAGTGGGCAAAGGCATTACCAGGTTTCCGTAACCTGCATGTAAATGACCAAATGACCGTCATACAGTACTCCTGGATGGGCCTTATGATATTTGCCATGGGATGGAGGTCGTTCAAAAATGTCAACTCAAGAATGTTGTACTTTGCTCCAGATTTGNNNNNNNNNNNNNNNNNNNNNNNNNNNNNNNNNNNNNNNNNNNNNNNNNNNNNNNNNNNNNNNNNNNNNNNNNNNNNNNNNNNNNNNNNNNNNNNNNNNNNNNNNNNNNNNNNNNNNNNNNNNNNNNNNNNNNNNNNNNNNNNNNNNNNNNNNNNNNNNNNNNNNNNNNNNNNNNNNNNNNNNNNNNNNNNNNNNNNNNNNNNNNNNNNNNNNNNNNNNNNNNNNNNNNNNNNNNNNNNNNNNNNNNNNNNNNNNNNNNNNNNNNNNNNNNNNNNNNNNNNNNNNNNNNNNNNNNNNNNNNNNNNNNNNNNNNNNNNNNNNNNNNNNNNNNNNNNNNNNNNNNNNNNNNNNNNGGTGAGCGTGGATTTTCCTGAAATGATGTCTGAGATCATTTCCGTCCAGGTCCCCAAGATCCTGTCTGGAAGAGTCAAGCCCCTCTACTTCCACAGTTCATGA

>asz_LL
ATGGCGGCTGGTCTCATCCATGCGGTTCCTGGGGGTGGAGAGAGTAGCGACAGTGATGATGACTGGTATATCGGGGACTACAGAGAGCAGAAAGAGCAAATAAACAAGCATTTGTTGCCTGAAAGCAATGAAGATTTATTAAAGAATGCTCTTGCTGTTGGAAATGTGAAGTTAGTTAAAGAACTCTTAGATTCAGGATTGAGTGTTGAATGCAGCTTTCAGTTTGGATGGACTCCATTGATGTATGCTGCTAGTATTGGCAATTTTGAAATGGTGCGAATTCTTCTGGATAGAGGAGCAAATGCAAACTGTGAAAGGGATTCGTTTACTGTGCTTATGGCAACGTGCACCGCACATGCAGCAGAGGAAAATATACAAAAGTGTGTAGAATTGCTGCTGTCGAGAAATGTTGACACAAATGCATGCTGCAGGAAGAAGATTACTGCATTAATGCTTGCTTCAAGGGAAGGCCATACTCAGGTGGTTACACTTCTGATTGCTCAGGGTGCTGATATAAATGCACAAGATGGAAATGGCTTTACAGCACTGACGTGGGCTGCTCATGATGGACGCAAAAACACGGTTTTGAAGCTTCTGGAACTGGGTGCTGACAAAACAATAAAAAACAAATCTGGAAACTTACCAGCTGATGTGGCTAGGAAGAACAATGATTTAGCGATTTTTAGCATCCTTTCGTTTTCTGGGAATCTCAATCAAACATGCAACTTAACAAAAGAAGAGGCAATGTACAGATACTTGAAAGCACAGCCTGGTTCTTCTGCAAACGCTACCCTTAGCTGTTCAGCCTCCAGTGATCTGGAAGTGTTTTTGCATGGCCTTGGTCTTGGACACCTTGCAGATATATTTTTGGAATCTGACATAACCTTAAGACAGCTTTTAACCTTAGAGGAAGGTGATCTTAAAAAGGCTGGGGTTACAGAAATAGAAGACCGTAAGAAAATTATGTCTGCATCGAAAGAAATACAAGTTGAAGAAACAAAATTTGAATTGCTGCCAATGTTTTCAAACGTGGAATCAAGCACAGATGAGCTTTATGCATTTCTTCTTAAGTTGAATCGACAGTGCACTTTTATTACTCATACCGTGGAATCTGTAAATAATCAAATACCTTTAAATCCTCAGAAGGTAGTACTAGAATGGGACTCTACTCTGAACATCTCTTCTGTGTGTGAAGACCTTGTGGCAAACGTTGGAAATCTCAGTAAAGAAATGTTCAGACTTTGTGATATGTTACATAAGTTTCAGAATACCCAAAAGAGTAATCTATGCCGTGTGCCCCCATTGGAAGAACAGCAAAGTTGGAGGTGGAGCAGATTCTTAAAGAGGACCACACTGACAATGTTTGGTTTGGGGTTTGTTATCTCTGTCATTTCAGTAATTGTAAGAAGAAACACTAACCAGTGA
>asz_RR1
ATGGCGGCTGGTCTGATCCATGCGGTTCCTGGGGGTGGAGAGAGTAGCGACAGTGATGATGACTGGTATATCGGGGACTACAGAGAGCAGAAAGAGCAAATAAACAAGCATTTGTTGCCTGAAAGCAATGAAGATTTGTTAAAGAATGCTCTTGCTGTTGGAAATGTGAAGTTAGTTAAAGAACTCTTAGATTCAGGATTGAGTGTTGAATGCAGCTTTCAGTTTGGATGGACTCCATTGATGTATGCTGCTAGTATTGGCAATTTTGAAATGGTGCGAATTCTTCTGGATAGAGGAGCAAATGCAAACTGTGAAAGGGATTCGTTTACTGTGCTTATGGCAGCGTGCACCGCACATGCAGCAGAGGAAAATATACAAAAGTGTGTAGAATTGCTGCTGTCGAGAAATGTTGACACGAATGCATGCTGCAGGAAGAAGATTACTGCATTAATGCTTGCTTCAAGGGAAGGCCATACTCAGGTGGTTACACTTCTGATTGCTCAGGGTGCTGATATAAATGCACAAGATGGAAATGGCTTTACAGCGCTGACGTGGGCTGCTCATGATGGACGCAAAAACACGGTTTTAAAGCTTCTGGAACTGGGTGCTGACAAAACAATAAAAAACAAATCTGGAAACTTACCAGCTGATGTGGCTAGGAAGAACAATGATTTAGCGATTTTTAGCATCCTTTCATTTTCTGGGAATCTCAATCAAACATGCAACTTAACAAAAGAAGAGGCAATGTACAGATACTTGAAAGCACAGCCTGGTTCTTCTGCAAACGCTACCCTTAGCTGTTCAGCCTCCAGTGATCTGGAAGTGTTTTTGCATGGCCTTGGTCTTGGACACCTTGCAGATATATTTTTGGAATCTGACATAACATTAAGACAGCTTTTAACCTTAGAGGAAGGTGATCTTAAAAAGGCTGGGGTTACAGAAATAGAAGACCGCAAGAAAATTATGTCTGCATCGAAAGAAATCCAAGTTGAAGAAACAAAACTTGAATTGCTGCCAATGTTTTCAAACGTGGAATCAAGCACAGATGAGCTTTATGCATTTCTTCTTAAGTTGAATCGACAGTGCACTTATATTACTCATACCGTGGAATCTGTAAATAATCAAATACCTTTAAATCCTCAGAAGGTAGTACTAGAATGGGACTCTACTCTGAACATCTCTTCTGTGTGTGAAGACCTTGTGGCAAACGTTGGAAATCTCAGTAAAGAAATGTTCAGACTTTGTGATATGTTACATAAGTTTCAGAATACCCAAAAGAGTAATCTATGCCGTGTGCCCCCATTGGAAGAACAGCAAAGTTGGAGGTGGAGCAGATTCCTAAAGAGGACCACACTGACAATGTTTGGTTTGGGGTTTGTTATCTCTGTCATTTCAGTAATTGTAAGAAGAAACACTAACCAGTGA
>asz_RR2
ATGGCGGCTGGTCTGATCCATGCGGTTCCTGGGGGTGGAGAGAGTAGCGACAGTGATGATGACTGGTATATCGGGGACTACAGAGAGCAGAAAGAGCAAATAAACAAGCATTTGTTGCCTGAAAGCAATGAAGATTTGTTAAAGAATGCTCTTGCTGTTGGAAATGTGAAGTTAGTTAAAGAACTCTTAGATTCAGGATTGAGTGTTGAATGCAGCTTTCAGTTTGGATGGACTCCATTGATGTATGCTGCTAGTATTGGCAATTTTGAAATGGTGCGAATTCTTCTGGATAGAGGAGCAAATGCAAACTGTGAAAGGGATTCGTTTACTGTGCTTATGGCAGCGTGCACCGCACATGCAGCAGAGGAAAATATACAAAAGTGTGTAGAATTGCTGCTGTCGAGAAATGTTGACACGAATGCATGCTGCAGGAAGAAGATTACTGCATTAATGCTTGCTTCAAGGGAAGGCCATACTCAGGTGGTTACACTTCTGATTGCTCAGGGTGCTGATATAAATGCACAAGATGGAAATGGCTTTACAGCGCTGACGTGGGCTGCTCATGATGGACGCAAAAACACGGTTTTAAAGCTTCTGGAACTGGGTGCTGACAAAACAATAAAAAACAAATCTGGAAACTTACCAGCTGATGTGGCTAGGAAGAACAATGATTTAGCGATTTTTAGCATCCTTTCATTTTCTGGGAATCTCAATCAAACATGCAACTTAACAAAAGAAGAGGCAATGTACAGATACTTGAAAGCACAGCCTGGTTCTTCTGCAAACGCTACCCTTAGCTGTTCAGCCTCCAGTGATCTGGAAGTGTTTTTGCATGGCCTTGGTCTTGGACACCTTGCAGATATATTTTTGGAATCTGACATAACATTAAGACAGCTTTTAACCTTAGAGGAAGGTGATCTTAAAAAGGCTGGGGTTACAGAAATAGAAGACCGCAAGAAAATTATGTCTGCATCGAAAGAAATCCAAGTTGAAGAAACAAAACTTGAATTGCTGCCAATGTTTTCAAACGTGGAATCAAGCACAGATGAGCTTTATGCATTTCTTCTTAAGTTGAATCGACAGTGCACTTATATTACTCATACCGTGGAATCTGTAAATAATCAAATACCTTTAAATCCTCAGAAGGTAGTACTAGAATGGGACTCTACTCTGAACATCTCTTCTGTGTGTGAAGACCTTGTGGCAAACGTTGGAAATCTCAGTAAAGAAATGTTCAGACTTTGTGATATGTTACATAAGTTTCAGAATACCCAAAAGAGTAATCTATGCCGTGTGCCCCCATTGGAAGAACAGCAAAGTTGGAGGTGGAGCAGATTCCTAAAGAGGACCACACTGACAATGTTTGGTTTGGGGTTTGTTATCTCTGTCATTTCAGTAATTGTAAGAAGAAACACTAACCAGTGA
>asz_RR3
ATGGCGGCTGGTCTGATCCATGCGGTTCCTGGGGGTGGAGAGAGTAGCGACAGTGATGATGACTGGTATATCGGGGACTACAGAGAGCAGAAAGAGCAAATAAACAAGCATTTGTTGCCTGAAAGCAATGAAGATTTGTTAAAGAATGCTCTTGCTGTTGGAAATGTGAAGTTAGTTAAAGAACTCTTAGATTCAGGATTGAGTGTTGAATGCAGCTTTCAGTTTGGATGGACTCCATTGATGTATGCTGCTAGTATTGGCAATTTTGAAATGGTGCGAATTCTTCTGGATAGAGGAGCAAATGCAAACTGTGAAAGGGATTCGTTTACTGTGCTTATGGCAGCGTGCACCGCACATGCAGCAGAGGAAAATATACAAAAGTGTGTAGAATTGCTGCTGTCGAGAAATGTTGACACGAATGCATGCTGCAGGAAGAAGATTACTGCATTAATGCTTGCTTCAAGGGAAGGCCATACTCAGGTGGTTACACTTCTGATTGCTCAGGGTGCTGATATAAATGCACAAGATGGAAATGGCTTTACAGCGCTGACGTGGGCTGCTCATGATGGACGCAAAAACACGGTTTTAAAGCTTCTGGAACTGGGTGCTGACAAAACAATAAAAAACAAATCTGGAAACTTACCAGCTGATGTGGCTAGGAAGAACAATGATTTAGCGATTTTTAGCATCCTTTCATTTTCTGGGAATCTCAATCAAACATGCAACTTAACAAAAGAAGAGGCAATGTACAGATACTTGAAAGCACAGCCTGGTTCTTCTGCAAACGCTACCCTTAGCTGTTCAGCCTCCAGTGATCTGGAAGTGTTTTTGCATGGCCTTGGTCTTGGACACCTTGCAGATATATTTTTGGAATCTGACATAACATTAAGACAGCTTTTAACCTTAGAGGAAGGTGATCTTAAAAAGGCTGGGGTTACAGAAATAGAAGACCGCAAGAAAATTATGTCTGCATCGAAAGAAATCCAAGTTGAAGAAACAAAACTTGAATTGCTGCCAATGTTTTCAAACGTGGAATCAAGCACAGATGAGCTTTATGCATTTCTTCTTAAGTTGAATCGACAGTGCACTTATATTACTCATACCGTGGAATCTGTAAATAATCAAATACCTTTAAATCCTCAGAAGGTAGTACTAGAATGGGACTCTACTCTGAACATCTCTTCTGTGTGTGAAGACCTTGTGGCAAACGTTGGAAATCTCAGTAAAGAAATGTTCAGACTTTGTGATATGTTACATAAGTTTCAGAATACCCAAAAGAGTAATCTATGCCGTGTGCCCCCATTGGAAGAACAGCAAAGTTGGAGGTGGAGCAGATTCCTAAAGAGGACCACACTGACAATGTTTGGTTTGGGGTTTGTTATCTCTGTCATTTCAGTAATTGTAAGAAGAAACACTAACCAGTGA

>atr_LL
ATGGCGGCGGACCCTAGCTTGGAGATGGCCTCTATGATCCCGGCTCTGCGGGAACTGGCGGGGGCAAATCCTGAATCTTATGATGATGTTGTTCAGAAACCAAGACAGATTCTGTGCCAGTTTGTGGACCGGATCCTTACTGATGTTGACGTTGTGGCCGTGGAGTTATCCAAAAATATTGAGTCTCAGCCAAGTTCTGTAATGTTGCTGGACTTTATTCAACACATCATGAAATCATCTCCACGTATGTTTGTCAGTTCCATGAATAGTGCTCAAAATGAAGAAGCTGATCGCAACTGTATTGGATTCAGTAATTGGATAATCACCAGACTACTCCGCATTGCTGCCACACCAAGCTGTGAAGCTTTACACAAAAAAATTTCTGGAGTCATCCACTCTTTACTCTTCCTTTTCAAGAATAAAAGCCCTGTTCTTTTTGGCATCCTTAGCAAGGATTTGTTAAATCTCTTAGAAGATCTAATTAACCTGAATGAAATAAGCTTAGAAAGGTCTGTGGACTGGCCAGTTACAATATGCAGGTTCTTGTGCAGCTCAATGGAAAACCAGTTTAACCTAAGAGCAGCACCCTTTCAGGTGCAGCACATTCAGCAAGTGGAGTCTTTGGAGACCACATTGTTAATGGTCCTGGCTGACGATGACCATGATATCTCTGCTTTTTATTTTCAAAGGCAGAACCTTATACTGTGGGGAATAGGATGCTCTTTGCTAGACTATGGAGGAATGCAGCTTAAGAGACTGGCACTGAATTTCCTAAGAGAGCTTATCATTCTGGGAGGACCACCAGAACAGCCTGCACATTTTTTCTTCACTGTGTTTTTTGGCATGTTGGCATGTGTAAAAGATATGGATTTGGAAGAGCAGTTGCTTTTTGAGACTCCAATATTAAAGTTGGTGAAAGTGCTATTCTCAATGGAGCCTGAGTCCTACGCAGGCATAGGACCTGTCTATCTTAATATGTTACTGGCAAAGCTGGCAGCCTTGTTTGATGGTGGAATACTGAAAGATGTTCAGTCCAATGTTTTAAAAGAAGCGTTTTGTCATATGGTTTACTATTTCTTATCTGTTGTTCCTCTGGGCTATGAATCTGCTAAGGAGGTCCGGAATCAGCAGGTTTGCTGCATCTGTAAAGCTTTCGTGGACATTCTTGGCATTCAGAACCAACATATGTATTTGATCCCTTCACTGTATGCTGTGCTGAGAAAAGAAGGCCTGGAAGTTTTACAACTGAAACAGGAGGTGCAAATCACAAATACAGATTCTGAATATGGTAGCAGCAGCAGTGATGAAATTCAGGAGAAACGGCCACGTTTAAGTTTAACAGCAAAGGCTCGGAAGAAACAAACGCCGTCTGCAGGGAGACTTACAGTGGATGCGAGGTCCAAGATTGCATTGTGGAATTCTATAAATCGTCAATTTTTGTCTTTGTTGCATGCGTTGGAAGGAGACAATGTGTCTGAAGACAATGTGGTCTGTTCTTTAGAAGGCATTGCAGTAGTGCTGCGTGTTGCTGCTCTTTGCACAGCTCATGTTTCTGAGCCTGATTCTTTCAACGGTACTCAGAAGGGCTTGGGGCTTCATGAGAACGGCAACTCTCATTTGGCAGATATAAAACCCCAGCTTTCATGGGTTGCACCAGAAGAAATTGTGAGAGTCATTAAGGTTTGCCAAAAGCTTCTTAATTCAGGATACCAAAGAAGCTGTATGGATGTCATTTTGATGAAGTTGGTGAAGATCTTTGATGCTTTCCTTTATATGCATGTGAAAAACCAGTTTCCTGATCAGATACTTGTAGATTTATGTGCGCTGATGTCCTTGCCTTGGCTTCATGATGTTTTAAATCATTCTTCTCTGAATGTGGCAGAATTTGACCCTGCCCTTGTTACATTAAGCCTCAAGATTTCGCAGAGTTTTTCTCCTAAAATTCAGTCCCAGCTTGTTTTTCTTTTGTCGTTATTTCCCATTACGACAGTGCCTGAATGGAGATTAAAAGTTTACCACTGGTTATTGGAAAGTCCACATGAGATTGTTCGTTCTCAGTGTGTAAAAGGTTTTCCCATATTAAAGCACCATGTTAATGAAGAGGCCTTCAGTCCAATCCTTAAGTATCTGCTGGACCACTTGAATGATAACTCAGAGCTGGTAAGAAAGGAGTTTGCCAATTCAATGAGCAAGTTAGCTTTTGGTCTTTCCATTGACCATCATGTGCACACATCAGCTATGGAACCAGAAGGTGATCTGCTTTCTAGTACCCTAAGGGTGACTATTTTACCTCCCCCTGCTCCTTCTGTTATTGGTGCTTCGGTTTTCAAGCCTTTCCTTTCACTGTTGGATCAAAACACGCCAAGCTCTGTGAAATTGGCTTTCATCAGGAACATTCCAGAGTTGTTTAAAAATGTGAATGTTGAAAAAGATGAAATAGATTTGAGAGCCATGATTGAAGCATTACTTAACCTGATGGAAGATCCTGATAAAGATGTTAGAATAGCTTTCAGCGGGAATATCCGATATATCTTGGAGTCTGCAAACTTTGAAGAAGGTTATCTGAATGAGCTATTGGTTGCGAGGATAAAAGAAGTCTATACAAATGCTACAATGTCTAGGAATAACGAGTTAAAAAAGACGCTGATTCTGACAACAGGCGATATTGGAAGAGCTGCAAAAGGAAACCTGGTTCCATTTGCATTACTACACTTGCTACATTGCTTGCTTTCCAAGTCCCCGTCAGTGGCTGGTGCTTCTTACACAGAAATCCGATCGTTGTCTGCAGCAAAGTTGGTCCGGTTACAGGACTTTTTCAGCCAGTATAAGAAACCTATTTGCAAATTACTTGTGGAGTCACTGCACACAAACCAGCAAACTCTTTTGAACAGCACACCAGGGAGTAGCAGTGAGATGCAAAAGCAGGAGGCTGCACAGCACAGGGAAGCAGCTCTTGATGTGTTGTCTGAAATAGCCAATGTATTTGACTTCCCTGACTTGAACCGATTTTTAAATAAAACATTGCAACTTTTGCTTCCATATCTGGCAGCCAAAGCCAGCCGGGCAGCCTCTGCTTTGATCAGAACGATTGCCAAACAGCTCAGTGTAAACCGCAGAGAAATCCTCATCAATAACTTCAAATACGTCTTCTCTCATCTTGTCTGCTCATGCACCAAGGATGAGCTTGAAAAGTCCCTTCACTATCTAAAGAATGAAACAGAGATTGAACTGGGCAGTTTACTGAGACAGGATTACCAGGGTCTGCACAATGAGCTGCTGCTGCGGCTTGGTGAGCACTATCAGCAGGTCTTCAATGGACTGTCTATTTTGGCATCCTTTGCATCCAATGACGATCCTTACCAAGGACCCAGAAACATCACTAAGCCAGAAATAATGGCTGATTACCTGCAACCCAAACTATTAGGAATTCTTGCGTTCTTTAATATGCACTTGCTGAGTTCCAGTATTGGCATTGAAGACAAAAAGATGGCTCTGAACAGTTTGGTTTCTCTGATGAAACTATTGGGCCCTAAACATATCAGCTCTGTACGAGTGAAGATGATGACAACTTTAAGGACTGGCCTTCGTTATAAAGAGGAATTTCCGGAACTTTGTTGCAGAGCTTGGGACTTGTTTGTTCGATGTCTGGATCAAGCATACCTTGGCCCCCTTCTCAGCCATGTCATAGTTGCTTTACTGCCTCTGCTACACATCCAACCAAAGGAAACAGTTGATGTGTTCTATTATCTCATTGTAGAGAACAGAGCTGCTGTCCAAGATTTTCTTCATGAAATATATTTTCTTCCAAATCACCCAGAGCTGAAGCAAATCCAGAAAGTTCTTCAGGAATACAGAAAAGAGACAACCAAAAGCACAGACCTTCAGACAGCATTGCAGTTATCAATAAAAGCCATTCAGCATGAAAATGTTGATGTCCGTATTCATGCTCTCACCAGCTTAAAGGAGACACTTTATAAAAACCAGGAAAAACTATTGCAGTATGCAACAGACAGTGAAACTGTGGAGCCAGTTGTTTCACAGCTGGTAACTGTACTGTTAATTGGGTGCCAGGATGCCAGCCCACAGGCAAGACTACTGTGTGGTGAATGCCTTGGACAACTAGGTGCAATTGATCCTGGAAGACTGGATTTTTCAACTAGTGATGCACAAGGCAAAGGCTCTACCTTTGTTACTGGGGTTGAAGATCCAAATTTTGCTTATGAGCTGCTCTTAGAGTTAACCAGAGCATTTTTGGCTTATGCTGATAATGTCCGTGCTCAGGATTCTGCTGCTTATGCTATTCAGGAGTTGTTATCTATTTATGAATGCAGAGAAGGAAGACTTGACTGTCCTGGACGGAGGCTTTGGAAGAGATTTCCAGAACATGTTCAGGAGATATTAGAACCCCATCTTAATACAAGGTACAAGAGTTCCCGTAAGGCAATAAACTGGACTAAAATAAAGAAACCCATTTACCTAAGTAAACTGGGTGATAACTTTGCAGATTGGTCTGCGTCCTGGGCTGGATACTTGATAACAAAGGTCAGGCATGAGCTTGCTAGGAAGGTCTTCAGCTGCTGCAGTATCATGATGAAACATGACTTCAAAGTGACCATATATCTTTTACCACATATTTTGGTTTATGCATTGCTGGGATGTACCAAAGAAGATCACCAAGAGATTCATGCTGAGATCATGGCAGTGTTGAAACATGAAGATCCAGGGGCCCGGCGATTACAGGACAATGCCTCTGATCTCAGCCAGCTGAGCACCCAGACAGTGTTTTCAATGCTGGATCACCTGACTCAGTGGTCAAGGGAAAAATTTCAGGCGCTTCAGGCTGAGATCAGTACTAAATTGGGAGGTCGCGGAGAAGTTAAGGCTATCTGTCAGGAAGACACTGTACAGTATCAAAATGTGACAAAATTCTTAGAGCTTATACCGCAAGATACTTTGGCTGTGGCTTCATTCCGTTCCAAAGCATACACCAGAGCTGTCATGCACTTTGAATCATTTATTGTGGAAAAAAAACAACAAATCCAGGAGCACCTTGGATTTTTGCAGAAACTGTATGCTGCTATGCATGAACCTGATGGAGTGGCTGGGGTCAGTGCTATTCGTAAGAGAGAGGCAACTCTGAGAGAACAGATATTGGAGCATGAAAGTATTGGTTTGCTGAGAGATGCCACAGCCTGCTATGACCGAGCAATCCAACTGAAACCAGAGGAGATTGTTCACTATAATGGAGTGGTGAAATCTATGCTGGGCCTTGGTCAACTCTCTACTGTAATAACTCAAGTTAATGGAGTACTAAATAGCAGGCCAGATTGGATTTCAGAATTGAACACCTACAGAGTGGAGGCAGCTTGGAAGCTCTCGCAGTGGGACCTAGTGGAAGAATATTTGTCTGCAGATAAGAAATCTACGACCTGGAGTATCAGACTTGGTCAGCTGCTTCTGTCCTCTAAGAAGAAAGAAAGAGACAGATTCTATGACACACTGAAAGTGGTGCGAGCAGAGCAGATTGTGCCTTTATCGGCTGCCAGCTTTGAGAGAGGCTCCTACCAACGTGGATACGAGTACATTGTGAGGTTACACATGCTTTGTGAGCTGGAGCACAGTGTGAAGATGTTACTGGATAAATCTCTTAGTGACTCACCTGCAGATTTTCTCAACTGGCAGGCACGGCTGGAAATGACACAGAATTCCTACAGGGCTAGGGAGCCCATTCTGGCAGTACGCAGGGCATTGCTGACTGTCAGTAATAGGCCTCATTACACTGATATGGTTGGGGAATGTTGGCTCCAAAGTGCTCGAGTTGCACGTAAAGCAGGCCATCATCAGGCTGCATACAATGCCCTTCTCAATGCTGGAGAGACCAGGCTGTCAGAACTCAATGTCGAGCGTGCTAAGTGGCACTGGTCAAAGGGTGATGTGCACCAGGCCCTCATTGTCCTTCAGAAAGGAGCAGAGTTGTTTCAGTCTGACAGCAGTGAGCAGCCGCTTATCCATGGCAGAGCCATGCTACTTGTGGGGCGATTCATGGAGGAGACGGCTAACTTTGAAAGTAATGCTGTGATGAAAAAATATAAAGATGTTACCACTTTGCTGCCTGAATGGGAGGATGGGCATTTTTACCTTGCAAAGTACTATGACAAACTGATGCCTATGGTGACTGACAACAAGATGGAGAAGCAGGGTGATCTGATAAGATATATTGTTCATCATTTTGGGAGGTCCCTGCAATATGGAAACCAATTCATTTACCAGTCAATGCCTCGAATGCTATCTCTGTGGCTTGACTTTGGAGCTAAAGCTTATGAATGGGAAAAAGCTGGCCGTGCTGATCGTCTGCAAATGAAAAACGATTTGATCAAAATTAACAAGGTTATAACAGATCAAAAAAATAATTTGGCTCCATACCAGTTCCTGACGGCCTTCTCTCAGCTAATCTCTAGAATCTGTCACTCTCACGATGAGGTGTTTGCAGTATTGATGGAAATAGTGGCAAAAGTGTTTGTGGCTTATCCTCAGCAGGCAATGTGGATGATGACTGCTGTGTCTAAGTCTTCCTATCCAATGCGTGTAAATCGATGTAAAGAGATACTTGAAAAGGCCATTCACATGAAGCCAGCACTTGGAAAATTTATTGGAGATGCCACAAGACTTACAGATAAGCTTCTGGAGCTCTGCAACAAACCTGTGGATGGAAACACTGGCACTTTAAGCATGAGTGTCCACTTCAGGCTGCTTAAGAAGCTGGTAGAGGAGTCTACGTTTAGTGAGATTCTAATACCACTACAGTCCGTTATGATCCCTACACTGCCATCCACTGTTGGAAAGCGTGACCATGCCAACCATGACCCCTTTCCTGGACACTGGGCATATATTGCTGGCTTTGATGATGCTGTTGAGATATTACCATCACTTCAAAAGCCCAAGAAAATTTCACTGAAAGGATCTGATGGAAAATCTTACATTATGATGTGTAAACCAAAAGATGATCTCAGGAAAGACTGTAGACTCATGGAGTTCAATTCCCTGATTAACAAATGCCTGCGAAAGGATGCAGAGTCTCGAAGGAGAGAACTTCATATCCGAACCTATGCTGTAATCCCACTGAATGATGAGTGTGGCATAATAGAATGGGTAAATAACACAGCGGGACTGAGAAACATACTAATCAAACTATACAAAGAAAGAGGCATATACATGAGTGGGAAAGAACTTCGCCAGTGTATGTTGCCAAAGGGAGCTCCCTTGCAGGACAAGCTGAAGATATATAAGGAGACTCTCCTGCTTCGTCACCCACCTGTGTTCCATGAGTGGTTTTTAAGGACATTTCCTGATCCAACATCATGGTACAACAGCAGATCAGCGTACTGCCGCTCCACAGCTGTGATGTCCATGGTTGGCTATATCTTGGGCCTTGGAGATCGCCATGGAGAGAATATTCTATTTGATTCCCTCACAGGAGAGTGTGTCCACGTAGATTTCAATTGTCTCTTTAACAAGGGTGAAACATTTGAGGTTCCAGAAATTGTCCCATTCCGGCTGACACATAACATGGTTAATGGAATGGGTCCTATGGGAACAGAAGGTCTTTTCAGACGTGCCTGTGAAGTCACCATGAGACTGATGAGAGACCAGAGAGAACCACTTATGAGTGTACTGAAACCATTCTTGCATGATCCTTTGGTGGAATGGAGCAAACCTGCTCGTGGGGGTACTAAAGTTCAAGCTAATGAGACTGGAGAAGTTGTCAATGAAAAGGCTAAAACCCATGTGCTTGATATCGAACAAAGGCTGCAGGGCGTCATAAAGACAAGGAATCGTATCAAAGGCCTTCCACTGTCTATTGAAGGCCATGTTCACTATTTGATTCAAGAAGCTACTGATGAAAACCTTCTGAGCCAAATGTACCTAGGCTGGGCTCCTTACATGTGA
>atr_RR1
ATGGCGGCGGACCCCAGCTTGGAGATGGCCTCTATGATCCCGGCCCTGCGGGAACTAGCGGGGGCAAATCCTGAATCTTATGATGATGTTGTTCAGAAACCAAGACAGATTCTGTGCCAGTTTGTGGACCGGATCCTTACTGATGTTGACGTTGTGGCCGTGGAGTTATCAAAAAATATTGAGTCTCAGCCAAGTTCTGTAATGTTGCTGGACTTTATTCAACACATCATGAAATCATCTCCACGTATGTTTGTCAGTTCCATGAATAGTGCTCAAAATGAAGAAGCTGATCGCAACTGTATTGGATTCAGTAATTGGATAATCACCAGACTACTCCGCATTGCTGCCACACCAAGCTGTGAAGCTTTACACAAAAAAATTTCTGGAGTCATCCACTCTTTGCTCTTCCTTTTCAAGAATAAAAGCCCGGTTCTTTTTGGCATTCTTAGCAAGGATTTGTTAAATCTCTTAGAAGATCTAATTAACCTGAATGAAATAAGCTTAGAAAGGTCTGTGGACTGGCCAGTTACAATATGCAGGTTTTTGTGCAGCTCAATGGAAAACCAGTTCAACCTAAGAGCAGCACCCTTTCAGGTGCAGCACATTCAGCAAGTGGAGTCTTTGGAGACCACATTGTTAATGGTCCTAGCTGACGATGACCATGATATCTCTGCTTTTTATTTTCAAAGGCAGAACCTTATACTGTGGGGAATAGGATGCTCTTTGCTAGACTATGGAGGAATGCAGCTTAAGAGACTGGCCCTGAATTTCTTAAGAGAGCTTATCATTCTGGGAGGACCACCAGAACAGCCTGCACATTTTTTCTTCACTGTGTTTTTTGGCATGTTGGCATGTGTAAAAGATATGGATTTGGAAGAGCAGTTGCTTTTTGAGACTCCAATATTAAAGTTGGTGAAAGTGCTATTCTCAATGGAGCCTGAGTCCTACGCAGGCATAGGACCTGTCTATCTTAATATGTTACTGGCAAAGCTGGCAGCCTTGTTTGATGGTGGAATACTGAAAGATGTTCAGTCCAATGTTTTAAAAGAAGCGTTTTGTCATATGGTTTACTATTTCTTATCTGTTGTTCCTCTGGGCTATGAATCTGCTAAGGAGGTCCGGAATCAGCAGGTTTGCTGCATCTGTAAAGCTTTCGTGGACATTCTTGGCGTTCAGAAGCAACATATGTATTTGATCCCTTCACTGTATGCTGTGCTGAGAAAAGAAGGCCTGGAAGTTTTACAACTGCAACAGGAGGTGCAAATCACAAATACAGATTCTGAATATGGTGGCAGCAGTAGTGATGAAATTCAGGAGAAACGGCCACGTTTAAGTTTAACAGCAAAGGCTCGGAAGAAACAAACGCCGTCTGCAGGGAGACTTGCAGTGGATGCGAGGTCCAAGATTGCATTGTGGAATTCTATAAATCGTCAATTTTTGTCTTTGTTGCATTCGTTGGAAGGAGACAATGTGTCTGAAGACAATGTGGTCTGTTCTTTAGAAGGCATTGCAGTAGTGCTGCGTGTTGCTGCTCTTTGCACAGCTCATGTTTCTGAGCCTGATTCTTTCAATGGTACTCAGAAGGGCTTGGGGCTTCATGAGAACGGCAACTCTCATTTGGCAGATATAAAACCCCAGCTTTCATGGGTTGCACCAGAAGAAATTGTGAGAGTCATTAAGGTTTGCCAAAAGCTTCTTAATTCAGGATACCAAAGAAGCTGTATGGATGTCATTTTGATGAAGTTGGTGAAGATCTTTGATGCTTTCCTTTATATGCATGTGAAAAACCAGTTTCCTGATCAGATACTTGTAGATTTATGTGCGCTGATTTCCTTGCCTTGGCTTCATGATGTTTTAAATCATTCTTCTCTGAATGTGGCAGAATTTGACCCTGCCCTTGTTACATTAAGCCTCAAGATTTCGCAGAGTTTCTCTCCTAAAATTCAGTCCCAGCTTGTTTTTCTTCTGTCGTTATTTCCCATTACGACAGTGCCTGAATGGAGATTAAAAGTTTACCACTGGTTATTGGAAAGTCCACATGAGATTGTTCGTTCTCAGTGTGTAAAAGGTTTTCCCATATTAAAGCACCATGTTAATGAAGAGGCCTTCAGTCCAATCCTTAAGTCTCTGCTGGACCACTTGAATGATAACTCAGAGCTGGTAAGAAAGGAGTTTGCCAATGCAATGAGCAAGTTAGCTTTTGGTCTTTCCATTGACCATCATGTGCACACATCAGCTATGGAACCAGAAGGTGATCTGCTTTCTAGTACCCTAAGGGTGACTATTTTACCTCCCCCTGCCCCTTCTGTTATTGGTGCTTCGGTTTTCAAGCCTTTCCTTTCACTGTTGGATCAAAACACGCCAAGCTCTGTGAAATTGGCTTTCATCAGGAACATTCCAGAGTTGTTTAAAAATGTGAATGTTGAAAAAGATGAAATAGAATTGAGAGCCATGATTGAAGCATTACTTAACCTGATGGAAGATCCTGATAAAGATGTTAGAATAGCTTTCAGCGGGAATATCCGATATATCTTGGAGTCTGCAAACTTTGAAGAAGGTTATCTGAATGAGCTATTGGTTGCGAGGATAAAAGAAGTCTATACAAATGCTACAATGTCTAGGAATAACGAGTTAAAAAAGACGCTGATTCTGACAACAGGCGATATTGGAAGAGCTGCAAAAGGAAACCTGGTTCCATTTGCATTACTACACTTGCTACATTGCTTGCTTTCCAAGTCCCCGTCAGTGGCTGGTGCTTCTTACACAGAAATCCGATCATTGTCTGCAGCAAAGTTGGTCCGGTTACAGGACTTTTTCAGCCAGTATAAGAAACCTATTTGCAAATTACTTGTGGAGTCACTGCACACAAACCAGCAAACTCTTTTGAACAGCACACCAGGTAGTAGCAGTGAGATGCAAAAGCAGGAGGCTGCACAGCACAGGGAAGCAGCTCTTGATGTGTTGTCTGAAATAGCCAATGTATTTGACTTCCCTGACTTGAACCGATTTTTAAATAAAACATTGCAACTTTTGCTTCCATATCTGGCAGCCAAAGCCAGCCGGGCAGCCTCTGCTTTGATCAGAACGATTGCCAAACAGCTCAGTGTAAACCGCAGAGAAATCCTCATCAATAACTTCAAATACGTCTTCTCTCATCTTGTCTGCTCATGCACCAAGGATGAGCTTGAAAAGTCGCTTCACTATCTAAAGAATGAAACAGAGATTGAACTGGGCAGTTTACTGAGACAGGATTACCAGGGCCTGCACAATGAGCTGCTGCTGCGGCTTGGTGAGCACTATCAGCAGGTCTTCAATGGACTATCTATTTTGGCATCCTTTGCATCCAATGATGATCCTTACCAAGGACCCAGAAACATCACTAAGCCAGAAATAATGGCTGATTACCTGCAACCCAAGCTATTAGGAATTCTTGCATTCTTTAATATGCACTTACTGAGTTCCAGTATTGGCATTGAAGACAAAAAGATGGCTCTGAACAGTTTGGTTTCTCTGATGAAACTATTGGGCCCTAAACATATCAGCTCTGTACGAGTGAAGATGATGACAACTTTAAGGACTGGCCTTCGTTATAAAGAGGAATTTCCGGAACTTTGTTGCAGAGCTTGGGACTTGTTTGTTCGATGTCTGGATCAAGCATACCTTGGCCCCCTTCTCAGCCATGTCATAGTTGCTTTACTGCCTCTGCTACACATCCAACCAAAGGAAACAGTTGATGTGTTCTATTATCTCATTGTAGAGAACAGAGCTGCTGTCCAAGATTTTCTTCATGAAATATATTTCCTTCCAAATCACCCAGAGCTGAAGCAAATCCAGAAAGTTCTTCAGGAATACAGAAAAGAGACGACCAAAAGCACAGACCTTCAGACAGCATTGCAGTTATCAATAAAAGCCATTCAGCATGAAAATGTTGATGTCCGTATTCATGCTCTCACCAGCTTAAAGGAGACACTTTATAAAAACCAGGAAAAACTATTGCAGTATGCAACAGACAGTGAAACTGTGGAGCCAGTTGTTTCACAGCTGGTAACTGTACTGTTAATTGGGTGCCAGGATGCCAGCCCACAGGCAAGACTACTGTGTGGTGAATGCCTTGGACAACTAGGTGCAATTGATCCTGGAAGACTGGATTTTTCAACTAGTGATGCACAAGGCAAAGGCTCTACCTTTGTTACTGGGGTTGAAGATCCAAATTTTGCTTATGAGCTGCTCTTAGAGTTGACCAGAGCATTTTTGGCTTATGCTGATAATGTCCGTGCTCAGGATTCTGCTGCTTATGCTATTCAGGAGTTGTTATCTATTTATGAATGCAGAGAAGGAAGGCTTGACTGTCCTGGACGGAGGCTTTGGAGGAGATTTCCAGAACATGTTCAGGAGATATTAGAACCCCATCTTAATACAAGGTACAAGAGTTCCCGTAAGGCAATAAACTGGACTAAAATAAAGAAACCCATTTACCTAAGTAAGCTGGGTGATAACTTTGCAGATTGGTCTGCGTCCTGGGCTGGATACTTGATAACAAAGGTCAGGCATGAGCTTGCTAGGAAGGTCTTCAGCTGCTGCAGTATCATGATGAAACATGACTTCAAAGTGACCATATATCTTTTACCACATATTTTGGTTTATGCATTGCTGGGATGTACCAAAGAAGATCACCAAGAGATTCATGCTGAGATCATGGCAGTGTTGAAACATGAAGATCCAGGGGCCCGGCGATTACAGGACAATGCCTCTGATCTCAGCCAGCTGAGCACCCAGACAGTGTTTTCAATGCTGGATCACCTGACTCAGTGGTCAAGGGAAAAATTTCAGGCGCTTCAGGCTGAGATCAGTACTAAATTGGGAGGTCGCGGAGAAGTTAAGGCTATCTGTCATGAAGACACTGTACAGTATCAAAATGTGACAAAATTCTTAGAGCTTATACCGCAAGATACTTTGGCTGTGGCTTCATTCCGTTCCAAAGCATACACCAGAGCTGTCATGCACTTTGAATCATTTATTGTGGAAAAAAAACAACAAATCCAGGAGCACCTTGGATTTTTGCAGAAACTGTATGCTGCTATGCATGAACCTGATGGAGTGGCTGGGGTCAGTGCTATTCGTAAGAGAGAGGCAACTCTGAGAGAACAGATATTGGAGCATGAAAGTATTGGTTTGCTGAGAGATGCCACAGCCTGCTATGACCGAGCAATCCAACTGAAACCAGAGGAGATTGTGCACTATAATGGAGTGGTGAAATCTATGCTGGGCCTTGGTCAACTCTCTACTGTAATAACTCAAGTTAATGGAGTACTAAATAGCAGGCCAGATTGGATTTCAGAATTGAACACCTACAGAGTGGAGGCAGCTTGGAAGCTCTCGCAGTGGGACCTAGTGGAAGAATATTTGTCTGCAGATAAGAAATCTACGACCTGGAGTATCAGACTTGGTCAGCTGCTTCTGTCCTCTAAGAAGAAAGAAAGAGACAGATTCTATGACACACTGAAAGTGGTGCGAGCAGAGCAGATTGTGCCTTTATCGGCTGCCAGCTTTGAGAGAGGCTCCTACCAACGTGGATACGAGTACATTGTGAGGTTACACATGCTTTGTGAGCTGGAGCACAGTGTGAAGATGTTACTGGATAAATCTCTTAGTGACTCACCTGCAGATTTTCTCAACTGGCAGGCACGGCTGGAAATGACACAGAATTCCTACAGGGCTAGAGAGCCCATTCTGGCAGTACGCAGGGCATTGCTGACTGTCAGTAATAGGCCTCATTACACTGATATGGTTGGGGAATGTTGGCTCCAAAGTGCTAGAGTTGCACGTAAAGCAGGCCATCATCAGGCTGCATACAATGCCCTTCTCAATGCTGGAGAGACCAGGCTGTCAGAACTCAATGTTGAGCGTGCTAAGTGGCACTGGTCAAAGGGTGATGTGCACCAGGCCCTCATTGTCCTTCAGAAAGGAGCAGAGTTGTTTCAGTCTGACAGCAGTGAGCAGCCGCTTATCCATGGCAGAGCCATGCTACTTGTGGGGCGATTCATGGAGGAGACGGCTAACTTTGAAAGTAATGCTGTGATGAAAAAATATAAAGATGTTACCACTTTGCTGCCTGAATGGGAGGATGGGCATTTTTACCTTGCAAAGTACTATGACAAACTGATGCCTATGGTGACTGACAACAAGATGGAGAAGCAGGGTGATCTGATAAGATATATTGTTCATCATTTTGGGAGGTCCCTGCAATATGGAAACCAATTCATTTACCAGTCAATGCCTCGAATGCTATCTCTGTGGCTTGACTTTGGAGCTAAAGCTTATGAATGGGAAAAAGCTGGCCGTGCTGATCGTCTGCAAATGAAAAACGATTTGATCAAAATTAACAAGGTTATAACAGATCAAAAAAATAATTTGGCTCCATACCAGTTCCTGACTGCCTTCTCTCAGCTAATCTCTAGAATCTGTCACTCTCACGATGAGGTGTTTGCAGTATTGATGGAAATAGTGGCAAAAGTGTTTGTGGCTTATCCTCAGCAGGCAATGTGGATGATGACTGCTGTGTCTAAGTCTTCCTATCCAATGCGTGTAAATCGGTGTAAAGAGATACTTGAAAAGGCCATTCACATGAAGCCAGCACTTGGAAAATTTATTGGAGATGCCACAAGACTTACAGATAAGCTTCTGGAGCTCTGTAACAAACCTGTGGATGGAAACACTGGCACTTTAAGCATGAGTGTCCACTTCAGGCTGCTTAAGAAGCTGGTGGAGGAGTCTACATTTAGTGAGATTCTAATACCACTACAGTCCGTTATGATCCCTACACTGCCATCCACTGTTGGAAAGCGTGACCATGCCAACCATGACCCCTTTCCTGGACACTGGGCATATATTGCTGGCTTTGATGATGCTGTTGAGATATTGCCATCACTTCAAAAGCCCAAGAAAATTTCACTGAAAGGATCTGATGGAAAATCTTACATTATGATGTGTAAACCAAAAGATGATCTCAGGAAAGACTGTAGACTCATGGAGTTCAATTCCCTGATTAACAAATGCCTGCGAAAGGATGCAGAGTCTCGAAGGAGAGAACTTCATATCCGAACCTATGCTGTAATCCCACTGAATGATGAGTGTGGCATAATAGAATGGGTAAATAACACAGCGGGACTGAGAAACATACTAATCAAACTATACAAAGAAAGAGGCATATACATGAGTGGGAAAGAACTTCGCCAGTGTATGTTGCCAAAGGGAGCTCCCTTGCAGGATAAGCTGAAGATATATAAGGAGACTCTCCTGCTTCGTCACCCACCTGTGTTCCATGAGTGGTTTTTAAGGACATTTCCTGATCCAACATCATGGTACAACAGCAGATCAGCTTACTGCCGCTCCACAGCTGTGATGTCCATGGTTGGCTATATCTTGGGCCTTGGAGATCGCCATGGAGAGAATATTCTATTTGATTCCCTCACAGGAGAGTGTGTCCACGTAGATTTCAATTGTCTCTTTAACAAGGGTGAAACATTTGAGGTTCCAGAAATTGTCCCATTCCGGCTGACACATAACATGGTTAATGGAATGGGTCCTATGGGAACAGAAGGTCTTTTCAGACGTGCCTGTGAAGTCACCATGAGACTGATGAGAGACCAGAGAGAACCACTTATGAGTGTACTGAAACCATTCTTGCATGATCCTTTGGTGGAATGGAGCAAACCTGCTCGTGGGGGTACTAAAGTTCAAGCTAATGAGACTGGAGAAGTTGTCAATGAAAAGGCTAAAACCCATGTGCTTGATATCGAACAAAGGCTGCAGGGCGTCATAAAGACAAGGAATCGTATCAAAGGCCTTCCACTGTCTATTGAAGGCCATGTTCACTATTTGATTCAAGAAGCTACTGATGAAAACCTTCTAAGCCAAATGTACCTAGGCTGGGCTCCTTACATGTGA
>atr_RR2
ATGGCGGCGGACCCCAGCTTGGAGATGGCCTCTATGATCCCGGCCCTGCGGGAACTAGCGGGGGCAAATCCTGAATCTTATGATGATGTTGTTCAGAAACCAAGACAGATTCTGTGCCAGTTTGTGGACCGGATCCTTACTGATGTTGACGTTGTGGCCGTGGAGTTATCAAAAAATATTGAGTCTCAGCCAAGTTCTGTAATGTTGCTGGACTTTATTCAACACATCATGAAATCATCTCCACGTATGTTTGTCAGTTCCATGAATAGTGCTCAAAATGAAGAAGCTGATCGCAACTGTATTGGATTCAGTAATTGGATAATCACCAGACTACTCCGCATTGCTGCCACACCAAGCTGTGAAGCTTTACACAAAAAAATTTCTGGAGTCATCCACTCTTTGCTCTTCCTTTTCAAGAATAAAAGCCCTGTTCTTTTTGGCATTCTTAGCAAGGATTTGTTAAATCTCTTAGAAGATCTAATTAACCTGAATGAAATAAGCTTAGAAAGGTCTGTGGACTGGCCAGTTACAATATGCAGGTTTTTGTGCAGCTCAATGGAAAACCAGTTCAACCTAAGAGCAGCACCCTTTCAGGTGCAGCACATTCAGCAAGTGGAGTCTTTGGAGACCACATTGTTAATGGTCCTAGCTGACGATGACCATGATATCTCTGCTTTTTATTTTCAAAGGCAGAACCTTATACTGTGGGGAATAGGATGCTCTTTGCTAGACTATGGAGGAATGCAGCTTAAGAGACTGGCCCTGAATTTCTTAAGAGAGCTTATCATTCTGGGAGGACCACCAGAACAGCCTGCACATTTTTTCTTCACTGTGTTTTTTGGCATGTTGGCATGTGTAAAAGATATGGATTTGGAAGAGCAGTTGCTTTTTGAGACTCCAATATTAAAGTTGGTGAAAGTGCTATTCTCAATGGAGCCTGAGTCCTACGCAGGCATAGGACCTGTCTATCTTAATATGTTACTGGCAAAGCTGGCAGCCTTGTTTGATGGTGGAATACTGAAAGATGTTCAGTCCAATGTTTTAAAAGAAGCGTTTTGTCATATGGTTTACTATTTCTTATCTGTTGTTCCTCTGGGCTATGAATCTGCTAAGGAGGTCCGGAATCAGCAGGTTTGCTGCATCTGTAAAGCTTTCGTGGACATTCTTGGCGTTCAGAAGCAACATATGTATTTGATCCCTTCACTGTATGCTGTGCTGAGAAAAGAAGGCCTGGAAGTTTTACAACTGCAACAGGAGGTGCAAATCACAAATACAGATTCTGAATATGGTGGCAGCAGTAGTGATGAAATTCAGGAGAAACGGCCACGTTTAAGTTTAACAGCAAAGGCTCGGAAGAAACAAACGCCGTCTGCAGGGAGACTTGCAGTGGATGCGAGGTCCAAGATTGCATTGTGGAATTCTATAAATCGTCAATTTTTGTCTTTGTTGCATTCGTTGGAAGGAGACAATGTGTCTGAAGACAATGTGGTCTGTTCTTTAGAAGGCATTGCAGTAGTGCTGCGTGTTGCTGCTCTTTGCACAGCTCATGTTTCTGAGCCTGATTCTTTCAATGGTACTCAGAAGGGCTTGGGGCTTCATGAGAACGGCAACTCTCATTTGGCAGATATAAAACCCCAGCTTTCATGGGTTGCACCAGAAGAAATTGTGAGAGTCATTAAGGTTTGCCAAAAGCTTCTTAATTCAGGATACCAAAGAAGCTGTATGGATGTCATTTTGATGAAGTTGGTGAAGATCTTTGATGCTTTCCTTTATATGCATGTGAAAAACCAGTTTCCTGATCAGATACTTGTAGATTTATGTGCGCTGATTTCCTTGCCTTGGCTTCATGATGTTTTAAATCATTCTTCTCTGAATGTGGCAGAATTTGACCCTGCCCTTGTTACATTAAGCCTCAAGATTTCGCAGAGTTTCTCTCCTAAAATTCAGTCCCAGCTTGTTTTTCTTCTGTCGTTATTTCCCATTACGACAGTGCCTGAATGGAGATTAAAAGTTTACCACTGGTTATTGGAAAGTCCACATGAGATTGTTCGTTCTCAGTGTGTAAAAGGTTTTCCCATATTAAAGCACCATGTTAATGAAGAGGCCTTCAGTCCAATCCTTAAGTCTCTGCTGGACCACTTGAATGATAACTCAGAGCTGGTAAGAAAGGAGTTTGCCAATGCAATGAGCAAGTTAGCTTTTGGTCTTTCCATTGACCATCATGTGCACACATCAGCTATGGAACCAGAAGGTGATCTGCTTTCTAGTACCCTAAGGGTGACTATTTTACCTCCCCCTGCCCCTTCTGTTATTGGTGCTTCGGTTTTCAAGCCTTTCCTTTCACTGTTGGATCAAAACACGCCAAGCTCTGTGAAATTGGCTTTCATCAGGAACATTCCAGAGTTGTTTAAAAATGTGAATGTTGAAAAAGATGAAATAGAATTGAGAGCCATGATTGAAGCATTACTTAACCTGATGGAAGATCCTGATAAAGATGTTAGAATAGCTTTCAGCGGGAATATCCGATATATCTTGGAGTCTGCAAACTTTGAAGAAGGTTATCTGAATGAGCTATTGGTTGCGAGGATAAAAGAAGTCTATACAAATGCTACAATGTCTAGGAATAACGAGTTAAAAAAGACGCTGATTCTGACAACAGGCGATATTGGAAGAGCTGCAAAAGGAAACCTGGTTCCATTTGCATTACTACACTTGCTACATTGCTTGCTTTCCAAGTCCCCGTCAGTGGCTGGTGCTTCTTACACAGAAATCCGATCATTGTCTGCAGCAAAGTTGGTCCGGTTACAGGACTTTTTCAGCCAGTATAAGAAACCTATTTGCAAATTACTTGTGGAGTCACTGCACACAAACCAGCAAACTCTTTTGAACAGCACACCAGGTAGTAGCAGTGAGATGCAAAAGCAGGAGGCTGCACAGCACAGGGAAGCAGCTCTTGATGTGTTGTCTGAAATAGCCAATGTATTTGACTTCCCTGACTTGAACCGATTTTTAAATAAAACATTGCAACTTTTGCTTCCATATCTGGCAGCCAAAGCCAGCCGGGCAGCCTCTGCTTTGATCAGAACGATTGCCAAACAGCTCAGTGTAAACCGCAGAGAAATCCTCATCAATAACTTCAAATACGTCTTCTCTCATCTTGTCTGCTCATGCACCAAGGATGAGCTTGAAAAGTCGCTTCACTATCTAAAGAATGAAACAGAGATTGAACTGGGCAGTTTACTGAGACAGGATTACCAGGGCCTGCACAATGAGCTGCTGCTGCGGCTTGGTGAGCACTATCAGCAGGTCTTCAATGGACTATCTATTTTGGCATCCTTTGCATCCAATGATGATCCTTACCAAGGACCCAGAAACATCACTAAGCCAGAAATAATGGCTGATTACCTGCAACCCAAGCTATTAGGAATTCTTGCATTCTTTAATATGCACTTACTGAGTTCCAGTATTGGCATTGAAGACAAAAAGATGGCTCTGAACAGTTTGGTTTCTCTGATGAAACTATTGGGCCCTAAACATATCAGCTCTGTACGAGTGAAGATGATGACAACTTTAAGGACTGGCCTTCGTTATAAAGAGGAATTTCCGGAACTTTGTTGCAGAGCTTGGGACTTGTTTGTTCGATGTCTGGATCAAGCATACCTTGGCCCCCTTCTCAGCCATGTCATAGTTGCTTTACTGCCTCTGCTACACATCCAACCAAAGGAAACAGTTGATGTGTTCTATTATCTCATTGTAGAGAACAGAGCTGCTGTCCAAGATTTTCTTCATGAAATATATTTCCTTCCAAATCACCCAGAGCTGAAGCAAATCCAGAAAGTTCTTCAGGAATACAGAAAAGAGACGACCAAAAGCACAGACCTTCAGACAGCATTGCAGTTATCAATAAAAGCCATTCAGCATGAAAATGTTGATGTCCGTATTCATGCTCTCACCAGCTTAAAGGAGACACTTTATAAAAACCAGGAAAAACTATTGCAGTATGCAACAGACAGTGAAACTGTGGAGCCAGTTGTTTCACAGCTGGTAACTGTACTGTTAATTGGGTGCCAGGATGCCAGCCCACAGGCAAGACTACTGTGTGGTGAATGCCTTGGACAACTAGGTGCAATTGATCCTGGAAGACTGGATTTTTCAACTAGTGATGCACAAGGCAAAGGCTCTACCTTTGTTACTGGGGTTGAAGATCCAAATTTTGCTTATGAGCTGCTCTTAGAGTTGACCAGAGCATTTTTGGCTTATGCTGATAATGTCCGTGCTCAGGATTCTGCTGCTTATGCTATTCAGGAGTTGTTATCTATTTATGAATGCAGAGAAGGAAGGCTTGACTGTCCTGGACGGAGGCTTTGGAGGAGATTTCCAGAACATGTTCAGGAGATATTAGAACCCCATCTTAATACAAGGTACAAGAGTTCCCGTAAGGCAATAAACTGGACTAAAATAAAGAAACCCATTTACCTAAGTAAGCTGGGTGATAACTTTGCAGATTGGTCTGCGTCCTGGGCTGGATACTTGATAACAAAGGTCAGGCATGAGCTTGCTAGGAAGGTCTTCAGCTGCTGCAGTATCATGATGAAACATGACTTCAAAGTGACCATATATCTTTTACCACATATTTTGGTTTATGCATTGCTGGGATGTACCAAAGAAGATCACCAAGAGATTCATGCTGAGATCATGGCAGTGTTGAAACATGAAGATCCAGGGGCCCGGCGATTACAGGACAATGCCTCTGATCTCAGCCAGCTGAGCACCCAGACAGTGTTTTCAATGCTGGATCACCTGACTCAGTGGTCAAGGGAAAAATTTCAGGCGCTTCAGGCTGAGATCAGTACTAAATTGGGAGGTCGCGGAGAAGTTAAGGCTATCTGTCATGAAGACACTGTACAGTATCAAAATGTGACAAAATTCTTAGAGCTTATACCGCAAGATACTTTGGCTGTGGCTTCATTCCGTTCCAAAGCATACACCAGAGCTGTCATGCACTTTGAATCATTTATTGTGGAAAAAAAACAACAAATCCAGGAGCACCTTGGATTTTTGCAGAAACTGTATGCTGCTATGCATGAACCTGATGGAGTGGCTGGGGTCAGTGCTATTCGTAAGAGAGAGGCAACTCTGAGAGAACAGATATTGGAGCATGAAAGTATTGGTTTGCTGAGAGATGCCACAGCCTGCTATGACCGAGCAATCCAACTGAAACCAGAGGAGATTGTGCACTATAATGGAGTGGTGAAATCTATGCTGGGCCTTGGTCAACTCTCTACTGTAATAACTCAAGTTAATGGAGTACTAAATAGCAGGCCAGATTGGATTTCAGAATTGAACACCTACAGAGTGGAGGCAGCTTGGAAGCTCTCGCAGTGGGACCTAGTGGAAGAATATTTGTCTGCAGATAAGAAATCTACGACCTGGAGTATCAGACTTGGTCAGCTGCTTCTGTCCTCTAAGAAGAAAGAAAGAGACAGATTCTATGACACACTGAAAGTGGTGCGAGCAGAGCAGATTGTGCCTTTATCGGCTGCCAGCTTTGAGAGAGGCTCCTACCAACGTGGATACGAGTACATTGTGAGGTTACACATGCTTTGTGAGCTGGAGCACAGTGTGAAGATGTTACTGGATAAATCTCTTAGTGACTCACCTGCAGATTTTCTCAACTGGCAGGCACGGCTGGAAATGACACAGAATTCCTACAGGGCTAGAGAGCCCATTCTGGCAGTACGCAGGGCATTGCTGACTGTCAGTAATAGGCCTCATTACACTGATATGGTTGGGGAATGTTGGCTCCAAAGTGCTAGAGTTGCACGTAAAGCAGGCCATCATCAGGCTGCATACAATGCCCTTCTCAATGCTGGAGAGACCAGGCTGTCAGAACTCAATGTTGAGCGTGCTAAGTGGCACTGGTCAAAGGGTGATGTGCACCAGGCCCTCATTGTCCTTCAGAAAGGAGCAGAGTTGTTTCAGTCTGACAGCAGTGAGCAGCCGCTTATCCATGGCAGAGCCATGCTACTTGTGGGGCGATTTATGGAGGAGACGGCTAACTTTGAAAGTAATGCTGTGATGAAAAAATATAAAGATGTTACCACTTTGCTGCCTGAATGGGAGGATGGGCATTTTTACCTTGCAAAGTACTATGACAAACTGATGCCTATGGTGACTGACAACAAGATGGAGAAGCAGGGTGATCTGATAAGATATATTGTTCATCATTTTGGGAGGTCCCTGCAATATGGAAACCAATTCATTTACCAGTCAATGCCTCGAATGCTATCTCTGTGGCTTGACTTTGGAGCTAAAGCTTATGAATGGGAAAAAGCTGGCCGTGCTGATCGTCTGCAAATGAAAAACGATTTGATCAAAATTAACAAGGTTATAACAGATCAAAAAAATAATTTGGCTCCATACCAGTTCCTGACTGCCTTCTCTCAGCTAATCTCTAGAATCTGTCACTCTCACGATGAGGTGTTTGCAGTATTGATGGAAATAGTGGCAAAAGTGTTTGTGGCTTATCCTCAGCAGGCAATGTGGATGATGACTGCTGTGTCTAAGTCTTCCTATCCAATGCGTGTAAATCGGTGTAAAGAGATACTTGAAAAGGCCATTCACATGAAGCCAGCACTTGGAAAATTTATTGGAGATGCCACAAGACTTACAGATAAGCTTCTGGAGCTCTGTAACAAACCTGTGGATGGAAACACTGGCACTTTAAGCATGAGTGTCCACTTCAGGCTGCTTAAGAAGCTGGTGGAGGAGTCTACATTTAGTGAGATTCTAATACCACTACAGTCCGTTATGATCCCTACACTGCCATCCACTGTTGGAAAGCGTGACCATGCCAACCATGACCCCTTTCCTGGACACTGGGCATATATTGCTGGCTTTGATGATGCTGTTGAGATATTGCCATCACTTCAAAAGCCCAAGAAAATTTCACTGAAAGGATCTGATGGAAAATCTTACATTATGATGTGTAAACCAAAAGATGATCTCAGGAAAGACTGTAGACTCATGGAGTTCAATTCCCTGATTAACAAATGCCTGCGAAAGGATGCAGAGTCTCGAAGGAGAGAACTTCATATCCGAACCTATGCTGTAATCCCACTGAATGATGAGTGTGGCATAATAGAATGGGTAAATAACACAGCGGGACTGAGAAACATACTAATCAAACTATACAAAGAAAGAGGCATATACATGAGTGGGAAAGAACTTCGCCAGTGTATGTTGCCAAAGGGAGCTCCCTTGCAGGATAAGCTGAAGATATATAAGGAGACTCTCCTGCTTCGTCACCCACCTGTGTTCCATGAGTGGTTTTTAAGGACATTTCCTGATCCAACATCATGGTACAACAGCAGATCAGCTTACTGCCGCTCCACAGCTGTGATGTCCATGGTTGGCTATATCTTGGGCCTTGGAGATCGCCATGGAGAGAATATTCTATTTGATTCCCTCACAGGAGAGTGTGTCCACGTAGATTTCAATTGTCTCTTTAACAAGGGTGAAACATTTGAGGTTCCAGAAATTGTCCCATTCCGGCTGACACATAACATGGTTAATGGAATGGGTCCTATGGGAACAGAAGGTCTTTTCAGACGTGCCTGTGAAGTCACCATGAGACTGATGAGAGACCAGAGAGAACCACTTATGAGTGTACTGAAACCATTCTTGCATGATCCTTTGGTGGAATGGAGCAAACCTGCTCGTGGGGGTACTAAAGTTCAAGCTAATGAGACTGGAGAAGTTGTCAATGAAAAGGCTAAAACCCATGTGCTTGATATCGAACAAAGGCTGCAGGGCGTCATAAAGACAAGGAATCGTATCAAAGGCCTTCCACTGTCTATTGAAGGCCATGTTCACTATTTGATTCAAGAAGCTACTGATGAAAACCTTCTAAGCCAAATGTACCTAGGCTGGGCTCCTTACATGTGA
>atr_RR3
ATGGCGGCGGACCCCAGCTTGGAGATGGCCTCTATGATCCCGGCCCTGCGGGAACTAGCGGGGGCAAATCCTGAATCTTATGATGATGTTGTTCAGAAACCAAGACAGATTCTGTGCCAGTTTGTGGACCGGATCCTTACTGATGTTGACGTTGTGGCCGTGGAGTTATCAAAAAATATTGAGTCTCAGCCAAGTTCTGTAATGTTGCTGGACTTTATTCAACACATCATGAAATCATCTCCACGTATGTTTGTCAGTTCCATGAATAGTGCTCAAAATGAAGAAGCTGATCGCAACTGTATTGGATTCAGTAATTGGATAATCACCAGACTACTCCGCATTGCTGCCACACCAAGCTGTGAAGCTTTACACAAAAAAATTTCTGGAGTCATCCACTCTTTGCTCTTCCTTTTCAAGAATAAAAGCCCGGTTCTTTTTGGCATTCTTAGCAAGGATTTGTTAAATCTCTTAGAAGATCTAATTAACCTGAATGAAATAAGCTTAGAAAGGTCTGTGGACTGGCCAGTTACAATATGCAGGTTTTTGTGCAGCTCAATGGAAAACCAGTTCAACCTAAGAGCAGCACCCTTTCAGGTGCAGCACATTCAGCAAGTGGAGTCTTTGGAGACCACATTGTTAATGGTCCTAGCTGACGATGACCATGATATCTCTGCTTTTTATTTTCAAAGGCAGAACCTTATACTGTGGGGAATAGGATGCTCTTTGCTAGACTATGGAGGAATGCAGCTTAAGAGACTGGCCCTGAATTTCTTAAGAGAGCTTATCATTCTGGGAGGACCACCAGAACAGCCTGCACATTTTTTCTTCACTGTGTTTTTTGGCATGTTGGCATGTGTAAAAGATATGGATTTGGAAGAGCAGTTGCTTTTTGAGACTCCAATATTAAAGTTGGTGAAAGTGCTATTCTCAATGGAGCCTGAGTCCTACGCAGGCATAGGACCTGTCTATCTTAATATGTTACTGGCAAAGCTGGCAGCCTTGTTTGATGGTGGAATACTGAAAGATGTTCAGTCCAATGTTTTAAAAGAAGCGTTTTGTCATATGGTTTACTATTTCTTATCTGTTGTTCCTCTGGGCTATGAATCTGCTAAGGAGGTCCGGAATCAGCAGGTTTGCTGCATCTGTAAAGCTTTCGTGGACATTCTTGGCGTTCAGAAGCAACATATGTATTTGATCCCTTCACTGTATGCTGTGCTGAGAAAAGAAGGCCTGGAAGTTTTACAACTGCAACAGGAGGTGCAAATCACAAATACAGATTCTGAATATGGTGGCAGCAGTAGTGATGAAATTCAGGAGAAACGGCCACGTTTAAGTTTAACAGCAAAGGCTCGGAAGAAACAAACGCCGTCTGCAGGGAGACTTGCAGTGGATGCGAGGTCCAAGATTGCATTGTGGAATTCTATAAATCGTCAATTTTTGTCTTTGTTGCATTCGTTGGAAGGAGACAATGTGTCTGAAGACAATGTGGTCTGTTCTTTAGAAGGCATTGCAGTAGTGCTGCGTGTTGCTGCTCTTTGCACAGCTCATGTTTCTGAGCCTGATTCTTTCAATGGTACTCAGAAGGGCTTGGGGCTTCATGAGAACGGCAACTCTCATTTGGCAGATATAAAACCCCAGCTTTCATGGGTTGCACCAGAAGAAATTGTGAGAGTCATTAAGGTTTGCCAAAAGCTTCTTAATTCAGGATACCAAAGAAGCTGTATGGATGTCATTTTGATGAAGTTGGTGAAGATCTTTGATGCTTTCCTTTATATGCATGTGAAAAACCAGTTTCCTGATCAGATACTTGTAGATTTATGTGCGCTGATTTCCTTGCCTTGGCTTCATGATGTTTTAAATCATTCTTCTCTGAATGTGGCAGAATTTGACCCTGCCCTTGTTACATTAAGCCTCAAGATTTCGCAGAGTTTCTCTCCTAAAATTCAGTCCCAGCTTGTTTTTCTTCTGTCGTTATTTCCCATTACGACAGTGCCTGAATGGAGATTAAAAGTTTACCACTGGTTATTGGAAAGTCCACATGAGATTGTTCGTTCTCAGTGTGTAAAAGGTTTTCCCATATTAAAGCACCATGTTAATGAAGAGGCCTTCAGTCCAATCCTTAAGTCTCTGCTGGACCACTTGAATGATAACTCAGAGCTGGTAAGAAAGGAGTTTGCCAATGCAATGAGCAAGTTAGCTTTTGGTCTTTCCATTGACCATCATGTGCACACATCAGCTATGGAACCAGAAGGTGATCTGCTTTCTAGTACCCTAAGGGTGACTATTTTACCTCCCCCTGCCCCTTCTGTTATTGGTGCTTCGGTTTTCAAGCCTTTCCTTTCACTGTTGGATCAAAACACGCCAAGCTCTGTGAAATTGGCTTTCATCAGGAACATTCCAGAGTTGTTTAAAAATGTGAATGTTGAAAAAGATGAAATAGAATTGAGAGCCATGATTGAAGCATTACTTAACCTGATGGAAGATCCTGATAAAGATGTTAGAATAGCTTTCAGCGGGAATATCCGATATATCTTGGAGTCTGCAAACTTTGAAGAAGGTTATCTGAATGAGCTATTGGTTGCGAGGATAAAAGAAGTCTATACAAATGCTACAATGTCTAGGAATAACGAGTTAAAAAAGACGCTGATTCTGACAACAGGCGATATTGGAAGAGCTGCAAAAGGAAACCTGGTTCCATTTGCATTACTACACTTGCTACATTGCTTGCTTTCCAAGTCCCCGTCAGTGGCTGGTGCTTCTTACACAGAAATCCGATCATTGTCTGCAGCAAAGTTGGTCCGGTTACAGGACTTTTTCAGCCAGTATAAGAAACCTATTTGCAAATTACTTGTGGAGTCACTGCACACAAACCAGCAAACTCTTTTGAACAGCACACCAGGTAGTAGCAGTGAGATGCAAAAGCAGGAGGCTGCACAGCACAGGGAAGCAGCTCTTGATGTGTTGTCTGAAATAGCCAATGTATTTGACTTCCCTGACTTGAACCGATTTTTAAATAAAACATTGCAACTTTTGCTTCCATATCTGGCAGCCAAAGCCAGCCGGGCAGCCTCTGCTTTGATCAGAACGATTGCCAAACAGCTCAGTGTAAACCGCAGAGAAATCCTCATCAATAACTTCAAATACGTCTTCTCTCATCTTGTCTGCTCATGCACCAAGGATGAGCTTGAAAAGTCGCTTCACTATCTAAAGAATGAAACAGAGATTGAACTGGGCAGTTTACTGAGACAGGATTACCAGGGCCTGCACAATGAGCTGCTGCTGCGGCTTGGTGAGCACTATCAGCAGGTCTTCAATGGACTATCTATTTTGGCATCCTTTGCATCCAATGATGATCCTTACCAAGGACCCAGAAACATCACTAAGCCAGAAATAATGGCTGATTACCTGCAACCCAAGCTATTAGGAATTCTTGCATTCTTTAATATGCACTTACTGAGTTCCAGTATTGGCATTGAAGACAAAAAGATGGCTCTGAACAGTTTGGTTTCTCTGATGAAACTATTGGGCCCTAAACATATCAGCTCTGTACGAGTGAAGATGATGACAACTTTAAGGACTGGCCTTCGTTATAAAGAGGAATTTCCGGAACTTTGTTGCAGAGCTTGGGACTTGTTTGTTCGATGTCTGGATCAAGCATACCTTGGCCCCCTTCTCAGCCATGTCATAGTTGCTTTACTGCCTCTGCTACACATCCAACCAAAGGAAACAGTTGATGTGTTCTATTATCTCATTGTAGAGAACAGAGCTGCTGTCCAAGATTTTCTTCATGAAATATATTTCCTTCCAAATCACCCAGAGCTGAAGCAAATCCAGAAAGTTCTTCAGGAATACAGAAAAGAGACGACCAAAAGCACAGACCTTCAGACAGCATTGCAGTTATCAATAAAAGCCATTCAGCATGAAAATGTTGATGTCCGTATTCATGCTCTCACCAGCTTAAAGGAGACACTTTATAAAAACCAGGAAAAACTATTGCAGTATGCAACAGACAGTGAAACTGTGGAGCCAGTTGTTTCACAGCTGGTAACTGTACTGTTAATTGGGTGCCAGGATGCCAGCCCACAGGCAAGACTACTGTGTGGTGAATGCCTTGGACAACTAGGTGCAATTGATCCTGGAAGACTGGATTTTTCAACTAGTGATGCACAAGGCAAAGGCTCTACCTTTGTTACTGGGGTTGAAGATCCAAATTTTGCTTATGAGCTGCTCTTAGAGTTGACCAGAGCATTTTTGGCTTATGCTGATAATGTCCGTGCTCAGGATTCTGCTGCTTATGCTATTCAGGAGTTGTTATCTATTTATGAATGCAGAGAAGGAAGGCTTGACTGTCCTGGACGGAGGCTTTGGAGGAGATTTCCAGAACATGTTCAGGAGATATTAGAACCCCATCTTAATACAAGGTACAAGAGTTCCCGTAAGGCAATAAACTGGACTAAAATAAAGAAACCCATTTACCTAAGTAAGCTGGGTGATAACTTTGCAGATTGGTCTGCGTCCTGGGCTGGATACTTGATAACAAAGGTCAGGCATGAGCTTGCTAGGAAGGTCTTCAGCTGCTGCAGTATCATGATGAAACATGACTTCAAAGTGACCATATATCTTTTACCACATATTTTGGTTTATGCATTGCTGGGATGTACCAAAGAAGATCACCAAGAGATTCATGCTGAGATCATGGCAGTGTTGAAACATGAAGATCCAGGGGCCCGGCGATTACAGGACAATGCCTCTGATCTCAGCCAGCTGAGCACCCAGACAGTGTTTTCAATGCTGGATCACCTGACTCAGTGGTCAAGGGAAAAATTTCAGGCGCTTCAGGCTGAGATCAGTACTAAATTGGGAGGTCGCGGAGAAGTTAAGGCTATCTGTCATGAAGACACTGTACAGTATCAAAATGTGACAAAATTCTTAGAGCTTATACCGCAAGATACTTTGGCTGTGGCTTCATTCCGTTCCAAAGCATACACCAGAGCTGTCATGCACTTTGAATCATTTATTGTGGAAAAAAAACAACAAATCCAGGAGCACCTTGGATTTTTGCAGAAACTGTATGCTGCTATGCATGAACCTGATGGAGTGGCTGGGGTCAGTGCTATTCGTAAGAGAGAGGCAACTCTGAGAGAACAGATATTGGAGCATGAAAGTATTGGTTTGCTGAGAGATGCCACAGCCTGCTATGACCGAGCAATCCAACTGAAACCAGAGGAGATTGTGCACTATAATGGAGTGGTGAAATCTATGCTGGGCCTTGGTCAACTCTCTACTGTAATAACTCAAGTTAATGGAGTACTAAATAGCAGGCCAGATTGGATTTCAGAATTGAACACCTACAGAGTGGAGGCAGCTTGGAAGCTCTCGCAGTGGGACCTAGTGGAAGAATATTTGTCTGCAGATAAGAAATCTACGACCTGGAGTATCAGACTTGGTCAGCTGCTTCTGTCCTCTAAGAAGAAAGAAAGAGACAGATTCTATGACACACTGAAAGTGGTGCGAGCAGAGCAGATTGTGCCTTTATCGGCTGCCAGCTTTGAGAGAGGCTCCTACCAACGTGGATACGAGTACATTGTGAGGTTACACATGCTTTGTGAGCTGGAGCACAGTGTGAAGATGTTACTGGATAAATCTCTTAGTGACTCACCTGCAGATTTTCTCAACTGGCAGGCACGGCTGGAAATGACACAGAATTCCTACAGGGCTAGAGAGCCCATTCTGGCAGTACGCAGGGCATTGCTGACTGTCAGTAATAGGCCTCATTACACTGATATGGTTGGGGAATGTTGGCTCCAAAGTGCTAGAGTTGCACGTAAAGCAGGCCATCATCAGGCTGCATACAATGCCCTTCTCAATGCTGGAGAGACCAGGCTGTCAGAACTCAATGTTGAGCGTGCTAAGTGGCACTGGTCAAAGGGTGATGTGCACCAGGCCCTCATTGTCCTTCAGAAAGGAGCAGAGTTGTTTCAGTCTGACAGCAGTGAGCAGCCGCTTATCCATGGCAGAGCCATGCTACTTGTGGGGCGATTCATGGAGGAGACGGCTAACTTTGAAAGTAATGCTGTGATGAAAAAATATAAAGATGTTACCACTTTGCTGCCTGAATGGGAGGATGGGCATTTTTACCTTGCAAAGTACTATGACAAACTGATGCCTATGGTGACTGACAACAAGATGGAGAAGCAGGGTGATCTGATAAGATATATTGTTCATCATTTTGGGAGGTCCCTGCAATATGGAAACCAATTCATTTACCAGTCAATGCCTCGAATGCTATCTCTGTGGCTTGACTTTGGAGCTAAAGCTTATGAATGGGAAAAAGCTGGCCGTGCTGATCGTCTGCAAATGAAAAACGATTTGATCAAAATTAACAAGGTTATAACAGATCAAAAAAATAATTTGGCTCCATACCAGTTCCTGACTGCCTTCTCTCAGCTAATCTCTAGAATCTGTCACTCTCACGATGAGGTGTTTGCAGTATTGATGGAAATAGTGGCAAAAGTGTTTGTGGCTTATCCTCAGCAGGCAATGTGGATGATGACTGCTGTGTCTAAGTCTTCCTATCCAATGCGTGTAAATCGGTGTAAAGAGATACTTGAAAAGGCCATTCACATGAAGCCAGCACTTGGAAAATTTATTGGAGATGCCACAAGACTTACAGATAAGCTTCTGGAGCTCTGTAACAAACCTGTGGATGGAAACACTGGCACTTTAAGCATGAGTGTCCACTTCAGGCTGCTTAAGAAGCTGGTGGAGGAGTCTACATTTAGTGAGATTCTAATACCACTACAGTCCGTTATGATCCCTACACTGCCATCCACTGTTGGAAAGCGTGACCATGCCAACCATGACCCCTTTCCTGGACACTGGGCATATATTGCTGGCTTTGATGATGCTGTTGAGATATTGCCATCACTTCAAAAGCCCAAGAAAATTTCACTGAAAGGATCTGATGGAAAATCTTACATTATGATGTGTAAACCAAAAGATGATCTCAGGAAAGACTGTAGACTCATGGAGTTCAATTCCCTGATTAACAAATGCCTGCGAAAGGATGCAGAGTCTCGAAGGAGAGAACTTCATATCCGAACCTATGCTGTAATCCCACTGAATGATGAGTGTGGCATAATAGAATGGGTAAATAACACAGCGGGACTGAGAAACATACTAATCAAACTATACAAAGAAAGAGGCATATACATGAGTGGGAAAGAACTTCGCCAGTGTATGTTGCCAAAGGGAGCTCCCTTGCAGGATAAGCTGAAGATATATAAGGAGACTCTCCTGCTTCGTCACCCACCTGTGTTCCATGAGTGGTTTTTAAGGACATTTCCTGATCCAACATCATGGTACAACAGCAGATCAGCTTACTGCCGCTCCACAGCTGTGATGTCCATGGTTGGCTATATCTTGGGCCTTGGAGATCGCCATGGAGAGAATATTCTATTTGATTCCCTCACAGGAGAGTGTGTCCACGTAGATTTCAATTGTCTCTTTAACAAGGGTGAAACATTTGAGGTTCCAGAAATTGTCCCATTCCGGCTGACACATAACATGGTTAATGGAATGGGTCCTATGGGAACAGAAGGTCTTTTCAGACGTGCCTGTGAAGTCACCATGAGACTGATGAGAGACCAGAGAGAACCACTTATGAGTGTACTGAAACCATTCTTGCATGATCCTTTGGTGGAATGGAGCAAACCTGCTCGTGGGGGTACTAAAGTTCAAGCTAATGAGACTGGAGAAGTTGTCAATGAAAAGGCTAAAACCCATGTGCTTGATATCGAACAAAGGCTGCAGGGCGTCATAAAGACAAGGAATCGTATCAAAGGCCTTCCACTGTCTATTGAAGGCCATGTTCACTATTTGATTCAAGAAGCTACTGATGAAAACCTTCTAAGCCAAATGTACCTAGGCTGGGCTCCTTACATGTGA

>aurka_LL
ATGGAGGCCTGTACAGCTAAGAAGAGTCACCCTGTTGTGCCTGGCCCTAATGTGAAGAGTTTTCCTCCTGTGGCTGATGGCCCCAAACGGATCCCAATGACACAACTGCCGCAGAGACAGATTGGCCAGGTGAAGCCGCCGGCTACAGCCCTTGGTGCGAAGAGAGTGCCTTGTACTACTAATGTTCCACAGAGGGTGCTTTCCCAAAAACCGGTTGTAACCAATCAAAAACAAGTACCATTACAAACAGCCAATCAAGCTCAACTTAAGCCCTTACCACAGGTCCAGCCAGCATCCCGCACACAGCCATCTGATGAAAACAGAGACCCAAATGGTTCTACAGATAAGAAAGCTGATCCCAGCCAACCAGCGATCTCTACCGCTAGCTCAACAAAGGAAGACGGTAAAAAGAAACAGTGGTGTCTGGAGGACTTTGAGATTGGCCGTCCCTTAGGAAAAGGAAAGTTTGGCAATGTGTACTTGGCTAGGGAGAAGCAGAGTAAATTCATCCTGGCATTGAAGGTTCTCTTTAAATCCCAGCTGGAAAAGGCCAATGTGGAGCATCAGCTGCGCAGGGAGGTGGAGATCCAGTCACATCTAAGACATCCAAACATTCTTCGGCTGTACGGCTATTTCCACGATGCCACCAGAGTCTACCTTATTCTGGACTATGCTCCGCGAGGTGAGCTCTTCCGGGAGCTGCAGCGGTGTAAGTGTTTTGACGACCAACGAACTGCTACGTACATCACAGAACTGGCTGATGCTCTAATGTATTGCCATGCCAAGAAGGTGATACATCGGGACATCAAACCGGAGAACCTGCTTCTTGGTGCTAATGGGGAACTAAAAATAGCAGATTTCGGTTGGTCTGTTCATGCCCCATCATCTCGGAGGACCACATTGTGTGGCACACTGGACTATTTACCTCCAGAGATGATTGAGGGCAGAATGCATGATGAGAAGGTGGACCTGTGGAGCCTTGGAGTTCTGTGCTATGAATTTCTAGTTGGTAAACCTCCATTTGAGACAGACACACACCAGGAAACCTATAGAAGGATCTCAAAGGTGGAGTTCCAGTTTCCCCCCCATGTCTCAGAGGGAGCAAGAGATCTCGTCTGCAAACTGTTGAAGCATAACCCTGACCACAGGCTGCCACTAAAAGATGTGCTTGATCATCCTTGGGTGGTCCAGAACTCTACTAAACGCCCAAGTAAGCCCGCGGGCAACACCCCAAAAGCCCAATGA
>aurka_RR1
ATGGAGGCCTGCACAGCTAAGAAGAGTCATCCTATTGTGCCTGGCCCTAATGTGAAGAGTTTTCCTTCTGTGGCTGATGGCCCCAAACGGATCCCAATGACACAACTGCCGCAGAGACAGATTGGCCAGGTGAAGCCGCCGGCTACAGCCCTTGGTGCGAAGAGAGTGCCTTGTACTACTAATGTTCCACAGAGAGTGCTTTCCCAAAAACCGGTTGTAACCAATCAAAAACAAGTACCATTACAAACAGCCAATCAAGCTCAACCTAAGCCCTTACCACAGGTCCAGCCAGCATCCCGCACACAGCCATCTGATGAAAACAGAGACCCAAATGGTTCTACAGATAAGAAAGCTGCTGCTGATCCCAGCCAACCGGCGATCTCTACCGCTATCTCAACAAAGGAAGAGGGTAAAAAGAAACAGTGGTGTCTGGAGGACTTTGAGATTGGCCGTCCCTTAGGAAAAGGAAAGTTTGGCAATGTGTACTTGGCTAGGGAGAAGCAGAGTAAATTCATCCTGGCATTGAAGGTTCTCTTTAAATCCCAGTTGGAAAAGGCCAATGTGGAGCATCAGCTGCGCAGGGAGGTGGAGATCCAGTCACATCTAAGACATCCAAACATTCTTCGGCTGTACGGCTATTTCCACGATGCCACCAGAGTCTATCTTATCCTGGACTATGCTCCGCAAGGTGAGCTCTTCCGGGAGCTGCAGCGGTGTAAGTGTTTTGACGACCAACGAACTGCTACGTACATCACAGAACTGGCTGATGCTCTAATGTATTGCCATGCCAAGAAGGTGATACATCGGGACATCAAACCGGAGAACCTGCTTCTTGGTGCTAATGGGGAACTAAAAATAGCGGATTTCGGTTGGTCTGTTCATGCCCCATCATCTCGGAGGACCACATTGTGTGGCACACTGGACTATTTACCTCCAGAGATGATTGAGGGCAGAATGCATGATGAGAAGGTGGACCTGTGGAGCCTTGGAGTTCTGTGCTATGAATTTCTAGTGGGTAAACCTCCATTTGAGACAGACACACACCAGGAAACCTATAGAAGGATCTCAAAGGTGGAGTTCCAGTTTCCCCCCCATGTGTCAGAGGGAGCAAGAGATCTCGTCTGCAAACTGTTGAAGCATAACCCTGACCACAGGCTGCCACTAAAAGATGTGCTTGAGCATCCTTGGGTGGTCCAGAACTCTACCAAACGCCCAAGTAAGCCCGTGGGTAACACCCCAAAAGCCCAATGA
>aurka_RR2
ATGGAGGCCTGCACAGCTAAGAAGAGTCATCCTATTGTGCCTGGCCCTAATGTGAAGAGTTTTCCTTCTGTGGCTGATGGCCCCAAACGGATCCCAATGACACAACTGCCGCAGAGACAGATTGGCCAGGTGAAGCCGCCGGCTACAGCCCTTGGTGCGAAGAGAGTGCCTTGTACTACTAATGTTCCACAGAGAGTGCTTTCCCAAAAACCGGTTGTAACCAATCAAAAACAAGTACCATTACAAACAGCCAATCAAGCTCAACCTAAGCCCTTACCACAGGTCCAGCCAGCATCCCGCACACAGCCATCTGATGAAAACAGAGACCCAAATGGTTCTACAGATAAGAAAGCTGCTGCTGATCCCAGCCAACCGGCGATCTCTACCGCTATCTCAACAAAGGAAGAGGGTAAAAAGAAACAGTGGTGTCTGGAGGACTTTGAGATTGGCCGTCCCTTAGGAAAAGGAAAGTTTGGCAATGTGTACTTGGCTAGGGAGAAGCAGAGTAAATTCATCCTGGCATTGAAGGTTCTCTTTAAATCCCAGTTGGAAAAGGCCAATGTGGAGCATCAGCTGCGCAGGGAGGTGGAGATCCAGTCACATCTAAGACATCCAAACATTCTTCGGCTGTACGGCTATTTCCACGATGCCACCAGAGTCTATCTTATCCTGGACTATGCTCCGCGAGGTGAGCTCTTCCGGGAGCTGCAGCGGTGTAAGTGTTTTGACGACCAACGAACTGCTACGTACATCACAGAACTGGCTGATGCTCTAATGTATTGCCATGCCAAGAAGGTGATACATCGGGACATCAAACCGGAGAACCTGCTTCTTGGTGCTAATGGGGAACTAAAAATAGCGGATTTCGGTTGGTCTGTTCATGCCCCATCATCTCGGAGGACCACATTGTGTGGCACACTGGACTATTTACCTCCAGAGATGATTGAGGGCAGAATGCATGATGAGAAGGTGGACCTGTGGAGCCTTGGAGTTCTGTGCTATGAATTTCTAGTGGGTAAACCTCCATTTGAGACAGACACACACCAGGAAACCTATAGAAGGATCTCAAAGGTGGAGTTCCAGTTTCCCCCCCATGTGTCAGAGGGAGCAAGAGATCTCGTCTGCAAACTGTTGAAGCATAACCCTGACCACAGGCTGCCACTAAAAGATGTGCTTGAGCATCCTTGGGTGGTCCAGAACTCTACCAAACGCCCAAGTAAGCCCGTGGGTAACACCCCAAAAGCCCAATGA
>aurka_RR3
ATGGAGGCCTGCACAGCTAAGAAGAGTCATCCTATTGTGCCTGGCCCTAATGTGAAGAGTTTTCCTTCTGTGGCTGATGGCCCCAAACGGATCCCAATGACACAACTGCCGCAGAGACAGATTGGCCAGGTGAAGCCGCCGGCTACAGCCCTTGGTGCGAAGAGAGTGCCTTGTACTACTAATGTTCCACAGAGAGTGCTTTCCCAAAAACCGGTTGTAACCAATCAAAAACAAGTACCATTACAAACAGCCAATCAAGCTCAACCTAAGCCCTTACCACAGGTCCAGCCAGCATCCCGCACACAGCCATCTGATGAAAACAGAGACCCAAATGGTTCTACAGATAAGAAAGCTGCTGCTGATCCCAGCCAACCGGCGATCTCTACCGCTAGCTCAACAAAGGAAGACGGTAAAAAGAAACAGTGGTGTCTGGAGGACTTTGAGATTGGCCGTCCCTTAGGAAAAGGAAAGTTTGGCAATGTGTACTTGGCTAGGGAGAAGCAGAGTAAATTCATCCTGGCATTGAAGGTTCTCTTTAAATCCCAGTTGGAAAAGGCCAATGTGGAGCATCAGCTGCGCAGGGAGGTGGAGATCCAGTCACATCTAAGACATCCAAACATTCTTCGGCTGTACGGCTATTTCCACGATGCCACCAGAGTCTACCTTATCCTGGACTATGCTCCGCGAGGTGAGCTCTTCCGGGAGCTGCAGCGGTGTAAGTGTTTTGACGACCAACGAACTGCTACGTACATCACAGAACTGGCTGATGCTCTAATGTATTGCCATGCCAAGAAGGTGATACATCGGGACATCAAACCGGAGAACCTGCTTCTTGGTGCTAATGGGGAACTAAAAATAGCGGATTTCGGTTGGTCTGTTCATGCCCCATCATCTCGGAGGACCACATTGTGTGGCACACTGGACTATTTACCTCCAGAGATGATTGAGGGCAGAATGCATGATGAGAAGGTGGACCTGTGGAGCCTTGGAGTTCTGTGCTATGAATTTCTAGTGGGTAAACCTCCATTTGAGACAGACACACACCAGGAAACCTATAGAAGGATCTCAAAGGTGGAGTTCCAGTTTCCCCCCCATGTGTCAGAGGGAGCAAGAGATCTCGTCTGCAAACTGTTGAAGCATAACCCTGACCACAGGCTGCCACTAAAAGATGTGCTTGAGCATCCTTGGGTGGTCCAGAACTCTACCAAACGCCCAAGTAAGCCCGTGGGTAACACCCCAAAAGCCCAATGA

>bcar1_LL
ATGAACTACCTGAATGTATTGGCCAAAGCTCTATACGACAATGTGGCAGAGTCCCCAGATGAGCTATCCTTCCGCAAAGGGGATATCATGACAGTGCTGGAGCGTAATACTCAAGGTCTAGATGGATGGTGGTTATGTTCTCTACATGGACGACAGGGCATTGTTCCTGGAAATCGGCTTAAGATTCTAGTGGGTATGTATGACAAGAAACAAGGTGCTGCTGGTGATCAAGGTCAACAGAAGCCTCAGCAACAATCCCAGCAGCAGCCACCCCAGACTCCATTGCCTTATAACAACCAAGGTGTCTATAATGTCGTCTCCTCAAACCAGTATGCACCTATGCATCCTTACCAGAGCCCGAGTGCAGACAGTGTTTACTTGGTTCCAGCACCACCTAAAGGGCAACGGACACTTTATCAAAGCCCTCAGGGGCCACAGCACCCAGGTCAAACTACCCCTTCCAAGCAATCTACCTTGTATCAGAGCCAGCTATCTCAACATCAGTTCTCTAGTCAAGTTCAAGACATTTATCAGGTTCCACCTTCCATGAATCAACCACAGGAACTATACCAAGTCCCAGTGGGATCCACCAGCCCCCCTCAGTCTCAGGATGTTTATCAAGTCCCACCATCGGTTAGACCAGGACAAGACATCTACCAGGTGCCACCATCAATGACTCAGTCACAAGACATTTATCAAGTGCCACCATCTATGGAAATGCGAGTGGGAGATCCCAGGAAAGCACCAGGAAAGGTTGTCCTTCCTACTCGGAAAGGCCAAGTCTATGTGTATGATTCACCCAAGACAGAGCAGCAGGACGAATATGATATTCCCAGGCATCTGCTCCCAGCAGGACCCCAGGAGATCTATGATGTCCCCACCAGGTGTTTAGTGAACAGCTACAGCCCAGAGGTTTATGACATTCCACCAATGGCAGTAAAAGGCCCTGTCAGTCGAGAACAAACCCAAGAGATTTATGACATCCCTCCCAGCGTGGAAAAAAACATGCAGGAGCAGTTACAGTTACAGTCTCACTTAATGATTTATGATATTCCACCCTCCGTGAGTAAAGATGTTCCAGATGGCCCTCAAAGAGAAGAAACCTATGATTTCCCACCTGCTTTCTCCAACCAGAAAATGCAAATGCAACCCCAGGCTCCTAGTCACATCCATGATCCTGAGCCATACATCCCTGAAGATATCTACGATATTCCTCCTGCTGCTGTTAAGGGCAATGACTCGTCATTTTCCCAGGAGATATATGATGTCCCCCCTAGCTTAAGGAAACCTGCTGGACAACAAAATTTCAATGATGTTTATGATGTTCCGAGAGAGTTCCATGGAGGAAAAGCCTCACTGGAGTCGGATTATATATATGATGTTCCTCCCCAGGTAGATAGGGAGGTCAAAACTGTTGACGAACTGGCTGGAAGCTTTAAAAGGCTGTCTGCCTCCAGCACAGGTAGCACCCGAAGCAATATTTCCACATCTTCCCTTGATACAATTCCAGTGAAAGAATCTGCTGTTCAACCAAAGACTGCAGGGAAGGAGCTGAATCTTGATTTAGAAGCTGCCATGGAAATGTTGGTAAAGTTACAGCATGCTGTTAATACTTCCATCTCCTATCTGATGTCTTTCATCAGCAGTACTTGGAGAAGTCCAGACCAGATGGAAGCCACTACACAAAGCATCCAGGCTGCAGTGGAAGGGGTGAAAAACACAGTTAAAGATTTGCTGGAATTTGCTAGAGGAGCCGTTGTAAACTCAGCTCAAGCATCTGATCGGACTCTGCATGCAAAGCTTAGCAAACAGTTACAGAAGATGGAAGATGTGTACCAACAACTGCTTAAGCACAGCCAGGCATTGGATAGCTGTAACTGGGCCTTGAATGTTTTGGTAGTCAGCAAGACGGGCGCTACGGATGACCTCGATCGCTTTGTCATGTATTCCAGAGGGATACCAGATGACACCAAACAGTTGGCTTCTTTTCTACACGGAAATGCTTCTTTGCTCTTTAAAAGGACCAAGCAGCAACTTTCATTAGGAGAGTCCCAATCTGGGCAGGACAATAGCAATCATTTGCCTAATAACAATAATAATTTGTCTGTTGGTCAAACGGGACACACGGAAAAGGCAAGTATACAGTCGAGGCCTTTGCCATCTCCACCCAAGTTTATAGCAGAAGAATCTCCGGAAGGGCAGTATGAAAACAACGAGAGTGGCTGGATGGAAGATTATGACTATGTCCATTTACAGGGTAAGGAAGAGTTTGAGAAAACACAGAAGGAGCTGCTGGAGAAAGGAAATATTATTCGGCAGGGGAAAAGTCACCTAGAACAGCATCAGCTAAAACAGTTTGAACGCCTGGAGGAGGAGGTTGCCCGACCTATTGAAAATGACCTGTCAAACTGGACACCCCCTCAACACTACAGCCAAGTCCGCAGCACCCTCTGCAACTCTGACCGGCAGCTTCTTCTCTTCTACCAAGAGCAGTGCGAGGCCAATGTCACCACCCTCACCAACGCCATTGATGCCTTTTACAGCTCCATCAGTTCCAACCAGCCTCCCAAGATTTTTGTGGCTCACAGCAAGTTTGTCATCCTCAGTGCCCACAAATTGGTCTTTATAGGGGACACATTGTCACGCCAAGCCAAAGCTCAGGACATCCGAAACAAGGTTACCCACTACAGCAACCTCATGTGTGACAAGCTCAAAGAAATAGTTCTCACCACCAAGACAGCAGCACTTCAGTACCCATCCCCATCGGCAGCCAAGGATATGGTGGAACGAGTCAAGGATCTCAGTAATAGCACCCAGCAGTTCAGAATGGTGCTTGGTCAGTTGGTGGCCGTCTGA
>bcar1_RR1
ATGAACTACCTGAATGTATTGGCCAAAGCTCTATACGACAATGTGGCAGAGTCCCCAGATGAGCTATCCTTCCGCAAAGGGGATATCATGACAGTGCTGGAGCGTAATACTCAAGGTCTAGATGGATGGTGGTTATGTTCTCTTCATGGACGACAGGGCATTGTTCCTGGAAATCGGCTTAAGATTCTAGTTGGTATGTATGACAAGAAACAAGGTGCTGCTGGTGATCAAGGTCAACAGAAGCCTCAGCAACAATCGCAACAGCAGCCACCCCAGACTCCATTGCCTTATAACAACCAAGGTGTCTATAATGTCGTCTCCTCAAACCAGTATGCACCTATGCATCCTTACCAGAGCCCGAGTGCAGACAGTGTTTACTTGGTTCCAGCACCACCTAAAGGGCAACAGACACTTTATCAAAGCCCTCAGGGGCCACAGCACCCAGGTCAAACAACCCCTTCCAAGCAATCTACCTTGTATCAGAGCCAGCTATCTCAACATCAGTTCTCTAGTCAAGTTCAAGACATTTATCAGGTTCCACCTTCCATGAATCAACCACAGGAACTATACCAAGTCCCAGTGGGATCCACCAGCCCCCCTCAGTCTCAGGATGTTTATCAAGTCCCACCATCGGTTAGACCAGGACAAGACATCTACCAGGTGCCACCATCAATGACTCAGTCACAAGATATTTATCAAGTGCCACCATCTATGGAAATGCGAGTGGGAGATCCCAGGAAAGCACCAGGAAAGGTTGTCCTTCCTACTCGGAAAGGCCAAGTCTATGTGTATGATTCACCCAAGACAGAGCAGCAGGATGAATATGATATTCCCAGGCATCTGCTCCCAGCAGGACCCCAGGAGATTTACGATGTCCCCACCAGGTGTTTAGTGAACAACTACAGCCCAGAGGTTGGCACTGCTATGGTTTATGACATTCCACCAATGGCAGTAAAAGGCCCTGTCAGTCGAGAACAAACCCAAGAGATTTATGACATCCCTCCCAGCGTGGAAAAAAACATGCAGGAGCAGTTACAGTTACAGTCTCACTTAATGATTTATGATATTCCACCCTCCGTGAGTAAAGATGTTCCAGATGGCCCTCAAAGAGAAGAAACCTATGATTTCCCACCTGCTTTCTCCAACCAGAAAATGCAAATGCAACCCCAGGCTCCTAGTCACATCCATGATCCTGAGCCATACATCCCTGAAGATATCTATGATATTCCTCCTGCTGCTGTTAAGGGCAATGACTCGTCATTTTCCCAGGAGATATATGATGTCCCCCCTAGCTTAAGGAAACCGGCTGGACAACAAAATTTCAATGATGTTTATGATGTTCCGAGAGAGTTCCATGGAGGAAAAGCCTCACTGGAGTCGGATTATATATATGATGTTCCTCCCCAGGTAGATAGGGAGGTCAAAACTGTTGATGAACTGGCTGGAAGCTTTAAAAGGCTGTCTGCCTCCAGCACAGGTAGCACCAGAAGCAATATTTCCACATCTTCCCTTGATACAATTCCAGTGAAAGAATCTGCTGTTCAACCAAAGACTGCAGGGAAGGAGCTGAATCTTGATTTAGAAGCTGCCATGGAAATGTTGGTAAAGTTACAGCATGCTGTTAATACTTCCATCTCCTATCTGATGTCTTTCATCAGCAGTACTTGGAGAAGTCCAGACCAGATGGAAGCCACTACACAAAGCATCCAGGCTGCAGTGGAAGGGGTGAAAAATACAGTTAAAGATTTGCTGGAATTTGCTAGAGGAGCAGTTGTAAACTCAGCTCAAGCATCTGATCGGACTCTGCATGTAAAGCTTAGCAAACAGTTACAGAAGATGGAAGATGTTTACCAACAACTGCTTAAGCACAGTCAGGCATTGGATAGCTGTAACTGGGCCTTGAATGTTTTGGTAGCCAGCAAGACGGGCGCTACGGATGACCTCGATCGCTTTGTCATGTATTCCAGAGGGATACCAGATGACACCAAACAGTTGGCTTCTTTTCTACATGGTAATGCTTCTTTGCTCTTTAAAAGGACCAAGCAGCAACTTTCATTAGGAGAGTCCCAATCTGGGCAGGACAATAGCAATCATTTGCCTAATAACAATAATAATTTGTCTGTTGGTCAAACGGGACACACAGAAAAGGCAAGTATACAGTCGAGGCCTTTGCCATCTCCACCCAAGTTTATAGCAGAAGAATCTCCGGAAGGGCAGTATGAAAACAACGAGAGTGGCTGGATGGAAGATTATGACTATGTCCATTTACAGGGTAAGGAAGAGTTTGAGAAAACACAGAAGGAGCTGCTGGAGAAAGGAAATATTATTCGGCAGGGGAAAAGTCACCTAGAACAGCATCAGCTAAAACAGTTTGAACGTCTGGAGGAGGAGGTTGCCCGACCTATTGAAAATGACCTGTCAAACTGGACACCCCCTCAACACTACAGCCAAGTCCGCAGCACCCTCTGCAACTCTGACCGGCAGCTTCTTCTCTTCTACCAAGAGCAGTGCGAGGCCAATGTCACCACCCTCACCAACGCCATTGATGCCTTTTACAGCTCCATCAGTTCCAACCAGCCTCCCAAGATTTTTGTGGCTCACAGCAAGTTTGTCATCCTCAGTGCCCACAAATTGGTCTTTATAGGGGACACATTGTCACGCCAAGCCAAAGCTCAGGACATCCGAAACAAGGTTACCCACTACAGCAACCTCATGTGTGACAAGCTCAAAGAAATAGTTCTCACCACCAAGACAGCAGCACTTCAGTACCCATCCCCATCGGCAGCCAAGGATATGGTGGAACGAGTCAAGGATCTCAGTAATAGCACCCAGCAGTTCAGAATGGTGCTTGGTCAGTTGGTGGCCGTCTGA
>bcar1_RR2
ATGAACTACCTGAATGTATTGGCCAAAGCTCTATACGACAATGTGGCAGAGTCCCCAGATGAGCTATCCTTCCGCAAAGGGGATATCATGACAGTGCTGGAGCGTAATACTCAAGGTCTAGATGGATGGTGGTTATGTTCTCTTCATGGACGACAGGGCATTGTTCCTGGAAATCGGCTTAAGATTCTAGTTGGTATGTATGACAAGAAACAAGGTGCTGCTGGTGATCAAGGTCAACAGAAGCCTCAGCAACAATCGCAACAGCAGCCACCCCAGACTCCATTGCCTTATAACAACCAAGGTGTCTATAATGTCGTCTCCTCAAACCAGTATGCACCTATGCATCCTTACCAGAGCCCGAGTGCAGACAGTGTTTACTTGGTTCCAGCACCACCTAAAGGGCAACAGACACTTTATCAAAGCCCTCAGGGGCCACAGCACCCAGGTCAAACAACCCCTTCCAAGCAATCTACCTTGTATCAGAGCCAGCTATCTCAACATCAGTTCTCTAGTCAAGTTCAAGACATTTATCAGGTTCCACCTTCCATGAATCAACCACAGGAACTATACCAAGTCCCAGTGGGATCCACCAGCCCCCCTCAGTCTCAGGATGTTTATCAAGTCCCACCATCGGTTAGACCAGGACAAGACATCTACCAGGTGCCACCATCAATGACTCAGTCACAAGATATTTATCAAGTGCCACCATCTATGGAAATGCAAGTGGGAGATCCCAGGAAAGCACCAGGAAAGGTTGTCCTTCCTACTCGGAAAGGCCAAGTCTATGTGTATGATTCACCCAAGACAGAGCAGCAGGATGAATATGATATTCCCAGGCATCTGCTCCCAGCAGGACCCCAGGAGATTTACGATGTCCCCACCAGGTGTTTAGTGAACAACTACAGCCCAGAGGTTGGCACTGCTATGGTTTATGACATTCCACCAATGGCAGTAAAAGGCCCTGTCAGTCGAGAACAAACCCAAGAGATTTATGACATCCCTCCCAGCGTGGAAAAAAACATGCAGGAGCAGTTACAGTTACAGTCTCACTTAATGATTTATGATATTCCACCCTCCGTGAGTAAAGATGTTCCAGATGGCCCTCAAAGAGAAGAAACCTATGATTTCCCACCTGCTTTCTCCAACCAGAAAATGCAAATGCAACCCCAGGCTCCTAGTCACATCCATGATCCTGAGCCATNNNNNNNNNNNNNNNNNNNNNNNNNNNNNNNNNNNNNNNNNNNNNNNNNNNNNNNNNNNNNNNNNNNNNNNNNNNNNNNNNNNNNNCCTAGCTTAAGGAAACCGGCTGGACAACAAAATTTCAATGATGTTTATGATGTTCCGAGAGAGTTCCATGGAGGAAAAGCCTCACTGGAGTCGGATTATATATATGATGTTCCTCCCCAGGTAGATAGGGAGGTCAAAACTGTTGATGAACTGGCTGGAAGCTTTAAAAGGCTGTCTGCCTCCAGCACAGGTAGCACCAGAAGCAATATTTCCACATCTTCCCTTGATACAATTCCAGTGAAAGAATCTGCTGTTCAACCAAAGACTGCAGGGAAGGAGCTGAATCTTGATTTAGAAGCTGCCATGGAAATGTTGGTAAAGTTACAGCATGCTGTTAATACTTCCATCTCCTATCTGATGTCTTTCATCAGCAGTACTTGGAGAAGTCCAGACCAGATGGAAGCCACTACACAAAGCATCCAGGCTGCAGTGGAAGGGGTGAAAAATACAGTTAAAGATTTGCTGGAATTTGCTAGAGGAGCAGTTGTAAACTCAGCTCAAGCATCTGATCGGACTCTGCATGTAAAGCTTAGCAAACAGTTACAGAAGATGGAAGATGTTTACCAACAACTGCTTAAGCACAGTCAGGCATTGGATAGCTGTAACTGGGCCTTGAATGTTTTGGTAGCCAGCAAGACGGGCGCTACGGATGACCTCGATCGCTTTGTCATGTATTCCAGAGGGATACCAGATGACACCAAACAGTTGGCTTCTTTTCTACATGGTAATGCTTCTTTGCTCTTTAAAAGGACCAAGCAGCAACTTTCATTAGGAGAGTCCCAATCTGGGCAGGACAATAGCAATCATTTGCCTAATAACAATAATAATTTGTCTGTTGGTCAAACGGGACACACAGAAAAGGCAAGTATACAGTCGAGGCCTTTGCCATCTCCACCCAAGTTTATAGCAGAAGAATCTCCGGAAGGGCAGTATGAAAACAACGAGAGTGGCTGGATGGAAGATTATGACTATGTCCATTTACAGGGTAAGGAAGAGTTTGAGAAAACACAGAAGGAGCTGCTGGAGAAAGGAAATATTATTCGGCAGGGGAAAAGTCACCTAGAACAGCATCAGCTAAAACAGTTTGAACGTCTGGAGGAGGAGGTTGCCCGACCTATTGAAAATGACCTGTCAAACTGGACACCCCCTCAACACTACAGCCAAGTCCGCAGCACCCTCTGCAACTCTGACCGGCAGCTTCTTCTCTTCTACCAAGAGCAGTGCGAGGCCAATGTCACCACCCTCACCAACGCCATTGATGCCTTTTACAGCTCCATCAGTTCCAACCAGCCTCCCAAGATTTTTGTGGCTCACAGCAAGTTTGTCATCCTCAGTGCCCACAAATTGGTCTTTATAGGGGACACATTGTCACGCCAAGCCAAAGCTCAGGACATCCGAAACAAGGTTACCCACTACAGCAACCTCATGTGTGACAAGCTCAAAGAAATAGTTCTCACCACCAAGACAGCAGCACTTCAGTACCCATCCCCATCGGCAGCCAAGGATATGGTGGAACGAGTCAAGGATCTCAGTAATAGCACCCAGCAGTTCAGAATGGTGCTTGGTCAGTTGGTGGCCGTCTGA
>bcar1_RR3
ATGAACTACCTGAATGTATTGGCCAAAGCTCTATACGACAATGTGGCAGAGTCCCCAGATGAGCTATCCTTCCGCAAAGGGGATATCATGACAGTGCTGGAGCGTAATACTCAAGGTCTAGATGGATGGTGGTTATGTTCTCTTCATGGACGACAGGGCATTGTTCCTGGAAATCGGCTTAAGATTCTAGTTGGTATGTATGACAAGAAACAAGGTGCTGCTGGTGATCAAGGTCAACAGAAGCCTCAGCAACAATCGCAGCAGCAGCCACCCCAGACTCCATTGCCTTATAACAACCAAGGTGTCTATAATGTCGTCTCCTCAAACCAGTATGCACCTATGCATCCTTACCAGAGCCCAAGTGCAGACAGTGTTTACTTGGTTCCAGCACCACCTAAAGGGCAACAGACACTTTATCAAAGCCCTCAGGGGCCACAGCACCCAGGTCAAACAACCCCTTCCAAGCAATCTACCTTGTATCAGAGCCAGCTATCTCAACATCAGTTCTCTAGTCAAGTTCAAGACATTTATCAGGTTCCACCTTCCATGAATCAACCACAGGAACTATACCAAGTCCCAGTGGGATCCACCAGCCCCCCTCAGTCTCAGGATGTTTATCAAGTCCCACCATCGGTTAGACCAGGACAAGACATCTACCAGGTGCCACCATCAATGACTCAGTCACAAGACATTTATCAAGTGCCACCATCTATGGAAATGCGAGTGGGAGATCCCAGGAAAGCACCAGGAAAGGTTGTCCTTCCTACTCGGAAAGGCCAAGTCTATGTGTATGATTCACCCAAGACAGAGCAGCAGGATGAATATGATATTCCCAGGCATCTGCTCCCAGCAGGACCCCAGGAGATTTACGATGTCCCCACCAGGTGTTTAGTGAACAACTACAGCCCAGAGGTTTATGACATTCCACCAATGGCAGTAAAAGGCCCTGTCAGTCGAGAACAAACCCAAGAGATTTATGACATCCCTCCCAGCGTGAAAAAAAACATGCAGGAGCAGTTACAGTTACAGTCTCACTTAATGATTTATGATATTCCACCCTCCGTGAGTAAAGATGTTCCAGATGGCCCTCAAAGAGAAGAAACCTATGATTTCCCACCTGCTTTCTCCAACCAGAAAATGCAAATGCAACCCCAGGCTCCTAGTCACATCCATGATCCTGAGCCATACATCCCTGAAGATATCTATGATATTCCTCCTGCTGCTGTTAAGGGCAATGACTCGTCATTTTCCCAGGAGATATATGATGTCCCCCCTAGCTTAAGGAAACCGGCTGGACAACAAAATTTCAATGATGTTTATGATGTTCCGAGAGAGTTCCATGGAGGAAAAGCCTCACTGGAGTCGGATTATATATATGATGTTCCTCCCCAGGTAGATAGGGAGGTCAAAACTGTTGATGAACTGGCTGGAAGCTTTAAAAGGCTGTCTGCCTCCAGCACAGGTAGCACCAGAAGCAATATTTCCACATCTTCCCTTGATACAATTCCAGTGAAAGAATCTGCTGTTCAACCAAAGACTGCAGGGAAGGAGCTGAATCTTGATTTAGAAGCTGCCATGGAAATGTTGGTAAAGTTACAGCATGCTGTTAATACTTCCATCTCCTATCTGATGTCTTTCATCAGCAGTACTTGGAGAAGTCCAGACCAGATGGAAGCCACTACACAAAGCATCCAGGCTGCAGTGGAAGGGGTGAAAAATACAGTTAAAGATTTGCTGGAATTTGCTAGAGGAGCAGTTGTAAACTCAGCTCAAGCATCTGATCGGACTCTGCATGTAAAGCTTAGCAAACAGTTACAGAAGATGGAAGATGTTTACCAACAACTGCTTAAGCACAGTCAGGCATTGGATAGCTGTAACTGGGCCTTGAATGTTTTGGTAGCCAGCAAGACGGGCGCTACGGATGACCTCGATCGCTTTGTCATGTATTCCAGAGGGATACCAGATGACACCAAACAGTTGGCTTCTTTTCTACATGGTAATGCTTCTTTGCTCTTTAAAAGGACCAAGCAGCAACTTTCATTAGGAGAGTCCCAATCTGGGCAGGACAATAGCAATCATTTGCCTAATAACAATAATAATTTGTCTGTTGGTCAAACGGGACACACAGAAAAGGCAAGTATACAGTCGAGGCCTTTGCCATCTCCACCCAAGTTTATAGCAGAAGAATCTCCGGAAGGGCAGTATGAAAATAACGAGAGTGGCTGGATGGAAGATTATGACTATGTCCATTTACAGGGTAAGGAAGAGTTTGAGAAAACACAGAAGGAGCTGCTGGAGAAAGGAAATATTATTCGGCAGGGGAAAAGTCACCTAGAACAGCATCAGCTAAAACAGTTTGAACGTCTGGAGGAGGAGGTTGCCCGACCTATTGAAAATGACCTGTCAAACTGGACACCCCCTCAACACTACAGCCAAGTCCGCAGCACCCTCTGCAACTCTGACCGGCAGCTTCTTCTCTTCTACCAAGAGCAGTGCGAGGCCAATGTCACCACCCTCACCAACGCCATTGATGCCTTTTACAGCTCCATCAGTTCCAACCAGCCTCCCAAGATTTTTGTGGCTCACAGCAAGTTTGTCATCCTCAGTGCCCACAAATTGGTCTTTATAGGGGACACATTGTCACGCCAAGCCAAAGCTCAGGACATCCGAAACAAGGTTACCCACTACAGCAACCTCATGTGTGACAAGCTCAAAGAAATAGTTCTCACCACCAAGACAGCAGCACTTCAGTACCCATCCCCATCGGCAGCCAAGGATATGGTGGAACGAGTCAAGGATCTCAGTAATAGCACCCAGCAGTTCAGAATGGTGCTTGGTCAGTTGGTGGCCGTCTGA

>bcar3_LL
ATGATGGCTGCTGGGAAATTTGCCAGTTACCATAGAAATGTGCAAACGAGCCATCAGTTCCCACTGACATCTTCAATGGATCTTCTAAGCACCAAATCCCCCCTTGCTGAGCGGCGGGCTGATTCATTTCAGGATGTTTGTATCCATGGTACATTACCTCGTAAAAAGAAGGACAGGATTTCCATTAGATCCACTGACATGGTCAGCCACATGGGAACCTTGCCACATAGCAAATCACCCAGACTACCTACCCCAATCATGCCGGATATAATGGAGGAATATCCGTTTCAAGATTGGAAAACTGGAATGTTCCGAACAAGGGCTCATGCTTCTTCGGATTCCACCATGGAATATGTCAAGTTCTCTAAGGAACGCTATATTATGGATGGAGGGACCCCTGACAAGCTGAAGAAGGAATTGGAGGAGGAGCTGAAGCTGAGCAGTGAAGATTTACGCAGTCATGCTTGGTACCATGGAAGGATTCCACGGCAGGTGTCTGAAAGCTTGGTGAGGAGAGATGGAGATTTTCTGATCAGGGATTCTTTGTCCAGTCCTGGAAACTTTGTGCTTACCTGTCAGTGGAAAAATATTTCACAGCATTTCAAAATAAATAAAGTCGTCATTAGGCTCAATGAAGCTTACAGTCGGATTCAGTACCAGTTTGAACATGAAAGCTTTGACAATGTCCCTGCGCTGGTTAGGTACTATGTGGGGAACCGCAAGCCTGTGTCCCAGCAAAGCGGAGCCATCATTTTTCAGCCTATTAACAGAACTGTTCCACTTAGGTGTATAGAGGAGAAATATGGAACATCTCCTGTTAGACGCTTGGAACTGGGAGCTCCAGATGGAAAAGCAGAAACTCCAAAAAGGTTGAGTTTAAATATTGGCAATGGACAGGTCCTGCTGCAGGAGCAAAACCTAATAAGGACCAGTCTGCTCAGAAATAAAGAGAAGAGTGGCAGCCACCCAGCTTGTTTGGATAACATGCGGGAAAAGAAACGGCCATTAAATTCTTACCAATCAGAAAGCTACTTGCCACTAGGCTGCAGACAACCATACTTGTCACCTGGAAATGATGGGAAGTTAACACCCAGGCCAAATGTGTTCCGGACTGGAAGTGAACCCACTCTAAGCCCAACAGAAATTCGAAGGTTCAGCAGTGAAGCTCATCCTACTGAAGCTTTAAGGGGATCAGACAGTCAACTGTGCCCTAAACCTCCTGCAAAGCCCAGCAAGGCACTCTGTATGAAGCAACCACCATCACCTACAGTCTGGCAAAACTCAGAGGCAAATTACTGTGAACTTCATCCTAACCCTCCTGATGACTGTGGATGGTCAAGGACACATTCCTCCCACAGTAGCTTTGTAGAAACCCCAAAAACTGGTGAGGAGGATACATTCTCTTTCAGTAACTCAGAGATGAGCATCCTGGGACTGGGATTCGAGGACTGTGTGTCTCAATGTTCAACAGAATTGATTGACAAGGGGGATGAAGTAGAGTTTATCAGGCCAGTTTATGAGACTGAATCTTCTTTAAAACCCAGTGAGTTTGAGTCTCTTCTACTCACCGCAGAAAACAAACCTCTGGAAACAGCCCTGCTTAGACGAGCCAAAGAACTTTTCACGAACAATGACCCTAGGACTATTGCCCAACACATTCTCAAAATGGACTGCAAGGTTGCTAGGATACTTGACGTCTCACCAGAGATGGAGAGGATCATGGGAGTGAGCTGTGGGCTTGAACTAATAACTCTGCCGTATGGACACCAACTGCGCCTAGACTTAATTGAAAGGCACACCACAATGGCTATAGGCATTGCAGTGGACATTTTGGGATGTACCGGCAGCTCTGAGGAAAGGGTTGCAACACTTAACAAGATCATCCAAATTGCAGTGGAACTGAAGGAATTGGGGGATTTCTTTGCATTTTCTTCCATCATGAAAGCACTTGAGATGCCTCAGATTACAAGGCTGGAAACAACCTGGACCATGTTAAGACATCAGTACACACAGACTGCAATCACTTATGAGAAACAGCTTAAACCCGTTAACAAAAGTTTGTATGAAGGTGCAGGAATAGTATTCACCATGCAGGAGAAATCCACAGTGCCACTTGTGATGCCTCTCTTAATGCTGTTAGAGCGACAGTCTGCCCTATTTGAAGGAATGGACTGGTGGGAGAACCATGACCGAGGTTGTGAAATAATGTTCAGTCACCTAGAAACTGGACGATTCATTGCCCAAAATGCAGCTTTGTATCAAAGCAATGCACAACAGGCATTGGAAGGTTTTAACCCAGATGAAGAGATGAGTGAGATCTTCCGCACAGAATTTCAAATGCGGCTGCTCTGGGGCAGTAAGGGAGCCCAAGTAAGCCAGACTGAGAGATACCAGAAGTTCAACCAGATCTTAACAGCTTTGTCAAAAAAACTGGAACCGCCATCTTCCTAA
>bcar3_RR1
ATGATGGCTGCTGGGAAATTTGCCAGTTACCATAGAAATGTGCAAACGAGCCATCAGTTCCCACTGACATCTTCAATGGATCTTCTAAGCAGCAAATCCCCCCTTGCTGAGCGGCGTGCTGATTCATTTCAGGATGTTTGTATCCATGGTACATTACCTCGTAAAAAGAAGGACAGGATTTCCATTAGATCCACTGACATGTTCAGCCACATGGGAACCTTGCCACATAGCAAATCACCCAGACTACCTACCCCAATCATGCCGGATATAATGGAGGAATATCCGTTTCAAGATTGGAAAACTGGAATGTTCCGAACAAGGGCTCATGCTTCTTCGGATTCCACCATGGAATATGTCAAGTTCTCTAAGGAACGCTATATTATGGATGGAGGGACCCCTGACAAGCTGAAGAAGGAATTGGAGGAGGAGCTGAAGCTGAGCAGTGAAGATTTACGCAGTCATGCTTGGTACCATGGAAGGATTCCACGGCAGGTGTCTGAAAGCTTGGTGAGGAGAGATGGAGATTTTCTGATCAGGGATTCTTTGTCCAGTCCTGGAAACTTTGTTCTTACCTGTCAGTGGAAAAATATTTCACAGCATTTCAAAATAAATAAAGTCGTCATTAGGCTCAATGAAGCTTACAGTCGGATTCAGTACCAGTTTGAACATGAAAGCTTTGACAACGTCCCTGCGCTGGTTAGGTACTATGTGGGGAACCGCAAGCCTGTGTCCCAGCAAAGCGGAGCCATCATTTTTCAGCCTATTAACAGAACTGTTCCACTTAGGTGTATAGAGGAGAAGTATGGAACATCTCCCGTTAGACGCTTGGAACTGGGAGCTCCAGATGGAAAAGAAACTCCAAAAAGGTTGAGTTTAAATATTGGCAATGGACAGGTGCTGCAGCAGGAGCAAAACCTAATACGGACCAGTCTGCTCAGAAATAAAGAGAAGAGTGGCAGCCACCCAGCTTGTTTGGATAACATGCGAGAAAAGAAACGGCCATTAAATTCTTACCAATCAGAAAGCTACTTGCCACTAGGCTGCAGACAACCATACTTGTCACCCGGAAATGATGGGACGTTGACACCCAGGCCAAATGTGTTCCGGACTGGAAGTGAACCAACTCTAAGCCCAACAGAAATTCGAAGGTTCAGCAGTGAAGCTCATCCCACTGAAGCTTTAAGGGGATCAGACAGTCAACTGTGCCCTAAACCTCCTGCAAAGCCCAGCAAAGCACTCTGTATGAAGCAACCACCATCACCTACAGTCTGGCAAAACTCAGAGGCAAATTACTGTGAACTTCATCCTAATCCTCCTGATGACTGTGGATGGTCAAGGACACATTCCTCCCACAGTAGCTTTGTAGAAACCCCAAAAACTGGTGATGAGGATACATTCTCTTTCAGTAACTCAGAGATGAGCATCCTGGGACTAGGATTCGAGGACTGTGTGTCTCAATGTTTAACAGAATTGATTGACAAGGGGGATGAAGTAGAGTTTATCAGGCCAGTGTATGAGACTGAATCTTCTTTAAAACCCAGTGAGTTTGAGTCCATTCTACTCACCGCAGAAAACAAACCTCTGGAAACAGCCCTGCTTAGACGAGCCAAAGAACTTTTCACGAACAATGACCCTAGGACTATTGCCCAACACATTCTCAAAATGGACTGCAAGGTTGCTAGGATACTTGACGTCTCACCAGAGATGGAGAGGATCATGGGAGTGAGCTGTGGGCTAGAACTAATAACTCTGCCGTATGGACACCAACTGCGCCTAGACTTAATTGAAAGGCACACCACAATGGCTATAGGCATTGCAGTGGACATTTTGGGATGTACCAGCAGCTCCGAGGAAAGGGTTGCAACACTTAACAAAATCATCCAAATTGCAGTGGAACTGAAGGAATTGGGGGATTTCTTTGCATTTTCTTCCATCATGAAAGCACTTGAGATGCCTCAGATTACAAGGCTGGAAACAACCTGGACCATGTTAAGACATCAGTACACACAGACTGCAATCACTTATGAGAAACAGCTTAAACCCGTTAACAAAAGTTTGTATGAAGGTGCAGGAATAGTATTCACCATGCAGGAGAAATCCACTGTGCCACTTGTGATGCCTCTCTTAATGCTGTTAGAGCGTCAGTCTGCCCTATTTGAAGGAATGGACTGGTGGGAGAACCATGACCGAGGTTGTGAAATAATGTTCAGTCACCTAGAAACTGGACGATTCATTGCCCAAAATGCAGCTTTGTATCAAAGCAATGCACAACAGGCATTGGAAGGTTTTAACCCAGATGAAGAGATGAGTGAGATCTTCCGCACAGAATTTCAAATGCGGCTGCTCTGGGGCAGTAAGGGAGCCCAAGTAAGCCAGACTGAGAGATACCAGAAGTTCAACCAGATCTTAACCGCTTTGTCAAAAAAACTGGAACCGCCATCTTCCTAA
>bcar3_RR2
ATGATGGCTGCTGGGAAATTTGCCAGTTACCATAGAAATGTGCAAACGAGCCATCAGTTCCCACTGACATCTTCAATGGATCTTCTAAGCAGCAAATCCCCCCTTGCTGAGCGGCGTGCTGATTCATTTCAGGATGTTTGTATCCATGGTACATTACCTCGTAAAAAGAAGGACAGGATTTCCATTAGATCCACTGACATGTTCAGCCACATGGGAACCTTGCCACATAGCAAATCACCCAGACTACCTACCCCAATCATGCCGGATATAATGGAGGAATATCCGTTTCAAGATTGGAAAACTGGAATGTTCCGAACAAGGGCTCATGCTTCTTCGGATTCCACCATGGAATATGTCAAGTTCTCTAAGGAACGCTATATTATGGATGGAGGGACCCCTGACAAGCTGAAGAAGGAATTGGAGGAGGAGCTGAAGCTGAGCAGTGAAGATTTACGCAGTCATGCTTGGTACCATGGAAGGATTCCACGGCAGGTGTCTGAAAGCTTGGTGAGGAGAGATGGAGATTTTCTGATCAGGGATTCTTTGTCCAGTCCTGGAAACTTTGTTCTTACCTGTCAGTGGAAAAATATTTCACAGCATTTCAAAATAAATAAAGTCGTCATTAGGCTCAATGAAGCTTACAGTCGGATTCAGTACCAGTTTGAACATGAAAGCTTTGACAACGTCCCTGCGCTGGTTAGGTACTATGTGGGGAACCGCAAGCCTGTGTCCCAGCAAAGCGGAGCCATCATTTTTCAGCCTATTAACAGAACTGTTCCACTTAGGTGTATAGAGGAGAAGTATGGAACATCTCCCGTTAGACGCTTGGAACTGGGAGCTCCAGATGGAAAAGAAACTCCAAAAAGGTTGAGTTTAAATATTGGCAATGGACAGGTGCTGCAGCAGGAGCAAAACCTAATACGGACCAGTCTGCTCAGAAATAAAGAGAAGAGTGGCAGCCACCCAGCTTGTTTGGATAACATGCGAGAAAAGAAACGGCCATTAAATTCTTACCAATCAGAAAGCTACTTGCCACTAGGCTGCAGACAACCATACTTGTCACCCGGAAATGATGGGACGTTAACACCCAGGCCAAATGTGTTCCGGACTGGAAGTGAACCAACTCTAAGCCCAACAGAAATTCGAAGGTTCAGCAGTGAAGCTCATCCCACTGAAGCTTTAAGGGGATCAGACAGTCAACTGTGCCCTAAACCTCCTGCAAAGCCCAGCAAAGCACTCTGTATGAAGCAACCACCATCACCTACAGTCTGGCAAAACTCAGAGGCAAATTACTGTGAACTTCATCCTAATCCTCCTGATGACTGTGGATGGTCAAGGACACATTCCTCCCACAGTAGCTTTGTAGAAACCCCAAAAACTGGTGATGAGGATACATTCTCTTTCAGTAACTCAGAGATGAGCATCCTGGGACTAGGATTCGAGGACTGTGTGTCTCAATGTTTAACAGAATTGATTGACAAGGGGGATGAAGTAGAGTTTATCAGGCCAGTGTATGAGACTGAATCTTCTTTAAAACCCAGTGAGTTTGAGTCCATTCTACTCACCGCAGAAAACAAACCTCTGGAAACAGCCCTGCTTAGACGAGCCAAAGAACTTTTCACGAACAATGACCCTAGGACTATTGCCCAACACATTCTCAAAATGGACTGCAAGGTTGCTAGGATACTTGACGTCTCACCAGAGATGGAGAGGATCATGGGAGTGAGCTGTGGGCTAGAACTAATAACTCTGCCGTATGGACACCAACTGCGCCTAGACTTAATTGAAAGGCACACCACAATGGCTATAGGCATTGCAGTGGACATTTTGGGATGTACCAGCAGCTCCGAGGAAAGGGTTGCAACACTTAACAAAATCATCCAAATTGCAGTGGAACTGAAGGAATTGGGGGATTTCTTTGCATTTTCTTCCATCATGAAAGCACTTGAGATGCCTCAGATTACAAGGCTGGAAACAACCTGGACCATGTTAAGACATCAGTACACACAGACTGCAATCACTTATGAGAAACAGCTTAAACCCGTTAACAAAAGTTTGTATGAAGGTGCAGGAATAGTATTCACCATGCAGGAGAAATCCACTGTGCCACTTGTGATGCCTCTCTTAATGCTGTTAGAGCGTCAGTCTGCCCTATTTGAAGGAATGGACTGGTGGGAGAACCATGACCGAGGTTGTGAAATAATGTTCAGTCACCTAGAAACTGGACGATTCATTGCCCAAAATGCAGCTTTGTATCAAAGCAATGCACAACAGGCATTGGAAGGTTTTAACCCAGATGAAGAGATGAGTGAGATCTTCCGCACAGAATTTCAAATGCGGCTGCTCTGGGGCAGTAAGGGAGCCCAAGTAAGCCAGACTGAGAGATACCAGAAGTTCAACCAGATCTTAACCGCTTTGTCAAAAAAACTGGAACCGCCATCTTCCTAA
>bcar3_RR3
ATGATGGCTGCTGGGAAATTTGCCAGTTACCATAGAAATGTGCAAACGAGCCATCAGTTCCCACTGACATCTTCAATGGATCTTCTAAGCAGCAAATCCCCCCTTGCTGAGCGGCGTGCTGATTCATTTCAGGATGTTTGTATCCATGGTACATTACCTCGTAAAAAGAAGGACAGGATTTCCATTAGATCCACTGACATGTTCAGCCACATGGGAACCTTGCCACATAGCAAATCACCCAGACTACCTACCCCAATCATGCCGGATATAATGGAGGAATATCCGTTTCAAGATTGGAAAACTGGAATGTTCCGAACAAGGGCTCATGCTTCTTCGGATTCCACCATGGAATATGTCAAGTTCTCTAAGGAACGCTATATTATGGATGGAGGGACCCCTGACAAGCTGAAGAAGGAATTGGAGGAGGAGCTGAAGCTGAGCAGTGAAGATTTACGCAGTCATGCTTGGTACCATGGAAGGATTCCACGGCAGGTGTCTGAAAGCTTGGTGAGGAGAGATGGAGATTTTCTGATCAGGGATTCTTTGTCCAGTCCTGGAAACTTTGTGCTTACCTGTCAGTGGAAAAATATTTCACAGCATTTCAAAATAAATAAAGTCGTCATTAGGCTCAATGAAGCTTACAGTCGGATTCAGTACCAGTTTGAACATGAAAGCTTTGACAACGTCCCTGCGCTGGTTAGGTACTATGTGGGGAACCGCAAGCCTGTGTCCCAGCAAAGCGGAGCCATCATTTTTCAGCCTATTAACAGAACTGTTCCACTTAGGTGTATAGAGGAGAAGTATGGAACATCTCCCGTTAGACGCTTGGAACTGGGAGCTCCAGATGGAAAAGAAACTCCAAAAAGGTTGAGTTTAAATATTGGCAATGGACAGGTGCTGCAGCAGGAGCAAAACCTAATACGGACCAGTCTGCTCAGAAATAAAGAGAAGAGTGGCAGCCACCCAGCTTGTTTGGATAACATGCGAGAAAAGAAACGGCCATTAAATTCTTACCAATCAGAAAGCTACTTGCCACTAGGCTGCAGACAACCATACTTGTCACCCGGAAATGATGGGACGTTAACACCCAGGCCAAATGTGTTCCGGACTGGAAGTGAACCAACTCTAAGCCCAACAGAAATTCGAAGGTTCAGCAGTGAAGCTCATCCTACTGAAGCTTTAAGGGGATCAGACAGTCAACTGTGCCCTAAACCTCCTGCAAAGCCCAGCAAAGCACTCTGTATGAAGCAACCACCATCACCTACAGTCTGGCAAAACTCAGAGGCAAATTACTGTGAACTTCATCCTAACCCTCCTGATGACTGTGGATGGTCAAGGACACATTCCTCCCACAGTAGCTTTGTAGAAACCCCAAAAACTGGTGATGAGGATACATTCTCTTTCAGTAACTCAGAGATGAGCATCCTGGGACTAGGATTCGAGGACTGTGTGTCTCAATGTTCAACAGAATTGATTGACAAGGGGGATGAAGTAGAGTTTATCAGGCCAGTGTATGAGACTGAATCTTCTTTAAAACCCAGTGAGTTTGAGTCCATTCTACTCACCGCAGAAAACAAACCTCTGGAAACAGCCCTGCTTAGACGAGCCAAAGAACTTTTCACGAACAATGACCCTAGGACTATTGCCCAACACATTCTCAAAATGGACTGCAAGGTTGCTAGGATACTTGACGTCTCACCAGAGATGGAGAGGATCATGGGAGTGAGCTGTGGGCTAGAACTAATAACTCTGCCGTATGGACACCAACTGCGCCTAGACTTAATTGAAAGGCACACCACAATGGCTATAGGCATTGCAGTGGACATTTTGGGATGTACCAGCAGCTCCGAGGAAAGGGTTGCAACACTTAACAAAATCATCCAAATTGCAGTGGAACTGAAGGAATTGGGGGATTTCTTTGCATTTTCTTCCATCATGAAAGCACTTGAGATGCCTCAGATTACAAGGCTGGAAACAACCTGGACCATGTTAAGACATCAGTACACACAGACTGCAATCACTTATGAGAAACAGCTTAAACCCGTTAACAAAAGTTTGTATGAAGGTGCAGGAATAGTATTCACCATGCAGGAGAAATCCACTGTGCCACTTGTGATGCCTCTCTTAATGCTGTTAGAGCGTCAGTCTGCCCTATTTGAAGGAATGGACTGGTGGGAGAACCATGACCGAGGTTGTGAAATAATGTTCAGTCACCTAGAAACTGGACGATTCATTGCCCAAAATGCAGCTTTGTATCAAAGCAATGCACAACAGGCATTGGAAGGTTTTAACCCAGATGAAGAGATGAGTGAGATCTTCCGCACAGAATTTCAAATGCGGCTGCTCTGGGGCAGTAAGGGAGCCCAAGTAAGCCAGACTGAGAGATACCAGAAGTTCAACCAGATCTTAACCGCTTTGTCAAAAAAACTGGAACCGCCATCTTCCTAA

>birc5_LL
ATGGTGCACTGGGTTTCTGTGACGTCGTCGGGATTTGAACGTTGCGCCATGGTGAACGGATCTCCTTTCGTCCTTCCCGAACCCGCCCCGGGGGAGCCCGAACTACCGGAGGAATGGCGGCTCTACCAGATGGACACTCGGGTCCGGACCTTCAGCAACTGGCCGTTCACCGAGGGCTGCGCCTGTACCCCGGAGAGGATGGCGGAGGCCGGCTTCATTCACTGTCCCAGCAGTAACAGTCCGGATGTGGCTCAATGCTTCTTCTGTATGAAAGAGCTGGAAGGATGGGAGCCGGACGATGACCCCCTGGAGGAACACAAGAAACATTCTCCTAGCTGCTTATTCCTGACCCTGAAGAAGAAGGCGGAGGAGTTGTCACTCAGTGAATTCCTCAAGCTGGACAAGGAGAGAGTCAAAATAAAGATGCAAAAGGCGATGACAAAGCACATTGAGAGGTTCCAGACCACGGCACAGACTGTGAGAAGCTCCTTGGAGAAGCTGGATAAAGAGGACACGGATGAATAG
>birc5_RR1
ATGGTGCACTGGGTTTCTGTGACGTCGTTGGGATTTGAACGTTGCGCCATGGTGAACGGATCTCCTTTCGTCCTTCCCGAACCCGCCCCGGGGGAGCCCGAGCTACCGGAGGAATGGCGGCTTTACCAGATGGACACTCGGGTCCGGACCTTCAGCAACTGGCCGTTCACCGAGGGCTGCGCCTGTACCCCGGAGAGGATGGCGGAGGCCGGCTTCATTCACTGTCCCAGCAGTAACAGTCCTGACGTGGCTCAATGCTTCTTCTGTATGAAAGAGCTGGAAGGATGGGAGCCGGACGATGACCCCATGGAGGAACACAAGAAACATTCTCCTAGCTGCTTATTCCTGACCCTGAAGAAGAAGGCCGAGGAGTTGTCACTCAGTGAATTCCTCAAGCTGGACAAGGAGAGAGTCAAAATAAAGATGCAAAAGGCGATGACAAAGCACATTGAGAGGTTCCAGACTACGGCACAGACTGTGAGAAGCTCCTTGGAGAAGCTGGATAAAGAGGACACGGACGAATAG
>birc5_RR2
ATGGTGCACTGGGTTTCTGTGACGTCGTTGGGATTTGAACGTTGCGCCATGGTGAACGGATCTCCTTTCGTCCTTCCCGAACCCGCCCCGGGGGAGCCCGAGCTACCGGAGGAATGGCGGCTTTACCAGATGGACACTCGGGTCCGGACCTTCAGCAACTGGCCGTTCACCGAGGGCTGCGCCTGTACCCCGGAGAGGATGGCGGAGGCCGGCTTCATTCACTGTCCCAGCAGTAACAGTCCTGACGTGGCTCAATGCTTCTTCTGTATGAAAGAGCTGGAAGGATGGGAGCCGGACGATGACCCCATGGAGGAACACAAGAAACATTCTCCTAGCTGCTTATTCCTGACCCTGAAGAAGAAGGCCGAGGAGTTGTCACTCAGTGAATTCCTCAAGCTGGACAAGGAGAGAGTCAAAATAAAGATGCAAAAGGCGATGACAAAGCACATTGAGAGGTTCCAGACTACGGCACAGACTGTGAGAAGCTCCTTGGAGAAGCTGGATAAAGAGGACACGGACGAATAG
>birc5_RR3
ATGGTGCACTGGGTTTCTGTGACGTCGTTGGGATTTGAACGTTGCGCCATGGTGAACGGATCTCCTTTCGTCCTTCCCGAACCCGCCCCGGGGGAGCCCGAGCTACCGGAGGAATGGCGGCTTTACCAGATGGACACTCGGGTCCGGACCTTCAGCAACTGGCCGTTCACCGAGGGCTGCGCCTGTACCCCGGAGAGGATGGCGGAGGCCGGCTTCATTCACTGTCCCAGCAGTAACAGTCCTGACGTGGCTCAATGCTTCTTCTGTATGAAAGAGCTGGAAGGATGGGAGCCGGACGATGACCCCATGGAGGAACACAAGAAACATTCTCCTAGCTGCTTATTCCTGACCCTGAAGAAGAAGGCCGAGGAGTTGTCACTCAGTGAATTCCTCAAGCTGGACAAGGAGAGAGTCAAAATAAAGATGCAAAAGGCGATGACAAAGCACATTGAGAGGTTCCAGACTACGGCACAGACTGTGAGAAGCTCCTTGGAGAAGCTGGATAAAGAGGACACGGACGAATAG

>brd2_LL
ATGGAGGCAGCCCTCAGCCCAGCGTTTAAAAGGCCTCCTCTGGATGTAAATCATGGTATAATGGGGCAGACTGTTGAGGGAACCCCAGGAAAGCGAATCCGCAAACCCTCTCTGCTATACGAAGACTTTGAGGGTCCCACCATGAATTCCAGTGTCTTTAATCACATGCCTCAAGTCAACCCACCTCCTCCAGAGGTCAGCAACTCCAAAAAGCCTGGCCGCAGCACTAATCAGCTGCAGTACCTGCTCAAGGTGGTCATGAAGTCTCTATGGAAGCATCAGTTCTCTTGGCCTTTCCGTCAGCCTGTTGATGCCATAAAACTGGGTCTTCCGGATTATCATAAAATCATCAAGCAGCCAATGGACATGGGAACTATTAAGAAGAGATTAGAGAACAACTACTACTGGACTGCACTGGAGTGTATGCAGGACTTCAACACAATGTTTACTAACTGCTATATCTACAACAAGCCCACAGATGACATTGTGCTAATGGCTCAAAGCCTGGAGAAGTCATTTTTGCAGAAGGTAGCGCAGATGCCCCAGGATGAAGATGATCCATCCAATACTACAAACAAGAGCAAGCAAGTGAAGAGTGTCAAACCTCCAGCTGTCACAGGTGGAATTACAACTGCACACCAAGTCCCAGCCATCTCATCCATGTCTCAGTCTTCACTGTACCCCAGCTCCCCAGAAATGCCCACCACCATTGTTAATATACCACATCCAACTGTCCACTCTAACCCTGTGATGAAACCAATGCCACCTACTCAGACTCTGCCTGTAGTTCCAGCAGCCACACAACCAATATCAAAGcagaagaaaggtgtgaagagaaaagcagacactACAACCCCGACCACCACAGCTATCATTGCTACCAGTGGAGACTCCTCTCCTCTAACGCCACCAGATATGAAACCTGCCAAGATCCCCGCCCGGCGAGAAAGTGGTCGGCCCATTAAGCCTCCTCGAAAGGACTTGCCAGACTCTCAACAGCATCAAACTTCAAAGAAGGGCAAACTGTCTGAGCAACTAAAATACTGCAATGGGATTCTGAAAGAACTTCTTTCTAAGAAACATGGCGCCTATGCATGGCCGTTCTACAAACCTGTGGATGCCAGTGCTCTGGGACTGCACGACTACCACGAAATCATAAAACATCCCATGGACCTTAGCACCATTAAGAAAAAGATGGAGAACAGAGAATACCGAGATGCACAGGAGTTTGCTGCCGATGTCAGGCTCATGTTCTCAAACTGTTACAAATATAACCCTCCTGACCATGATGTGGTGGCCATGGCAAGGAAGCTGCAGGATGTGTTTGAATTTCGTTATGCGAAGATGCCTGATGAGCCTATTGCAATGTCTCCGCCTCCCACCTCCACACAACTTCCTCCCTCAGATTCCAAATCCTCCTCTGAATCCTCCAGTGAGAGCAGCAGTGACAGCTCAGACGAAAGTGAAAGTTCTGATGACTCGGAAGAGGAGAGGGCAAACAGGCTGGCGGAGCTTCAGGAGCAGCTTCGAGCCGTGCATGAGCAGCTGGCTGCTCTCTCCCAAGGCCCAATTTCCAAGCCTAAAAAGAAGAAAGAGAAAAAGGAAAAAAAGAAAAAGAAGAAATCGGATAAGCGGAAAGTCAAAGATGATGAAGAATGGAGATTTAGCAAATCAAAATCTTCTCAGTCCAAAAAATCCTCTAAAAAATCCGGAGGGACCACTACAACCAGCAGTTCTATGCTTGCTGTTTCGAAGAGTTCTAAGAAATCCTCCAAATCCCTTCCCCCACCTCCACCTGTTATGTATGACTCAGAGGAGGAAGAGGAGATTAAGCCAATGACTTATGATGAGAAGCGGCAGCTGAGCCTGGACATTAACAAACTTCCAGGAGAGAAGTTGGGCCGTGTAGTACATATCATCCAATCCAGAGAGCCCTCTCTGCGGGATTCCAACCCCGAAGAAATAGAAATTGACTTTGAGACTTTAAAACCTTCCACTCTTCGTGAGCTGGAGAGATATGTCATGTCTTGCTTGAGGAAGAAACCACGGAAGCCCTACACTTCCCCCAACTCCATGCTCTCGGGTGCACTTAAGAAACCAGTGGGAAAGACAAAAGAGGAGATTGCCATGGAGAAGAAGAGGGAATTGGAGAGGAGGCTACAGGATGTCAGTGGGCAACTGAACTCTGCCAAGAAACCACCCAAAAAAGCCAACGAGAAAGTGGAATCAGCCCAGCCAGTGTCGGTCTCTCGCCTCAGTGCTTCCAGCTCAAGTTCGGACTCTGACAGTAGCAGTAGCTCCACATCCAGCTCATCAGACACTAGTGACTCTGACTCCGGCTGA
>brd2_RR1
ATGGAGGCAGCCCTCAGCCCAGCGTTTAAAAGGCCTCCTCTGGATGTAAATCATGGTATAATGGGGCAGACTGTCGAGGGAACCCCAGGAAAGCGAATCCGCAAACCCTCTCTGCTATACGAAGACTTTGAGGGTCCCACCATGAATTCCAGTGTCTTTAATCACATGCCTCAAGTCAACCCACCTCCTCCAGAGGTCAGCAATTCCAAAAAGCCTGGCCGCAGCACTAATCAGCTGCAGTACCTGCTCAAGGTGGTCATGAAGTCTCTATGGAAGCATCAGTTCTCTTGGCCTTTCCGTCAGCCTGTTGATGCCATAAAACTGGGTCTTCCGGATTATCATAAAATCATCAAGCAGCCAATGGACATGGGAACTATTAAGAAGAGATTAGAGAACAACTACTACTGGACTGCACTGGAGTGTATGCAGGACTTCAACACAATGTTTACTAACTGCTATATCTACAACAAGCCCACAGATGACATTGTGCTAATGGCTCAAAGCCTGGAGAAGTCATTTTTGCAGAAGGTAGCGCAGATGCCCCAGGATGAAGATGATCCATCCAATACTACGAACAAGAGCAAGCAAGTGAAGAGTGTCAAACCTCCAGCTGTCACAGGTGGAATTACAACTGCACACCAAGTCCCAGCCATCTCATCCATGTCTCAGTCTTCACTGTACCCCAGCTCCCCAGAAATGCCCACCACCATTGTTAATATACCACATCCAACTGTCCACTCTAACCCTGTGATGAAACCTATGCCACCTACTCAGACTCTGCCTGTAGTTCCAGCAGCCACACAACCAATATCAAAGcagaagaaaggtgtgaagagaaaagcagacactACAACCCCAACCACCACAGCCATCATTGCTACCAGTGGAGACTCCTCTCCTCTAACGCCACCAGATATGAAACCTGCCAAGATCCCCGCCCGGCGAGAAAGTGGTCGGCCCATTAAGCCTCCTCGAAAGGACTTGCCAGACTCTCAACAGCATCAAACTTCAAAGAAGGGCAAACTGTCTGAGCAACTAAAATACTGCAATGGCATTCTGAAAGAACTTCTTTCTAAGAAACATGGCGCCTATGCATGGCCGTTCTACAAACCTGTGGATGCCAGTGCTCTGGGACTGCACGACTACCACGAAATCATAAAACATCCCATGGACCTTAGCACCATTAAGAAAAAGATGGAGAACAGAGAATACCGAGATGCACAGGAGTTTGCTGCCGATGTCAGGCTCATGTTCTCAAACTGTTACAAATATAACCCTCCTGACCATGATGTGGTGGCCATGGCAAGGAAGCTGCAGGATGTGTTTGAATTTCGTTATGCGAAGATGCCTGATGAGCCTATTGCAATGTCTCCGCCTCCCACCTCGACACAACTTCCTCCCTCAGATTCCAAATCCTCCTCTGAATCCTCCAGTGAGAGCAGCAGTGACAGCTCAGACGAAAGTGAAAGTTCTGATGACTCGGAAGAGGAGAGGGCAAACAGGCTGGCGGAGCTTCAGGAGCAGCTTCGAGCCGTGCATGAGCAGCTGGCTGCTCTCTCCCAAGGCCCAATTTCCAAGCCTAAAAAGAAGAAAGAGAAAAAGGAAAAAAAGAAAAAGAAGAAATCGGATAAGCGGAAAGTCAAAGATGATGAAGAATGGAGATTTAGCAAATCAAAATCTTCTCAATCCAAAAAATCCTCTAAAAAATCCGGAGGGACCACTACAACCAGCAGTTCTATGCTTGCTGTTTCGAAGAGTTCTAAGAAATCCTCCAAATCCCTTCCCCCACCTCCACCTGTTATGTATGACTCAGAGGAGGAAGAGGAGATTAAGCCAATGACCTATGATGAGAAGCGGCAGCTGAGCCTGGACATTAACAAACTTCCAGGAGAGAAGTTGGGCCGTGTAGTACATATCATCCAATCCAGAGAGCCCTCTCTGCGGGATTCCAACCCCGAAGAAATAGAAATTGACTTTGAGACTTTAAAACCTTCCACTCTTCGTGAGCTGGAGAGATATGTCATGTCTTGCTTGAGGAAGAAACCACGGAAGCCCTACACTTCCCCCAACTCCATGCTCTCTGGTGCACTTAAGAAACCAGTGGGAAAGACAAAAGAGGAGATTGCCATGGAGAAGAAGAGGGAATTGGAGAGGAGGCTACAGGATGTCAGTGGGCAACTGAACTCTGCCAAGAAACCACCCAAAAAAGCCAACGAGAAAGTGGAATCAGCCCAGCCAGTGTCGGTCTCTCGCCTCAGTGCTTCCAGCTCAAGTTCGGACTCTGACAGTAGCAGTAGCTCCACATCCAGCTCCTCAGACACTAGTGACTCTGACTCCGGCTGA
>brd2_RR2
ATGGAGGCAGCCCTCAGCCCAGCGTTTAAAAGGCCTCCTCTGGATGTAAATCATGGTATAATGGGGCAGACTGTCGAGGGAACCCCAGGAAAGCGAATCCGCAAACCCTCTCTGCTATACGAAGACTTTGAGGGTCCCACCATGAATTCCAGTGTCTTTAATCACATGCCTCAAGTCAACCCACCTCCTCCAGAGGTCAGCAATTCCAAAAAGCCTGGCCGCAGCACTAATCAGCTGCAGTACCTGCTCAAGGTGGTCATGAAGTCTCTATGGAAGCATCAGTTCTCTTGGCCTTTCCGTCAGCCTGTTGATGCCATAAAACTGGGTCTTCCGGATTATCATAAAATCATCAAGCAGCCAATGGACATGGGAACTATTAAGAAGAGATTAGAGAACAACTACTACTGGACTGCACTGGAGTGTATGCAGGACTTCAACACAATGTTTACTAACTGCTATATCTACAACAAGCCCACAGATGACATTGTGCTAATGGCTCAAAGCCTGGAGAAGTCATTTTTGCAGAAGGTAGCGCAGATGCCCCAGGATGAAGATGATCCATCCAATACTACAAACAAGAGCAAGCAAGTGAAGAGTGTCAAACCTCCAGCTGTCACAGGTGGAATTACAACTGCACACCAAGTCCCAGCCATCTCATCCATGTCTCAGTCTTCACTGTACCCCAGCTCCCCAGAAATGCCCACCACCATTGTTAATATACCACATCCAACTGTCCACTCTAACCCTGTGATGAAACCTATGCCACCTACTCAGACTCTGCCTGTAGTTCCAGCAGCCACACAACCAATATCAAAGcagaagaaaggtgtgaagagaaaagcagacactACAACCCCAACCACCACAGCCATCATTGCTACCAGTGGAGACTCCTCTCCTCTAACACCACCGGATATGAAACCTGCCAAGATCCCCGCCCGGCGAGAAAGTGGTCGGCCCATTAAGCCTCCTCGAAAGGACTTGCCAGACTCTCAACAGCATCAAACTTCAAAGAAGGGCAAACTGTCTGAGCAACTAAAATACTGCAATGGCATTCTGAAAGAACTTCTTTCTAAGAAACATGGCGCCTATGCATGGCCGTTCTACAAACCTGTGGATGCCAGTGCTCTGGGACTGCACGACTACCACGAAATCATAAAACATCCCATGGACCTTAGCACCATTAAGAAAAAGATGGAGAACAGAGAATACCGAGATGCACAGGAGTTTGCTGCCGATGTCAGGCTCATGTTCTCAAACTGTTACAAATATAACCCTCCTGACCATGATGTGGTGGCCATGGCAAGGAAGCTGCAGGATGTGTTTGAATTTCGTTATGCGAAGATGCCTGATGAGCCCATTGCAATGTCTCCGCCTCCCACCTCCACACAACTTCCTCCCTCAGATTCCAAATCCTCCTCTGAATCCTCCAGTGAGAGCAGCAGTGACAGCTCAGACGAAAGTGAAAGTTCTGATGACTCGGAAGAGGAGAGGGCAAACAGGCTGGCGGAGCTTCAGGAGCAGCTTCGAGCCGTGCATGAGCAGCTGGCTGCTCTCTCCCAAGGCCCAATTTCCAAGCCTAAAAAGAAGAAAGAGAAAAAGGAAAAAAAGAAAAAGAAGAAATCGGATAAGCGGAAAGTCAAAGATGATGAAGAATGGAGATTTAGCAAATCAAAATCTTCTCAGTCCAAAAAATCCTCTAAAAAATCCGGAGGGACCACTACAACCAGCAGTTCTATGCTTGCTGTTTCGAAGAGTTCTAAGAAATCCTCCAAATCCCTTCCCCCACCTCCACCTGTTATGTATGACTCAGAGGAGGAAGAGGAGATTAAGCCAATGACCTATGATGAGAAGCGGCAGCTGAGCCTGGACATTAACAAACTTCCAGGAGAGAAGTTGGGCCGTGTAGTACATATCATCCAATCCAGAGAGCCCTCTCTGCGGGATTCCAACCCCGAAGAAATAGAAATTGACTTTGAGACTTTAAAACCTTCCACTCTTCGTGAGCTGGAGAGATATGTCATGTCTTGCTTGAGGAAGAAACCACGGAAGCCCTACACTTCCCCCAACTCCATGCTCTCTGGTGCACTTAAGAAACCAGTGGGAAAGACAAAAGAGGAGATTGCCATGGAGAAGAAGAGGGAATTGGAGAGGAGGCTACAGGATGTCAGTGGGCAACTGAACTCTGCCAAGAAACCACCCAAAAAAGCCAACGAGAAAGTGGAATCAGCCCAGCCAGTGTCGGTCTCTCGCCTCAGTGCTTCCAGCTCAAGTTCGGACTCTGACAGTAGCAGTAGCTCCACATCCAGCTCATCAGACACTAGTGACTCTGACTCCGGCTGA
>brd2_RR3
ATGGAGGCAGCCCTCAGCCCAGCGTTTAAAAGGCCTCCTCTGGATGTAAATCATGGTATAATGGGGCAGACTGTTGAGGGAACCCCAGGAAAGCGAATCCGCAAACCCTCTCTGCTATACGAAGACTTTGAGGGTCCCACCATGAATTCCAGTGTCTTTAATCACATGCCTCAAGTCAACCCACCTCCTCCAGAGGTCAGCAATTCCAAAAAGCCTGGCCGCAGCACTAATCAGCTGCAGTACCTGCTCAAGGTGGTCATGAAGTCTCTATGGAAGCATCAGTTCTCTTGGCCTTTCCGTCAGCCTGTTGATGCCATAAAACTGGGTCTTCCGGATTATCATAAAATCATCAAGCAGCCAATGGACATGGGAACTATTAAGAAGAGATTAGAGAACAACTACTACTGGACTGCACTGGAGTGTATGCAGGACTTCAACACAATGTTTACTAACTGCTATATCTACAACAAGCCCACAGATGACATTGTGCTAATGGCTCAAAGCCTGGAGAAGTCATTTTTGCAGAAGGTAGCGCAGATGCCCCAGGATGAAGATGATCCATCCAATACTACGAACAAGAGCAAGCAAGTGAAGAGTGTCAAACCTCCAGCTGTCACAGGTGGAATTACAACTGCACACCAAGTCCCAGCCATCTCATCCATGTCTCAGTCTTCACTGTACCCCAGCTCCCCAGAAATGCCCACCACCATTGTTAATATACCACATCCAACTGTCCACTCTAACCCTGTGATGAAACCAATGCCACCTACTCAGACTCTGCCTGTAGTTCCAGCAGCCACACAACCAATATCAAAGcagaagaaaggtgtgaagagaaaagcagacactACAACCCCAACCACCACAGCCATCATTGCTACCAGTGGAGACTCCTCTCCTCTAACGCCACCAGATATGAAACCTGCCAAGATCCCCGCCCGGCGAGAAAGTGGTCGGCCCATTAAGCCTCCTCGAAAGGACTTGCCAGACTCTCAACAGCATCAAACTTCAAAGAAGGGCAAACTGTCTGAGCAACTAAAATACTGCAATGGCATTCTGAAAGAACTTCTTTCTAAGAAACATGGCGCCTATGCATGGCCGTTCTACAAACCTGTGGATGCCAGTGCTCTGGGACTGCACGACTACCACGAAATCATAAAACATCCCATGGACCTTAGCACCATTAAGAAAAAGATGGAGAACAGAGAATACCGAGATGCACAGGAGTTTGCTGCCGATGTCAGGCTCATGTTCTCAAACTGTTACAAATATAACCCTCCTGACCATGATGTGGTGGCCATGGCAAGGAAGCTGCAGGATGTGTTTGAATTTCGTTATGCGAAGATGCCTGATGAGCCTATTGCAATGTCTCCGCCTCCCACCTCGACACAACTTCCTCCCTCAGATTCCAAATCCTCCTCTGAATCCTCCAGTGAGAGCAGCAGTGACAGCTCAGACGAAAGTGAAAGTTCTGATGACTCGGAAGAGGAGAGGGCAAACAGGCTGGCGGAGCTTCAGGAGCAGCTTCGAGCCGTGCATGAGCAGCTGGCTGCTCTCTCCCAAGGCCCAATTTCCAAGCCTAAAAAGAAGAAAGAGAAAAAGGAAAAAAAGAAAAAGAAGAAATCGGATAAGCGGAAAGTCAAAGATGATGAAGAATGGAGATTTAGCAAATCAAAATCTTCTCAGTCCAAAAAATCCTCTAAAAAATCCGGAGGGACCACTACAACCAGCAGTTCTATGCTTGCTGTTTCGAAGAGTTCTAAGAAATCCTCCAAATCCCTTCCCCCACCTCCACCTGTTATGTATGACTCAGAGGAGGAAGAGGAGATTAAGCCAATGACATATGATGAGAAGCGGCAGCTGAGCCTGGACATTAACAAACTTCCAGGAGAGAAGTTGGGCCGTGTAGTACATATCATCCAATCCAGAGAGCCCTCTCTGCGGGATTCCAACCCCGAAGAAATAGAAATTGACTTTGAGACTTTAAAACCTTCCACTCTTCGTGAGCTGGAGAGATATGTCATGTCTTGCTTGAGGAAGAAACCACGGAAGCCCTACACTTCCCCCAACTCCATGCTCTCTGGTGCACTTAAGAAACCAGTGGGAAAGACAAAAGAGGAGATTGCCATGGAGAAGAAGAGGGAATTGGAGAGGAGGCTACAGGATGTCAGTGGGCAACTGAACTCTGCCAAGAAACCACCCAAAAAAGCCAACGAGAAAGTGGAATCAGCCCAGCCAGTGTCGGTCTCTCGCCTCAGTGCTTCCAGCTCAAGTTCGGACTCTGACAGTAGCAGTAGCTCCACATCCAGCTCCTCAGACACTAGTGACTCTGACTCCGGCTGA

>btrc_LL
ATGGAACTCCAGACTGCATCAGAGAGAGAAGATTGTAATCGAGATGAGCCCCCTAGGAAGATCATTCCAGAGAAGAGTACTCTCAGACAGACATACAACAGCTGTGCCAGACTGTGCTTGAACCAAGAAAACGTGTGTTTATCCGGTTCTGCCATGAAGACGGAAAGTTGTGTGGTTAAAACTAAACTTGCCAATGGCACTTCCAGCATGATCGTGCCCAAGCAAAGGAAGCTCTCTGCAAACTACGAGAAGGAGAAGGAGCTTTGTGTAAAGTACTTTGAGCAGTGGTCTGAATGTGACCAGGTAGAGTTTGTTGAGCATCTCATCTCCCGGATGTGCCACTACCAACATGGACACATAAATACTTACCTTAAACCAATGTTGCAAAGGGATTTTATCACTGCACTGCCAGCGCGTGGACTGGATCACATAGCGGAAAATATTCTTTCCTACCTGGATGCAAAATCACTGTGTTCAGCAGAGCTGGTGTGCAAGGAGTGGTACCGAGTGACCTCAGATGGCATGTTGTGGAAGAAGCTCATAGAGAGGATGGTCAGGACAGACTCATTGTGGAGAGGGCTGGCGGAGAGAAGAGGATGGGGACAGTATCTATTTAAGAACAAGCCACCAGATGGAAAGACACCACCTAATTCTTTCTACAGGGCACTTTATCCTAAAATCATCCAAGATATAGAGACGATAGAATCGAATTGGCGATGCGGACGACACAGTTTACAGAGAATTCACTGTCGGAGTGAAACAAGCAAAGGTGTCTACTGTTTACAGTATGATGACCAGAAGATAGTGAGCGGCCTCAGAGATAATACCATCAAGATATGGGATAAAAATACTTTGGAGTGTAAACGAGTGCTGACGGGACATACAGGGTCGGTTTTGTGTCTCCAATATGACGAGCGAGTTATCATTACTGGCTCTTCTGACTCCACAGTCAGGGTTTGGGATGTAAACACAGGAGAGATGCTGAATACATTAATTCACCACTGCGAGGCTGTGCTGCATTTGCGGTTTAATAACGGTATGATGGTCACCTGCTCCAAAGATCGCTCCATTGCAGTATGGGACATGGCCTCTGCAACAGATATCACTTTACGAAGGGTTCTAGTGGGCCATAGGGCTGCAGTGAATGTGGTGGACTTTGATGACAAGTACATTGTCTCTGCCTCCGGTGACAGAACTATTAAGGTATGGAACACGAGTACATGTGAATTTGTACGTACATTAAATGGTCACAAGCGTGGCATTGCCTGTCTACAGTATCGGGACAGACTGGTGGTTAGTGGCTCTTCAGATAATACCATAAGACTATGGGATATTGAGTGTGGAGCATGTTTACGAGTTCTGGAAGGACATGAAGAACTGGTACGATGCATCCGTTTTGACAACAAAAGAATAGTCAGTGGAGCATACGACGGGAAAATTAAAGTGTGGGACCTTGTGGCTGCTTTAGATCCTCGTGCTCCCGCAGGGACACTTTGTCTGCGGACACTTGTGGAACATTCAGGAAGAGTTTTCCGACTACAGTTTGATGAATTCCAGATAGTCAGCAGTTCTCATGATGACACTATCCTCATCTGGGATTTTCTAAATGACCCCACGGCACATTCGGAGTCCTCCCGTTCACCCTCTAGAACATACACCTACATCTCCAGATAA
>btrc_RR1
ATGGAACTCCAGACTGCATCAGAGAGAGAAGATTGTAATCGAGATGAACCCCCTAGGAAGATCATTCCAGAGAAGAGTACCCTCAGACAGACATACAACAGCTGTGCCAGACTGTGCTTGAACCAAGAAAACGTGTGTTTATCCGGTTCTGCCATGAAGACGGAAAGTTGTGTGGTTAAAACTAAACTTGCCAATGGCACTTCCAGCATGATCGTGCCCAAGCAAAGGAAGCTATCTGCAAACTACGAGAAGGAGAAGGAGCTTTGTGTAAAGTACTTTGAGCAGTGGTCTGAATGTGACCAGGTAGAGTTTGTTGAGCATCTCATCTCCCGGATGTGCCACTACCAACATGGACACATAAATACTTACCTTAAACCAATGTTGCAAAGGGATTTTATCACTGCACTGCCAGCGCGTGGACTGGATCACATAGCGGAAAATATTCTTTCCTACCTGGATGCAAAATCACTGTGTTCAGCAGAGCTGGTGTGCAAGGAGTGGTACCGAGTGACCTCAGATGGCATGTTGTGGAAGAAGCTCATAGAGAGGATGGTCAGGACAGACTCATTGTGGAGAGGGCTGGCGGAGAGAAGAGGATGGGGACAGTATCTATTTAAGAACAAGCCACCAGATGGAAAGACACCACCTAATTCTTTCTACAGGGCACTTTATCCTAAAATCATCCAAGATATAGAGACGATAGAATCGAATTGGCGATGTGGACGACACAGTTTACAGAGAATTCACTGTCGGAGTGAAACAAGCAAAGGTGTCTACTGTTTACAGTATGATGACCAGAAGATAGTGAGCGGCCTCAGAGATAATACCATCAAGATATGGGATAAAAATACTTTGGAGTGTAAACGAGTGCTGACGGGACATACAGGGTCTGTTTTGTGTCTCCAATATGACGAGCGAGTTATCATTACTGGCTCTTCTGACTCCACAGTCAGGGTTTGGGATGTAAACACAGGAGAGATGCTGAATACATTAATTCACCACTGCGAGGCTGTGCTGCATTTGCGGTTTAATAACGGTATGATGGTCACCTGCTCCAAGGATCGCTCCATTGCAGTATGGGACATGGCCTCTGCAACAGATATCACTTTACGAAGGGTTCTAGTGGGCCATAGGGCTGCAGTGAATGTGGTGGACTTTGATGACAAGTACATTGTCTCTGCCTCCGGTGACAGAACTATTAAGGTATGGAACACGAGTACATGTGAATTTGTACGTACATTAAATGGTCACAAGCGGGGCATTGCCTGTCTACAGTATCGGGACAGACTGGTGGTTAGTGGCTCTTCAGATAATACCATAAGACTATGGGATATTGAGTGTGGAGCATGTTTACGAGTTCTGGAAGGACATGAAGAACTGGTACGATGCATCCGTTTTGACAACAAAAGAATAGTCAGTGGAGCATACGACGGGAAAATTAAAGTGTGGGACCTTGTGGCTGCTTTAGATCCTCGTGCTCCCGCAGGGACACTTTGTCTGCGGACACTTGTGGAACATTCGGGAAGAGTTTTCCGACTACAGTTTGATGAATTCCAGATAGTCAGCAGTTCTCATGATGACACTATCCTCATCTGGGATTTTCTAAATGACCCCACGGCACATTCGGAGTCCTCCCGTTCACCCTCTAGAACATACACCTACATCTCCAGATAA
>btrc_RR2
NNNNNNNNNNNNACTGCATCAGAGAGAGAAGATTGTAATCGAGATGAACCCCCTAGGAAGATCATTCCAGAGAAGAGTACCCTCAGACAGACATACAACAGCTGTGCCAGACTGTGCTTGAACCAAGAAAACGTGTGTTTATCCGGTTCTGCCATGAAGACGGAAAGTTGTGTGGTTAAAACTAAACTTGCCAATGGCACTTCCAGCATGATCGTGCCCAAGCAAAGGAAGCTATCTGCAAACTACGAGAAGGAGAAGGAGCTTTGTGTAAAGTACTTTGAGCAGTGGTCTGAATGTGACCAGGTAGAGTTTGTTGAGCATCTCATCTCCCGGATGTGCCACTACCAACATGGACACATAAATACTTACCTTAAACCAATGTTGCAAAGGGATTTTATCACTGCACTGCCAGCGCGTGGACTGGATCACATAGCGGAAAATATTCTTTCCTACCTGGATGCAAAATCACTGTGTTCAGCAGAGCTGGTGTGCAAGGAGTGGTACCGAGTGACCTCAGATGGCATGTTGTGGAAGAAGCTCATAGAGAGGATGGTCAGGACAGACTCATTGTGGAGAGGGCTGGCGGAGAGAAGAGGATGGGGACAGTATCTATTTAAGAACAAGCCACCAGATGGAAAGACACCACCTAATTCTTTCTACAGGGCACTTTATCCTAAAATCATCCAAGATATAGAGACGATAGAATCGAATTGGCGATGTGGACGACACAGTTTACAGAGAATTCACTGTCGGAGTGAAACAAGCAAAGGTGTTTACTGTTTACAGTATGATGACCAGAAGATAGTGAGCGGCCTCAGAGATAATACCATCAAGATATGGGATAAAAATACTTTGGAGTGTAAACGAGTGCTGACGGGACATACAGGGTCTGTTTTGTGTCTCCAATATGACGAGCGAGTTATCATTACTGGCTCTTCTGACTCCACAGTCAGGGTTTGGGATGTAAACACAGGAGAGATGCTGAATACATTAATTCACCACTGCGAGGCTGTGCTGCATTTGCGGTTTAATAACGGTATGATGGTCACCTGCTCCAAGGATCGCTCCATTGCAGTATGGGACATGGCCTCTGCAACAGATATCACTTTACGAAGGGTTCTAGTGGGCCATAGGGCTGCAGTGAATGTGGTGGACTTTGATGACAAGTACATTGTCTCTGCCTCCGGTGACAGAACTATTAAGGTATGGAACACGAGTACATGTGAATTTGTACGTACATTAAATGGTCACAAGCGGGGCATTGCCTGTCTACAGTATCGGGACAGACTGGTGGTTAGTGGCTCTTCAGATAATACCATAAGACTATGGGATATTGAGTGTGGAGCATGTTTACGAGTTCTGGAAGGACATGAAGAACTGGTACGATGCATCCGTTTTGACAACAAAAGAATAGTCAGTGGAGCATACGACGGGAAAATTAAAGTGTGGGACCTTGTGGCTGCTTTAGATCCTCGTGCTCCCGCAGGGACACTTTGTCTGCGGACACTTGTGGAACATTCGGGAAGAGTTTTCCGACTACAGTTTGATGAATTCCAGATAGTCAGCAGTTCTCATGATGACACTATCCTCATCTGGGATTTTCTAAATGACCCCACGGCACATTCGGAGTCCTCCCGTTCACCCTCTAGAACATACACCTACATCTCCAGATAA
>btrc_RR3
ATGGAACTCCAGACTGCATCAGAGAGAGAAGATTGTAATCGAGATGAACCCCCTAGGAAGATCATTCCAGAGAAGAGTGCCCTCAGACAGACATACAACAGCTGTGCCAGACTGTGCTTGAACCAAGAAAACGTGTGTTTATCCGGTTCTGCCATGAAGACGGAAAGTTGTGTGGTTAAAACTAAACTTGCCAATGGCACTTCCAGCATGATCGTGCCCAAGCAAAGGAAGCTATCTGCAAACTACGAGAAGGAGAAGGAGCTTTGTGTAAAGTACTTTGAGCAGTGGTCTGAATGTGACCAGGTAGAGTTTGTTGAGCATCTCATCTCCCGGATGTGCCACTACCAACATGGACACATAAATACTTACCTTAAACCAATGTTGCAAAGGGATTTTATCACTGCACTGCCAGCGCGTGGACTGGATCACATAGCGGAAAATATTCTTTCCTACCTGGATGCAAAATCACTGTGTTCAGCAGAGCTGGTGTGCAAGGAGTGGTACCGAGTGACCTCAGATGGCATGTTGTGGAAGAAGCTCATAGAGAGGATGGTCAGGACAGACTCATTGTGGAGAGGGCTGGCGGAGAGAAGAGGATGGGGACAGTATCTATTTAAGAACAAGCCACCAGATGGAAAGACACCACCTAATTCTTTCTACAGGGCACTTTATCCTAAAATCATCCAAGATATAGAGACGATAGAATCGAATTGGCGATGTGGACGACACAGTTTACAGAGAATTCACTGTCGGAGTGAAACAAGCAAAGGTGTCTACTGTTTACAGTATGATGACCAGAAGATAGTGAGCGGCCTCAGAGATAATACCATCAAGATATGGGATAAAAATACTTTGGAGTGTAAACGAGTGCTGACGGGACATACAGGGTCTGTTTTGTGTCTCCAATATGACGAGCGAGTTATCATTACTGGCTCTTCTGACTCCACAGTCAGGGTTTGGGATGTAAACACAGGAGAGATGCTGAATACATTAATTCACCACTGCGAGGCTGTGCTGCATTTGCGGTTTAATAACGGTATGATGGTCACCTGCTCCAAGGATCGCTCCATTGCAGTATGGGACATGGCCTCTGCAACAGATATCACTTTACGAAGGGTTCTAGTGGGCCATAGGGCTGCAGTGAATGTGGTGGACTTTGATGACAAGTACATTGTCTCTGCCTCCGGTGACAGAACTATTAAGGTATGGAACACGAGTACATGTGAATTTGTACGTACATTAAATGGTCACAAGCGGGGCATTGCCTGTCTACAGTATCGGGACAGACTGGTGGTTAGTGGCTCTTCAGATAATACCATAAGACTATGGGATATTGAGTGTGGAGCATGTTTACGAGTTCTGGAAGGACATGAAGAACTGGTACGATGCATCCGTTTTGACAACAAAAGAATAGTCAGTGGAGCATACGACGGGAAAATTAAAGTGTGGGACCTTGTGGCTGCTTTAGATCCTCGTGCTCCCGCAGGGACACTTTGTCTGCGGACACTTGTGGAACATTCGGGAAGAGTTTTCCGACTACAGTTTGATGAATTCCAGATAGTCAGCAGTTCTCATGATGACACTATCCTCATCTGGGATTTTCTAAATGACCCCACGGCACATTCGGAGTCCTCCCGTTCACCCTCTAGAACATACACCTACATCTCCAGATAA

>bub1_LL
ATGGATATCCAGAGCTGTGTGCAAATGTTTGAAAGCCACATACAGGCATACACCGGTGATGACCCTCTGGATCTGTGGGACAGGTATGTTCTTTGGGCTGAAGAAACTCTGCCACCACAAGAAAAACGTAATGTTCTGTGTTTGTTGGAGCGTTTAGTGCGGAACTTTATAGGGGAGAAGAGATACTGCAATGATGTGCGATACCTGAAATACTGCATCCGATTTGCTGAAACCATTGATGAACCCATTCAGTTCTTTGAGTATCTTTACAGCCGAGGTATAGGTACCTGTTCTGCTGCTCTGCATGTAATCTGGGCTCAGCAGCTGGAAGCAAAGGGGGACCTGCAAAATGCAAGTGCCATGTACCATAAAGCTTTTCAAAACCAGGCACAGCCTAAAGACTTTGTGGATCATCACTACAGAGCATTTCAGATAAGAATAGCTCAGAAGACTTCAACTGATCGAGATTCCCATGTGCAGCCTCTGAGAGATTCCCAGATTATGAATCAGATCACACCCACATCATTTACTGAGCCTAAATGTCAGAACTCTGCCGAAATTCAGATTCCAGTTGTGAAACATTCTGAAGTGCCTCCCAGTAAGGATGAATCTGGCGTTAACAAGTGGGTGACCATTTCTAAGTCGGCTGTGGTACCTACACCAGTTGCAACTTCAGCAGAAATCAAGCAGGTTCCCATGTACTGTAAGGACAAGCTAATCTGTGGAGATTCTGAGATGTCCCTTGAGGAATTCAGAGCAATTATCTACCGGAAGAAATGTGAACAGCGCAGAAAGATGCAACAGTGGGAGGAAGATGAAAAGAAATACATGAAGGTCAAAGAGGAGGCTGCTCTCCAAGAACTTATGTTGAAACAGAAGATGGAGCAACTAAGTAGCCTGCTAAATGTCCAGGCATCCACAAACAACCCTACCCCTGAGCCCAGTGCAGCAGTGGAGACAAACTTCAGCACGTTGACACCAGTAGGAACGACTACAGTCCACAATGAAAATCAGCCACATGTGGCAGGATCATTTACTCACTCCCCCTTTGATTTGACTCCTGTGGCACATCCATCTGTTTCACCAGGAATTTCTACATCGCAGTACAACCCCTCTACATCAGGACATGTGTTATCTCTCCCTGAAGTCCCAAGACTAGATGTCCAAGCTAGCAGAAGAGATGAGCAGGAGATGAATCATTCTCGGCACCCAGCCCCTGTAACATCCTCTGTTTTGGAGCGATCAGCAACTTCACTTTCCAACACCCAAAAAACAATGATTCAAAACATTAGTGCCAATATGGAGAAGGTACAACCTGCGATAAGGGAAGTAGCCAACTCATCGGGTTGTTTAGCAAATACTGCTCATGTTACCCCCAACACGTCGCTAGGATATGTGCAAGCCACTCCATCTAGAGTCCTTCCTTCGCCCACAGTGAACACTAAGGAAGCCCTGGGTTTTATAATGGATATCTTCCAGACCTCTACTTTACCTGATGATGAAGAGGATTTAAACGTCTTTGAAACAACAGATCCCAAAAAACCTGATCTTGAGACCCTTTGCCGAAATGATAATAATTCAGATATGGGTGGCCTTCTGGGACTACATAATCTTCCTCCAGCATTGCCATCTGCCTTTTGCATCTTTGAAGATGATATGGCTAAACCGAATGAGCCTTCTAATGTCAAACCAACAGAGGTGAAGACCTTTGGAGAGCGTCCCGCACTCAGACCTGCTCCTAAAAGTGAAGAGATGAAAGCAGCTGAATCTCTGGTAGATGACTGCACTGTGTGGGCCGGTCGCTGTAACAAAACACTGGCCCCCTGTCCAAACAGTACTGGAGACTTTGTTCTATCAGCTCGATGTGCATCTACGCCCTCTAGCAGCAAGCAACCTGAGCAAAACTGGAAAACCCTGGAGGATAAAGAAAATGCAATAGGAGTGGGTACGGACAGCAGCAGTCTCGACTCTTCTGACGATAAAACTGTCCAGCCCTCAAAAATAAGGAAGCTCAGCCCTATTCAAGAACACAGCCCAGAACATTCCAAAATAGCCCCTTCACCTTCTTCATGCAGCATTTTTCCTACAAAGAATTCAGAGATTGTGGAGGATGTCGAATTGGAGAATGCTGAGCATCTCTTGGCAACTTGTAAACTTTCAGAGACCTTACGGAGCACTACATTAGATATTGACGATCCCTGGGGTGTAAAAACGCAACCATTCAGACTAGAAGAGAAGGAGCAAGAAGTTCACCCTCCAGAGCAAAAAGTGGTTGAAAATGCCTGGGATGACAACTTGATTGCCTGTCTTCTGTCAGAATTACACACACCGCTAAGTTCCCTGAGCAACTACCATCAATGGCCAACAAACATTTCATCCTTCAGGGCTAAAATGGAGGCAAAGCTGGGGTCCCAGTCATTTCATGTTGATCATTTGCTTGGAGAAGGGGCTTTTGCACATGTCTATCAAGCTTCTAGATTGGGTACGCAAACCCAGCACAATCCTAAAGTTATTCTAAAGGTACAAAAGCCTGCAAAGCCCTGGGAGTTTTACATCGGTACACAAATTTCACAACGGATTAGTCCGGAGCTAAGACATCTCTTTATTAGTTTCCACTCTGCACATATATTCCGCAATGGAAGTGTATTGGTTGGAGATCTCTACAGCTATGGGTCCCTTTTGAATGCTATTAATCTCTACAAGAAATTGTCAGAAAAGGTGATGCCTGTGCCATTAGTCATGTATTTTGCCATCAATATCCTGTATATGGTGGAACAGCTACATAATATTGGCATCATCCATGGTGATATAAAACCTGATAACTTTGCTCTTGGTGAAAACTTTATAGATCATGAGTCGTGTACACTGGATCTGGTATCACATGGACTTGCTCTCATTGATTTGGGTCAGAGCATAGATATGACCCTCTTCCCAAAAGGAACAGCTTTTAAAGTAAAGTGTGATACCTCTGGCTTTCAGTGCGTGGAAATGCTGACAAATAAGCCCTGGAACTATCAGACAGACTACTTTGGCATCGCTGCAACAGTTTACTGCATGCTGTTTGGCAACTACATGAAAGTCCATGAGGAGTGTGGTGCTTGGAAGACAGAAGGAACTTTTAGACGATTGCCAAATGGGGAGCTGTGGGTAGAATTTTTCAATACCTTGTTGAATATCCCTGACTGTCACAGCCCGTCGCCCCTCCAAGCTCTGCGCGAGAAACTCACAAGGACTTACCAGATGATGTATACAAATAAAGTAAAATCCCTGCGCAACAGACTTGTCATACTACTTCTGGAAAACAAGCCTACGAGGAAATAA
>bub1_RR1
ATGGATATCCAGAGCTGTGTGCAAATGTTTGAAAGCCACATACAGGCATACACCGGTGATGACCCTCTGGATCTGTGGGACAGGTATGTTCTTTGGGCTGAAGAAACTCTGCCACCACAAGAAAAACGTAATGTTCTGTGTTTGTTGGAGCGTTTAGTGCGGAACTTTATAGGGGAGAAGAGATACTGCAATGATGTGCGATACCTGAAATACTGCATCCGATTTGCTGAAACCATTGATGAACCCATTCAGTTCTTTGAGTATCTTTACAGCCGAGGTATAGGTACCTGTTCTGCTGCTCTGCATGTAATCTGGGCTCAGCAGCTGGAAGCAAAGGGGGACCTGCAAAATGCAAGTGCCATGTACCATAAAGCTTTTCAAAACCAGGCACAGCCTAAAGACTTTGTGGATCATCACTACAGAGCGTTTCAGATAAGAATAGCTCAGAAGACTTCAACTGATCGAGATTCCCATGTGCAGCCTCTGAGAGATTCCCAGATTATGAATCAGATCACACCCACATTTACTGAGCCTAAATGTCAGAACTCTGCCGGAGTTGAGAATCCAGTTGTGAAACATTCTGAAGTGCCTCCCAGTAAGGATGAATCTGGCGTTAACAAGTGGGTGACCATTTCCAAGTCGGCTGTGGTACCTACACCAGTTGCAACTTCAGCAGAAATCAAGCAGGTTCCCATGTACTGTAAAGACAAGCTAATCTGTGGCGATTCGGAGATGTCCCTTGAGGAATTCAGAGCAATTATCTACCAAAAGAAATGTGAACAGCGCAGAAAGATGCAACAGTGGGAGGAAGATGAAAAGAAATACATGAAGGTCAAAGAGGAGGCTGCTCTCCAAGAACTTATGTTGAAACAGAAGATGGAGCAACTAAGTAGCCTGCTAAATGTCCAGGCATCCACAAACAACCCTACCCCTGAGCCCAGTGCAGCAGTGGAGACAAACTTCAGCACGTTGACACCAGTAGGAACGTCTACAGTCCACAATGAAAATCAGCCACATGTGGCAGGATCATTTACTCACTCCCCCTTTGATCTGACTCCTGTGGCACATCCATCTGTTTCACCAGGAATTTCTACATCACAGTACAACCCCTCTACATCTGGACATCTGTTATCTCTCCCTGAAGTCCCAAGATTAGATGTCCAAGCTAGCAGAAGAGCTGAGCAGGAGATGAATCATTCTCGGCTCCCAGCCCCTGTAACATCTGATGGCAGCATGTTTGCTAAACCACCCTCTGTTTTGGAGCGATCAGCAACTTCACTTTCCGACACCCAAAAAACAATGATTCAAAACATTAGTGCCAATATGGAGAAGGTCCAACCTGCGATAAGGGAAGTAGCCAACTCATCGGGTTGTTTAGCAAATACTACTCATGTTACCCCCAACACGTCGCTAGGATATGTGCAAGCCACTCCATCTAGAGTCCTTCCTTCGCCCACAGTGAACACTAAGGAAGCCCTGGGTTTTATAATGGATATCTTCCAGACGTCTACTTTACCTGATGATGAGGAGGATTTAAACGTCTTTGAAACAACAGATCCCAAAAAACCTGATCTTGAAACCCTTTGCCGAAATGATAATAATTCAGATATGGGTGGCCTTCTGGGACTACATAATCTTCCTCCAGCATTGCCATCTGCCTTTTGCATCTTTGAAGATGATATGGCTAAACCGAATGAACCTTCTAATGTCAAACCAACAGAGGTGAAGACCTTTGGAGAGCGTCCCGCACTCAGACCTGCTCCTAAAAGTGAAGAGATGAAAGCTGCTGAATCTCTGGTAGATGACTGCACTGTGTGGGCCGGTCGATGTAACAAAACACTGGCTCCCTGTCCAAACAGTACTGGAGACTTTGTTCTATCAGCTCGATGTGCATCTACGCCCTCTAGCAGCAAGCAACCTGAGCAAAACTGGAAAACACTGGAGGATAAAGAAAATGCAATAGGAGTGGGTACGGACAGCAGCAGTCTCGACTCTTCTGACGATAAAACTGTCCAGCCATCAAAAATAAGGAAGCTCAGCCCTATTCAGGAACACAGCCCAGAACATTCCAAAATAGCCCCTTCACCTTCTTCATGCAGCATTTTTCCTACAAAGAATTCAGAGATTGTGGAGGATGTCGAATTGGAGAATGCGGAGCATCTCTTGGCAACTTGTAAACTCTCAGAGACCTTGCATAGCACTACATTGGATATTTATGATCCCTGGGGTGTAAAAACGCAACCATTCAGACTAGAAGAGAAGGAGCAAGAAGTTCACCCTCCAGAGCAAAAAGTGGTTGAAAATGCCTGGGATGACAACTTGATTGCCTGTCTTCTATCAGAATTACACACACCGCTAAGTTCCCTGAGCAACTACCATCATTGGCCAACAAACATTTCATCCTTCAGGGCTAAAATGGAGGCAAAGCTGGGGTCCCAGTCATTTCATGTTGATCATTTGCTTGGAGAAGGGGCTTTTGCACATGTCTATCAAGCTTCTAGATTGGGTACGCAAACCCAGCACAATCCTAAAGTTATTCTAAAGGTACAAAAGCCTGCAAAGCCCTGGGAGTTTTACATCGGTACACAAATTTCACAACGGATTAGTCCGGAGCTAAGACATCTCTTTATCAGTTTCCACTCTGCACATATATTCCGCAATGGAAGTGTATTGGTTGGAGATCTCTACAGCTATGGGTCCCTTTTGAATGCTATTAATCTCTACAAGAAATTGTCAGAAAAGGTGATGCCTGTGCCATTAGTCATGTATTTTGCCATCAATATCCTGTATATGGTGGAGCAGCTACATAACATTGGCATCATCCATGGTGATATAAAACCTGATAACTTTGCTCTTGGTGAAAACTTTATAGATCATGAGTCGTGTACACTGGATCTGGTATCACATGGACTTGCTCTCATTGATTTGGGTCAGAGCATAGATATGACCCTCTTCCCAAAAGGAACAGCTTTTAAAGTAAAGTGTGATACCTCTGGCTTTCAGTGCGTGGAAATGCTGACAAATAAGCCCTGGAACTATCAGACAGACTACTTTGGCATTGCTGCAACAGTTTACTGCATGCTGTTTGGCAACTACATGAAAGTCCATGAGGAGTGTGGTGCTTGGAAGACAGAAGGAACTTTTAGACGATTGCCAAATGGGGAGCTGTGGGTGGAATTTTTCCATACCTTGTTGAATATCCCTGACTGTCACAGCCCGTCGCCCCTCCAAGCTCTGCGAGAGAAACTCACAAGGACTTACCAGATGATGTATACAAATAAAGTAAAATCCCTGCGCAACAGACTTGTCATACTACTTCTGGAAAACAAGCCTACGAGGAAATAA
>bub1_RR2
ATGGATATCCAGAGCTGTGTGCAAATGTTTGAAAGCCACATACAGGCATACACCGGTGATGACCCTCTGGATCTGTGGGACAGGTATGTTCTTTGGGCTGAAGAAACTCTGCCACCACAAGAAAAACGTAATGTTCTGTGTTTGTTGGAGCGTTTAGTGCGGAACTTTATAGGGGAGAAGAGATACTGCAATGATGTGCGATACCTGAAATACTGCATCCGATTTGCTGAAACCATTGATGAACCCATTCAGTTCTTTGAGTATCTTTACAGCCGAGGTATAGGTACCTGTTCTGCTGCTCTGCATGTAATCTGGGCTCAGCAGCTGGAAGCAAAGGGGGACCTGCAAAATGCAAGTGCCATGTACCATAAAGCTTTTCAAAACCAGGCACAGCCTAAAGACTTTGTGGATCATCACTACAGAGCGTTTCAGATAAGAATAGCTCAGAAGACTTCAACTGATCGAGATTCCCATGTGCAGCCTCTGAGAGATTCCCAGATTATGAATCAGATCACACCCACATTTACTGAGCCTAAATGTCAGAACTCTGCCGGAGTTGAGAATCCAGTTGTGAAACATTCTGAAGTGCCTCCCAGTAAGGATGAATCTGGCGTTAACAAGTGGGTGACCATTTCCAAGTCGGCTGTGGTACCTACACCAGTTGCAACTTCAGCAGAAATCAAGCAGGTTCCCATGTACTGTAAAGACAAGCTAATCTGTGGCGATTCGGAGATGTCCCTTGAGGAATTCAGAGCAATTATCTACCAAAAGAAATGTGAACAGCGCAGAAAGATGCAACAGTGGGAGGAAGATGAAAAGAAATACATGAAGGTCAAAGAGGAGGCTGCTCTCCAAGAACTTATGTTGAAACAGAAGATGGAGCAACTAAGTAGCCTGCTAAATGTCCAGGCATCCACAAACAACCCTACCCCTGAGCCCAGTGCAGCAGTGGAGACAAACTTCAGCACGTTGACACCAGTAGGAACGTCTACAGTCCACAATGAAAATCAGCCACATGTGGCAGGATCATTTACTCACTCCCCCTTTGATCTGACTCCTGTGGCACATCCATCTGTTTCACCAGGAATTTCTACATCACAGTACAACCCCTCTACATCTGGACATCTGTTATCTCTCCCTGAAGTCCCAAGATTAGATGTCCAAGCTAGCAGAAGAGCTGAGCAGGAGATGAATCATTCTCGGCTCCCAGCCCCTGTAACATCTGATGGCAGCATGTTTGCTAAACCACCCTCTGTTTTGGAGCGATCAGCAACTTCACTTTCCGACACCCAAAAAACAATGATTCAAAACATTAGTGCCAATATGGAGAAGGTCCAACCTGCGATAAGGGAAGTAGCCAACTCATCGGGTTGTTTAGCAAATACTACTCATGTTACCCCCAACACGTCGCTAGGATATGTGCAAGCCACTCCATCTAGAGTCCTTCCTTCGCCCACAGTGAACACTAAGGAAGCCCTGGGTTTTATAATGGATATCTTCCAGACGTCTACTTTACCTGATGATGAGGAGGATTTAAACGTCTTTGAAACAACAGATCCCAAAAAACCTGATCTTGAAACCCTTTGCCGAAATGATAATAATTCAGATATGGGTGGCCTTCTGGGACTACATAATCTTCCTCCAGCATTGCCATCTGCCTTTTGCATCTTTGAAGATGATATGGCTAAACCGAATGAACCTTCTAATGTCAAACCAACAGAGGTGAAGACCTTTGGAGAGCGTCCCGCACTCAGACCTGCTCCTAAAAGTGAAGAGATGAAAGCTGCTGAATCTCTGGTAGATGACTGCACTGTGTGGGCCGGTCGATGTAACAAAACACTGGCTCCCTGTCCAAACAGTACTGGAGACTTTGTTCTATCAGCTCGATGTGCATCTACGCCCTCTAGCAGCAAGCAACCTGAGCAAAACTGGAAAACACTGGAGGATAAAGAAAATGCAATAGGAGTGGGTACGGACAGCAGCAGTCTCGACTCTTCTGACGATAAAACTGTCCAGCCATCAAAAATAAGGAAGCTCAGCCCTATTCAGGAACACAGCCCAGAACATTCCAAAATAGCCCCTTCACCTTCTTCATGCAGCATTTTTCCTACAAAGAATTCAGAGATTGTGGAGGATGTCGAATTGGAGAATGCGGAGCATCTCTTGGCAACTTGTAAACTCTCAGAGACCTTGCATAGCACTACATTGGATATTTATGATCCCTGGGGTGTAAAAACGCAACCATTCAGACTAGAAGAGAAGGAGCAAGAAGTTCACCCTCCAGAGCAAAAAGTGGTTGAAAATGCCTGGGATGACAACTTGATTGCCTGTCTTCTATCAGAATTACACACACCGCTAAGTTCCCTGAGCAACTACCATCATTGGCCAACAAACATTTCATCCTTCAGGGCTAAAATGGAGGCAAAGCTGGGGTCCCAGTCATTTCATGTTGATCATTTGCTTGGAGAAGGGGCTTTTGCACATGTCTATCAAGCTTCTAGATTGGGTACGCAAACCCAGCACAATCCTAAAGTTATTCTAAAGGTACAAAAGCCTGCAAAGCCCTGGGAGTTTTACATCGGTACACAAATTTCACAACGGATTAGTCCGGAGCTAAGACATCTCTTTATCAGTTTCCACTCTGCACATATATTCCGCAATGGAAGTGTATTGGTTGGAGATCTCTACAGCTATGGGTCCCTTTTGAATGCTATTAATCTCTACAAGAAATTGTCAGAAAAGGTGATGCCTGTGCCATTAGTCATGTATTTTGCCATCAATATCCTGTATATGGTGGAGCAGCTACATAACATTGGCATCATCCATGGTGATATAAAACCTGATAACTTTGCTCTTGGTGAAAACTTTATAGATCATGAGTCGTGTACACTGGATCTGGTATCACATGGACTTGCTCTCATTGATTTGGGTCAGAGCATAGATATGACCCTCTTCCCAAAAGGAACAGCTTTTAAAGTAAAGTGTGATACCTCTGGCTTTCAGTGCGTGGAAATGCTGACAAATAAGCCCTGGAACTATCAGACAGACTACTTTGGCATTGCTGCAACAGTTTACTGCATGCTGTTTGGCAACTACATGAAAGTCCATGAGGAGTGTGGTGCTTGGAAGACAGAAGGAACTTTTAGACGATTGCCAAATGGGGAGCTGTGGGTGGAATTTTTCCATACCTTGTTGAATATCCCTGACTGTCACAGCCCGTCGCCCCTCCAAGCTCTGCGAGAGAAACTCACAAGGACTTACCAGATGATGTATACAAATAAAGTAAAATCCCTGCGCAACAGACTTGTCATACTACTTCTGGAAAACAAGCCTACGAGGAAATAA
>bub1_RR3
ATGGATATCCAGAGCTGTGTGCAAATGTTTGAAAGCCACATACAGGCATACACCGGTGATGACCCTCTGGATCTGTGGGACAGGTATGTTCTTTGGGCTGAAGAAACTCTGCCACCACAAGAAAAACGTAATGTTTTGTGTTTGTTGGAGCGTTTAGTGCGGAACTTTATAGGGGAGAAGAGATACTGCAATGATGTGCGATACCTGAAATACTGCATCCGATTTGCTGAAACCATTGATGAACCCATTCAGTTCTTTGAGTATCTTTACAGCCGAGGTATAGGTACCTGTTCTGCTGCTCTGCATGTAATCTGGGCTCAGCAGCTGGAAGCAAAGGGGGACCTGCAAAATGCAAGTGCCATGTACCATAAAGCTTTTCAAAACCAGGCACAGCCTAAAGACTTTGTGGATCATCACTACAGAGCGTTTCAGATAAGAATAGCTCAGAAGACTTCAACTGATCGAGATTCCCATGTGCAGCCTCTGAGAGATTCCCAGATAATGAATCAGATCACACCCACATCATTTACTGAGCCTAAATGTCAGAACTCTGCCGGAGTTGAGAATCCAGTTGTGAAACATTCTGAAGTGCCTCCCAGTAAGGATGAATCTGGCGTTAACAAGTGGGTGACCATTTCCAAGTCGGCTGTGGTACCTACACCAGTTGCAACTTCAGCAGAAATCAAGCAGGTTCCCATGTACTGTAAAGACAAGCTAATCTGTGGCGATTCGGAGATGTCCCTTGAGGAATTCAGAGCAATTATCTACCAAAAGAAATGTGAACAGCGCAGAAAGATGCAACAGTGGGAGGAAGATGAAAAGAAATACATGAAGGTCAAAGAGGAGGCTGCTCTCCAAGAACTTATGTTGAAACAGAAGATGGAGCAACTAAGTAGCCTGCTAAATGTCCAGGCATCCACAAACAACCCTACCCCTGAGCCCAGTGCAGCAGTGGAGACAAACTTCAGCACGTTGACACCAGTAGGAACGTCTACAGTCCACAATGAAAATCAGCCACATGTGGCAGGATCATTTACTCACTCCCCCTTTGATCTGACTCCTGTGGCACATCCATCTGTTTCACCAGGAATTTCTACATCACAGTACAACCCCTCTACATCTGGACATCTGTTATCTCTCCCTGAAGTCCCAAGATTAGATGTCCAAGCTAGCAGAAGAGCTGAGCAGGAGATGAATCATTCTCGGCTCCCAGCCCCTGTAACATCTGATGGCAGCATGTTTGCTAAACCACCCTCTGTTTTGGAGCGATCAGCAACTTCACTTTCCGACACCCAAAAAACAATGATTCAAAACATTAGTGCCAATATGGAGAAGGTCCAACCTGCGATAAGGGAAGTAGCCAACTCATCGGGTTGTTTAGCAAATACTACTCATGTTACCCCCAACACGTCGCTAGGATATGTGCAAGCCACTCCATCTAGAGTCCTTCCTTCGCCCACAGTGAACACTAAGGAAGCCCTGGGTTTTATAATGGATATCTTCCAGACGTCTACTTTACCTGATGATGAGGAGGATTTAAACGTCTTTGAAACAACAGATCCCAAAAAACCTGATCTTGAAACCCTTTGCCGAAATGATAATAATTCAGATATGGGTGGCCTTCTGGGACTACATAATCTTCCTCCAGCATTGCCATCTGCCTTTTGCATCTTTGAAGATGATATGGCTAAACCGAATGAACCTTCTAATGTCAAACCAACAGAGGTGAAGACCTTTGGAGAGCGTCCCGCACTCAGACCTGCTCCTAAAAGTGAAGAGATGAAAGCTGCTGAATCTCTGGTAGATGACTGCACTGTGTGGGCCGGTCGATGTAACAAAACACTGGCTCCCTGTCCAAACAGTACTGGAGACTTTGTTCTATCAGCTCGATGTGCATCTACGCCCTCTAGCAGCAAGCAACCTGAGCAAAACTGGAAAACACTGGAGGATAAAGAAAATGCAATTGGAGTGGGTACGGACAGCAGCAGTCTCGACTCTTCTGACGATAAAACTGTCCAGCCATCAAAAATAAGGAAGCTCAGCCCTATTCAGGAACACAGCCCAGAACATTCCAAAATAGCCCCTTCACCTTCTTCATGCAGCATTTTTCCTACAAAGAATTCAGAGATTGTGGAGGATGTCGAATTGGAGAATGCGGAGCATCTCTTGGCAACTTGTAAACTCTCAGAGACCTTGCATAGCACTACATTGGATATTTATGATCCCTGGGGTGTAAAAACGCAACCATTCAGACTAGAAGAGAAGGAGCAAGAAGTTCACCCTCCAGAGCAAAAAGTGGTTGAAAATGCCTGGGATGACAACTTGATTGCCTGTCTTCTATCAGAATTACACACACCGCTAAGTTCCCTGAGCAACTACCATCAATGGCCAACAAACATTTCATCCTTCAGGGCTAAAATGGAGGCAAAGCTGGGGTCCCAGTCATTTCATGTTGATCATTTGCTTGGAGAAGGGGCTTTTGCACATGTCTATCAAGCTTCTAGATTGGGTACGCAAACCCAGCACAATCCTAAAGTTATTCTAAAGGTACAAAAGCCTGCAAAGCCCTGGGAGTTTTACATCGGTACACAAATTTCACAACGGATTAGTCCGGAGCTAAGACATCTCTTTATCAGTTTCCACTCTGCACATATATTCCGCAATGGAAGTGTATTGGTTGGAGATCTCTACAGCTATGGGTCCCTTTTGAATGCTATTAATCTCTACAAGAAATTGTCAGAAAAGGTGATGCCTGTGCCATTAGTCATGTATTTTGCCATCAATATCCTGTATATGGTGGAGCAGCTACATAACATTGGCATCATCCATGGTGATATAAAACCTGATAACTTTGCTCTTGGTGAAAACTTTATAGATCATGAGTCGTGTACACTGGATCTGGTATCACATGGACTTGCTCTCATTGATTTGGGTCAGAGCATAGATATGACCCTCTTCCCAAAAGGAACAGCTTTTAAAGTAAAGTGTGATACCTCTGGCTTTCAGTGCGTGGAAATGCTGACAAATAAGCCCTGGAACTATCAGACAGACTACTTTGGCATTGCTGCAACAGTTTACTGCATGCTGTTTGGCAACTACATGAAAGTCCATGAGGAGTGTGGTGCTTGGAAGACAGAAGGAACTTTTAGACGATTGCCAAATGGGGAGCTGTGGGTGGAATTTTTCCATACCTTGTTGAATATCCCTGACTGTCACAGCCCGTCGCCCCTCCAAGCTCTGCGAGAGAAACTCACAAGGACTTACCAGATGATGTATACAAATAAAGTAAAATCCCTGCGCAACAGACTTGTCATACTACTTCTGGAAAACAAGCCTACGAGGAAATAA

>bub3_LL
ATGACTGGTTCCAATGAATTTAAGCTAAGCCAAGCCCCTGAAGATGGGATATCCGCTGTAAAGTTCAGCCCAAACACCTCCCAGTTCTTATTGGTCTCTTCCTGGGATTCCTCAGTCCGCCTCTATGATGTTCCTGCTAACACTATGAGGCTGAAATACCAGCATGCTGGTCCTGTCCTAGACTGTGCTTTCTATGATCCTACTCATTCTTGGAGTGGAGGTTTGGATCATCAGCTAAAGATGCATGACTTGAATACTGATGGAGAGAATGTGGTTGGGACACATGACGCCCCCATTCGTTGTGTTGAGTTCTGCCCCGAGGTAAACGTTATGGTTACTGGGAGTTGGGACCAAACGGTGAAATTATGGGACCCGCGGACTCCATGCAATGCCGGAACCTTCTCTCAGCCAGATAAGGTGTATACACTGTCTGTGTCTGGAGACAGGCTAATTGTGGGCACAGCTGGCCGAAGGGTGCTGGTTTGGGATCTGAGGAACATGGGCTACGTACAACAGAGGCGTGAATCAAGTCTTAAGTACCAAACACGCTGTATCAGAGCTTTCCCAAATAAACAGGGCTATGTGCTGAGCTCCATTGAAGGAAGAGTTGCCGTTGAATATTTGGACCCAAGCTTGGAAGTTCAGAAGAAGAAATACGCCTTCAAATGTCACCGGCTAAAAGAGAACAACATTGAGCAGATCTATCCTGTCAATGCAGTGTCCTTCCATAATTTACACAACACCTTTGCCACAGGTGGCTCAGATGGCTTTGTCAATATTTGGGATCCTTTCAACAAAAAGCGCCTGTGCCAATTCCACCGATACCCGACCAGCATAGCTTCCCTGGCCTTCAGCAACGACGGCAGCACACTGGCAATTGCTGCCTCCTACATGTACGAAATGGATGACATTGAACACCCTGAAGATGCTATCTTCATACGGCAAGTGACAGACGCTGAGACAAAGCCCAAGTGA
>bub3_RR1
ATGACTGGTTCCAATGAATTTAAGCTAAGCCAAGCCCCTGAAGATGGGATATCCGCTGTAAAGTTCAGCCCAAACACCTCCCAATTCTTATTGGTCTCTTCCTGGGATTCCTCAGTCCGCCTCTATGATGTTCCTGCTAACACTATGAGGCTGAAATACCAGCATGCTGGTCCGGTCCTAGACTGTGCTTTCTATGATCCTACTCATTCTTGGAGTGGAGGTTTGGATCATCAGCTAAAGATGCATGACTTGAATACTGATGGAGAGAATGTGGTTGGGACCCATGACGCCCCCATTCGTTGTGTTGAGTTCTGCCCCGAGGTAAACGTTATGGTTACTGGGAGTTGGGACCAAACGGTGAAATTATGGGACCCGCGGACTCCATGCAATGCTGGAACCTTCTCTCAGCCAGATAAGGTGTATACACTGTCTGTGTCTGGAGACAGGCTAATTGTGGGCACAGCTGGCCGAAGGGTGCTGGTTTGGGATCTGAGGAACATGGGCTACGTACAACAGAGGCGTGAATCAAGTCTTAAGTACCAAACACGCTGTATCAGAGCTTTCCCAAATAAACAGGGCTATGTGCTGAGCTCCATTGAAGGAAGAGTTGCCGTTGAATATTTGGACCCAAGCTTGGAAGTTCAGAAGAAGAAATACGCCTTCAAATGTCACCGGCTAAAAGAGAACAACATTGAGCAGATCTATCCTGTCAATGCAGTGTCCTTCCATAATTTACACAACACCTTTGCCACAGGTGGCTCAGATGGCTTTGTCAATATTTGGGATCCTTTCAACAAAAAGCGCCTGTGCCAATTCCACCGATACCCGACCAGCATAGCTTCCCTGGCCTTCAGCAACGACGGCAGCACTCTGGCAATTGCTGCCTCCTACATGTACGAAATGGATGACATTGAACACCCTGAAGATGCTATCTTCATACGGCAAGTGACAGACGCTGAGACAAAGCCCAAGTGA
>bub3_RR2
ATGACTGGTTCCAATGAATTTAAGCTAAGCCAAGCCCCTGAAGATGGGATATCCGCTGTAAAGTTCAGCCCAAACACCTCCCAATTCTTATTGGTCTCTTCCTGGGATTCCTCAGTCCGCCTCTATGATGTTCCTGCTAACACTATGAGGCTGAAATACCAGCATGCTGGTCCGGTCCTAGACTGTGCTTTCTATGATCCTACTCATTCTTGGAGTGGAGGTTTGGATCATCAGCTAAAGATGCATGACTTGAATACTGATGGAGAGAATGTGGTTGGGACCCATGACGCCCCCATTCGTTGTGTTGAGTTCTGCCCCGAGGTAAACGTTATGGTTACTGGGAGTTGGGACCAAACGGTGAAATTATGGGACCCGCGGACTCCATGCAATGCTGGAACCTTCTCTCAGCCAGATAAGGTGTATACACTGTCTGTGTCTGGAGACAGGCTAATTGTGGGCACAGCTGGCCGAAGGGTGCTGGTTTGGGATCTGAGGAACATGGGCTACGTACAACAGAGGCGTGAATCAAGTCTTAAGTACCAAACACGCTGTATCAGAGCTTTCCCAAATAAACAGGGCTATGTGCTGAGCTCCATTGAAGGAAGAGTTGCCGTTGAATATTTGGACCCAAGCTTGGAAGTTCAGAAGAAGAAATACGCCTTCAAATGTCACCGGCTAAAAGAGAACAACATTGAGCAGATCTATCCTGTCAATGCAGTGTCCTTCCATAATTTACACAACACCTTTGCCACAGGTGGCTCAGATGGCTTTGTCAATATTTGGGATCCTTTCAACAAAAAGCGCCTGTGCCAATTCCACCGATACCCGACCAGCATAGCTTCCCTGGCCTTCAGCAACGACGGCAGCACTCTGGCAATTGCTGCCTCCTACATGTACGAAATGGATGACATTGAACACCCTGAAGATGCTATCTTCATACGGCAAGTGACAGACGCTGAGACAAAGCCCAAGTGA
>bub3_RR3
ATGACTGGTTCCAATGAATTTAAGCTAAGCCAAGCCCCTGAAGATGGGATATCCGCTGTAAAGTTCAGCCCAAACACCTCCCAATTCTTATTGGTCTCTTCCTGGGATTCCTCAGTCCGCCTCTATGATGTTCCTGCTAACACTATGAGGCTGAAATACCAGCATGCTGGTCCTGTCCTAGACTGTGCTTTCTATGATCCTACTCATTCTTGGAGTGGAGGTTTGGATCATCAGCTAAAGATGCATGACTTGAATACTGATGGAGAGAATGTGGTTGGGACCCATGACGCCCCCATTCGTTGTGTTGAGTTCTGCCCCGAGGTAAACGTTATGGTTACTGGGAGTTGGGACCAAACGGTGAAATTATGGGACCCGCGGACTCCATGCAATGCCGGAACCTTCTCTCAGCCAGATAAGGTGTATACACTGTCTGTGTCTGGAGACAGGCTAATTGTGGGCACAGCTGGCCGAAGGGTGCTGGTTTGGGATCTGAGGAACATGGGCTACGTACAACAGAGGCGTGAATCAAGTCTTAAGTACCAAACACGCTGTATCAGAGCTTTCCCAAATAAACAGGGCTATGTGCTGAGCTCCATTGAAGGAAGAGTTGCCGTTGAATATTTGGACCCAAGCTTGGAAGTTCAGAAGAAGAAATACGCCTTCAAATGTCACCGGCTAAAAGAGAACAACATTGAGCAGATCTATCCTGTCAATGCAGTGTCCTTCCATAATTTACACAACACCTTTGCCACAGGTGGCTCAGATGGCTTTGTCAATATTTGGGATCCTTTCAACAAAAAGCGCCTGTGCCAATTCCACCGATACCCGACCAGCATAGCTTCCCTGGCCTTCAGCAACGACGGCAGCACTCTGGCAATTGCTGCCTCCTACATGTACGAAATGGATGACATTGAACACCCTGAAGATGCTATCTTCATACGGCAAGTGACAGACGCTGAGACAAAGCCCAAGTGA

>calm_LL
ATGGCTGATCAACTGACAGAAGAGCAGATTGCAGAATTCAAAGAAGCCTTCTCACTATTTGACAAGGATGGTGATGGCACTATTACAACAAAGGAGCTGGGCACAGTGATGAGGTCGCTTGGACAGAACCCAACAGAGGCAGAGCTGCAGGACATGATCAATGAAGTAGATGCAGATGGCAATGGAACAATTGACTTCCCTGAATTCTTGACTATGATGGCAAGGAAAATGAAAGACACAGACAGTGAAGAGGAAATCAGAGAAGCATTCCGTGTGTTTGACAAGGATGGTAATGGCTACATTAGTGCTGCTGAGCTCCGTCATGTTATGACAAATCTCGGTGAGAAGTTAACGGATGAAGAGGTTGATGAAATGATCAGGGAAGCAGATATTGATGGAGATGGTCAAGTAAATTACGAAGAGTTTGTACAAATGATGACGGCAAAGTGA
>calm_RR1
ATGGCTGATCAACTGACAGAAGAGCAGATTGCAGAATTCAAAGAAGCCTTCTCACTATTTGACAAGGATGGTGATGGCACTATTACAACAAAGGAGCTGGGCACAGTGATGAGGTCGCTTGGACAGAACCCAACAGAGGCAGAGCTGCAGGACATGATCAATGAAGTAGATGCAGATGGCAATGGAACAATTGACTTCCCTGAATTCTTGACTATGATGGCAAGGAAAATGAAAGACACAGACAGTGAAGAGGAAATCAGAGAAGCATTCCGTGTGTTTGACAAGGATGGTAATGGCTACATTAGTGCTGCTGAGCTCCGTCATGTTATGACAAATCTCGGTGAGAAGTTAACGGATGAAGAGGTTGATGAAATGATCAGGGAAGCAGATATTGATGGAGATGGTCAAGTAAATTACGAAGAGTTTGTACAAATGATGACGGCAAAGTGA
>calm_RR2
ATGGCTGATCAACTGACAGAAGAGCAGATTGCAGAATTCAAAGAAGCCTTCTCACTATTTGACAAGGATGGTGATGGCACTATTACAACAAAGGAGCTGGGCACAGTGATGAGGTCGCTTGGACAGAACCCAACAGAGGCAGAGCTGCAGGACATGATCAATGAAGTAGATGCAGATGGCAATGGAACAATTGACTTCCCTGAATTCTTGACTATGATGGCAAGGAAAATGAAAGACACAGACAGTGAAGAGGAAATCAGAGAAGCATTCCGTGTGTTTGACAAGGATGGTAATGGCTACATTAGTGCTGCTGAGCTCCGTCATGTTATGACAAATCTCGGTGAGAAGTTAACGGATGAAGAGGTTGATGAAATGATCAGGGAAGCAGATATTGATGGAGATGGTCAAGTAAATTACGAAGAGTTTGTACAAATGATGACGGCAAAGTGA
>calm_RR3
ATGGCTGATCAACTGACAGAAGAGCAGATTGCAGAATTCAAAGAAGCCTTCTCACTATTTGACAAGGATGGTGATGGCACTATTACAACAAAGGAGCTGGGCACAGTGATGAGGTCGCTTGGACAGAACCCAACAGAGGCAGAGCTGCAGGACATGATCAATGAAGTAGATGCAGATGGCAATGGAACAATTGACTTCCCTGAATTCTTGACTATGATGGCAAGGAAAATGAAAGACACAGACAGTGAAGAGGAAATCAGAGAAGCATTCCGTGTGTTTGACAAGGATGGTAATGGCTACATTAGTGCTGCTGAGCTCCGTCATGTTATGACAAATCTCGGTGAGAAGTTAACGGATGAAGAGGTTGATGAAATGATCAGGGAAGCAGATATTGATGGAGATGGTCAAGTAAATTACGAAGAGTTTGTACAAATGATGACGGCAAAGTGA

>camk2g_LL
ATGGCCACCCCCGCGACCTGCACCCGCTTCACCGACGAGTACCAGCTCTACGAGGAGCTCGGCAAGGGTGCCTTTTCCGTAGTCCGAAGATGTGTGAAGAAATCCACCAATCAGGAATATGCTGCAAAGATTATCAATACTAAGAAGCTGTCTGCTAGAGACCATCAGAAGCTTGAACGTGAGGCTCGGATTTGCCGCCTACTGAAGCATCCTAATATTGTGCGCCTCCATGAAAGTATTTCAGAAGAAGGTTTTCATTATCTTGTTTTTGACCTGGTCACAGGTGGAGAGCTGTTTGAAGACATTGTAGCGAGAGAATACTACAGTGAGGCAGATGCCAGTCACTGTATTCACCAGATTCTGGAGAGTGTCAACCACATCCACCAACATGACATCGTCCACAGGGATCTTAAGCCTGAGAACCTGTTATTGGCCAGCAAATGCAAGGGGGCAGCTGTGAAACTGGCTGACTTTGGTCTTGCCATTGAAGTCCAGGGAGACCAGCAAGCATGGTTTGGTTTTGCTGGCACACCAGGCTACCTCTCTCCAGAGGTATTAAGGAAAGACCCTTATGGAAAGCCAGTTGACATATGGGCCTGTGGGGTCATTCTGTACATATTATTAGTGGGTTATCCTCCTTTCTGGGATGAAGATCAGCATAAGCTCTACCAGCAAATCAAAGCTGGAGCATATGACTTCCCTTCACCTGAGTGGGATACGGTGACCCCGGAAGCAAAGAATTTAATCAATCAAATGCTGACAATAAACCCAGCAAAACGCATCACAGCAGATCAGGCTCTGAAGCACCCATGGGTCTGCCAACGATCAACAGTTGCCTCAATGATGCACAGACAAGAGACTGTAGAATGCTTGAGGAAGTTCAATGCACGGAGAAAGCTTAAAGGTGCAATTCTTACTACAATGCTGGTGTCTCGAAATTTTTCAGCTGCCAAAAGTCTATTAAATAAGAAGACAGATGGAGTCAAGCCACAGACCAACAACAAAAACAGCATAATAACCCCAGCAAAAGAAAACCCCCCATTGCAGACAACAATGGAACCTCAGACAACTGTTGTTCATAATGCCACAGATGGAATAAAAGGATCAACTGAGAGCTGTAATACCACAACTGAAGATGAAGACTTGAAAGTGCGAAAACAGGAGATTATAAAGATCACAGAGCAATTGATTGAAGCTATTAACAATGGAGATTTTGATGCTTATACGAAGATTTGTGACCCTGGTTTGACTTCATTTGAACCTGAAGCTCTTGGCAACCTTGTTGAAGGAATGGACTTCCATAAATTTTATTTTGACAATTTGTTGTCCAAGAATACTAAGCCTATCCATACTACCATCCTAAATCCCCATGTGCATGTAATTGGGGAAGATGCAGCCTGTATTGCTTATATCCGACTTACACAATACATTGATGCCCAGGGACGACCTCGTACTACACAGTCGGAAGAGACAAGGGTCTGGTATCGTAGAGATGGCAAGTGGTTGAATGTCCACTATCACTGCTCTGGGGCCCCGGCTGCCCCCCTTCAGTGA
>camk2g_RR1
ATGGCAACCACCGCGACCTGCACCCGCTTCACCGACGAGTACCAGCTCTATGAGGAGCTCGGCAAGGGTGCCTTTTCCGTAGTCCGAAGATGTGTGAAGAAATCCACCAATCAGGAATATGCTGCAAAGATTATCAATACTAAGAAGCTGTCTGCTAGAGACCATCAGAAGCTTGAACGTGAGGCTCGGATTTGCCGCCTACTGAAGCATCCTAATATTGTGCGCCTCCATGAAAGTATTTCAGAAGAAGGTTTTCACTATCTTGTTTTTGACCTGGTCACAGGTGGAGAGCTGTTTGAAGACATTGTAGCGAGAGAATACTACAGTGAGGCAGATGCCAGTCACTGTATTCACCAGATTCTGGAGAGTGTCAACCACATCCACCAACATGACATCGTCCACAGGGATCTTAAGCCTGAGAACCTGTTATTGGCCAGCAAATGCAAGGGGGCAGCTGTGAAACTGGCTGACTTTGGTCTTGCCATTGAAGTCCAGGGAGACCAGCAAGCATGGTTTGGTTTTGCTGGCACACCAGGCTACCTCTCTCCAGAGGTGTTAAGGAAAGACCCTTATGGAAAGCCAGTTGACATATGGGCCTGTGGGGTCATTCTGTACATATTATTAGTTGGTTATCCTCCTTTCTGGGATGAAGATCAGCATAAGCTCTACCAGCAAATCAAAGCTGGAGCATATGACTTCCCTTCACCTGAGTGGGATACGGTGACCCCGGAAGCAAAGAATTTAATCAATCAAATGCTGACAATAAACCCAGCAAAACGCATCACAGCAGATCAGGCTCTGAAGCACCCATGGGTCTGCCAACGATCAACAGTTGCCTCAATGATGCACAGACAAGAGACTGTAGAATGCTTGAGGAAGTTCAATGCACGGAGAAAGCTTAAAGGTGCAATTCTTACTACAATGCTGGTGTCTCGAAATTTTTCAGCTGCCAAAAGTCTATTAAATAAGAAGACCGATGGAGTCAAGCCACAGACCAACAACAAAAACAGCATAATAACCCCAGCAAAAGAAAACCCCCCATTGCAGACAACAATGGAACCTCAGACAACTGTTGTTCATAATGCCACAGATGGAATAAAAGGATCAACTGAGAGCTGTAATACCACAACTGAAGATGAAGACTTGAAAGTGCGAAAACAGGAGATTATAAAGATCACAGAGCAATTGATTGAAGCTATTAACAATGGAGACTTTGATGCTTATACGAAGATCTGTGACCCTGGCTTGACTTCATTTGAACCTGAAGCTCTTGGCAACCTTGTTGAAGGAATGGACTTCCATAAATTTTATTTTGACAATTTGTTGTCCAAGAATACTAAGCCTATTCATACTACCATCCTAAATCCCCACGTGCATGTAATTGGGGAAGATGCAGCCTGTATTGCTTATATCCGACTTACACAATACATTGATGCCCAGGGACGACCTCGTACTACACAGTCGGAAGAGACCAGGGTCTGGTATCGTAGAGATGGCAAGTGGTTGAATGTCCACTATCACTGCTCTGGGGCCCCGGCTGCTCCCCTTCAGTGA
>camk2g_RR2
ATGGCAACCACCGCGACCTGCACCCGCTTCACCGACGAGTACCAGCTCTACGAGGAGCTCGGCAAGGGTGCCTTTTCCGTAGTCCGAAGATGTGTGAAGAAATCCACCAATCAGGAATATGCTGCAAAGATTATCAATACTAAGAAGCTGTCTGCTAGAGACCATCAGAAGCTTGAACGTGAGGCTCGGATTTGCCGCCTACTGAAGCATCCTAATATTGTGCGCCTCCATGAAAGTATTTCAGAAGAAGGTTTTCACTATCTTGTTTTTGACCTGGTCACAGGTGGAGAGCTGTTTGAAGACATTGTAGCGAGAGAATACTACAGTGAGGCAGATGCCAGTCACTGTATTCACCAGATTCTGGAGAGTGTCAACCACATCCACCAACATGACATCGTCCACAGGGATCTTAAGCCTGAGAACCTGTTATTGGCCAGCAAATGCAAGGGGGCAGCTGTGAAACTGGCTGACTTTGGTCTTGCCATTGAAGTCCAGGGAGACCAGCAAGCATGGTTTGGTTTTGCTGGCACACCAGGCTACCTCTCTCCAGAGGTGTTAAGGAAAGACCCTTATGGAAAGCCAGTTGACATATGGGCCTGTGGGGTCATTCTGTACATATTATTAGTTGGTTATCCTCCTTTCTGGGATGAAGATCAGCATAAGCTCTACCAGCAAATCAAAGCTGGAGCATATGACTTCCCTTCACCTGAGTGGGATACGGTGACCCCGGAAGCAAAGAATTTAATCAATCAAATGCTGACAATAAACCCAGCAAAACGCATCACAGCAGATCAGGCTCTGAAGCACCCATGGGTCTGCCAACGATCAACAGTTGCCTCAATGATGCACAGACAAGAGACTGTAGAATGCTTGAGGAAGTTCAATGCACGGAGAAAGCTTAAAGGTGCAATTCTTACTACAATGCTGGTGTCTCGAAATTTTTCAGCTGCCAAAAGTCTATTAAATAAGAAGACCGATGGAGTCAAGCCACAGACCAACAACAAAAACAGCATAATAACCCCAGCAAAAGAAAACCCCCCATTGCAGACAACAATGGAACCTCAGACAACTGTTGTTCATAATGCCACAGATGGAATAAAAGGATCAACTGAGAGCTGTAATACCACAACTGAAGATGAAGACTTGAAAGTGCGAAAACAGGAGATTATAAAGATCACAGAGCAATTGATTGAAGCTATTAACAATGGAGACTTTGATGCTTATACGAAGATCTGTGACCCTGGCTTGACTTCATTTGAACCTGAAGCTCTTGGCAACCTTGTTGAAGGAATGGACTTCCATAAATTTTATTTTGACAATTTGTTGTCCAAGAATACTAAGCCTATCCATACTACCATCCTAAATCCCCACGTGCATGTAATTGGGGAAGATGCAGCCTGTATTGCTTATATCCGACTTACACAATACATTGATGCCCAGGGACGACCTCGTACTACACAGTCGGAAGAGACCAGGGTCTGGTATCGTAGAGATGGCAAGTGGTTGAATGTCCACTATCACTGCTCTGGGGCCCCGGCTGCTCCCCTTCAGTGA
>camk2g_RR3
ATGGCAACCACCGCGACCTGCACCCGCTTCACCGACGAGTACCAGCTCTACGAGGAGCTCGGCAAGGGTGCCTTTTCCGTAGTCCGAAGATGTGTGAAGAAATCCACCAATCAGGAATATGCTGCAAAGATTATCAATACTAAGAAGCTGTCTGCTAGAGACCATCAGAAGCTTGAACGTGAGGCTCGGATTTGCCGCCTACTGAAGCATCCTAATATTGTGCGCCTCCATGAAAGTATTTCAGAAGAAGGTTTTCACTATCTTGTTTTTGACCTGGTCACAGGTGGAGAGCTGTTTGAAGACATTGTAGCGAGAGAATACTACAGTGAGGCAGATGCCAGTCACTGTATTCACCAGATTCTGGAGAGTGTCAACCACATCCACCAACATGACATCGTCCACAGGGATCTTAAGCCTGAGAACCTGTTATTGGCCAGCAAATGCAAGGGGGCAGCTGTGAAACTGGCTGACTTTGGTCTTGCCATTGAAGTCCAGGGAGACCAGCAAGCATGGTTTGGTTTTGCTGGCACACCAGGCTACCTCTCTCCAGAGGTGTTAAGGAAAGACCCTTATGGAAAGCCAGTTGACATATGGGCCTGTGGGGTCATTCTGTACATATTATTAGTTGGTTATCCTCCTTTCTGGGATGAAGATCAGCATAAGCTCTACCAGCAAATCAAAGCTGGAGCATATGACTTCCCTTCACCTGAGTGGGATACGGTGACCCCGGAAGCAAAGAATTTAATCAATCAAATGCTGACAATAAACCCAGCAAAACGCATCACAGCAGATCAGGCTCTGAAGCACCCATGGGTCTGCCAACGATCAACAGTTGCCTCAATGATGCACAGACAAGAGACTGTAGAATGCTTGAGGAAGTTCAATGCACGGAGAAAGCTTAAAGGTGCAATTCTTACTACAATGCTGGTGTCTCGAAATTTTTCAGCTGCCAAAAGTCTATTAAATAAGAAGACCGATGGAGTCAAGCCACAGACCAACAACAAAAACAGCATAATAACCCCAGCAAAAGAAAACCCCCCATTGCAGACAACAATGGAACCTCAGACAACTGTTGTTCATAATGCCACAGATGGAATAAAAGGATCAACTGAGAGCTGTAATACCACAACTGAAGATGAAGACTTGAAAGTGCGAAAACAGGAGATTATAAAGATCACAGAGCAATTGATTGAAGCTATTAACAATGGAGACTTTGATGCTTATACGAAGATCTGTGACCCTGGCTTGACTTCATTTGAACCTGAAGCTCTTGGCAACCTTGTTGAAGGAATGGACTTCCATAAATTTTATTTTGACAATTTGTTGTCCAAGAATACTAAGCCTATCCATACTACCATCCTAAATCCCCACGTGCATGTAATTGGGGAAGATGCAGCCTGTATTGCTTATATCCGACTTACACAATACATTGATGCCCAGGGACGACCTCGTACTACACAGTCGGAAGAGACCAGGGTCTGGTATCGTAGAGATGGCAAGTGGTTGAATGTCCACTATCACTGCTCTGGGGCCCCGGCTGCTCCCCTTCAGTGA

>ccna1_LL
ATGCGTCGCAGCAAATCAAGCAGTCAAGTTGTGGCAAATGCTGGCCTGGGAAGCTTTGATCTCCATCATAACCTCGCCCAGCAGAGGGTTCCAACCAACATGATGCCCCAGAGATCTGTACTTGGAGTCCTCAGTGAGAACGAACAGCGGCACAGGTCCCTTAGTGTGAATTCTGCTCCTACAAAAATTATTTTTGGGACTGAGAATGCATTTCCTTTCCCTGGGAAGATACTCCCTACAAATGCTGCTGCAGTGGCCCCCAAGCCATGCTTCACCATCTATGTTGACGAGCCTGAGATGGTTCAGGAAACCTATCAGTATGAAGTGGAACTTCCCAGTCTGGAGGAGATGGATGCAAATGTTGTAAAGGAAAAGTTCACCTTGCTGCTTGATACCAGTGCAGCTTCTCCAATGATGGTGGACTCCTTTCTTTCTCCTGAACCCGAAGACACTGCTGAAACTGATCCTGATGTCATTGCAGTTTCTGAGTACATTGAAGAGATTCATCTTTACCTACGTCAGGCTGAAGTTAAACATAGACCAAAACCTTTCTACATGAGGAAGCAACCAGATATTACATCAGCCATGCGGGCCATCTTGGTGGACTGGCTTGTTGAAGTCCGAGAAGAGTACAAGCTTCGAAATGAGACTCTATATCTTGCTGTGAATTACCTGGACAGATTCTTGTCCAGTATGTCTGTACTAAGAGGAAAGCTGCAACTTGTAGGAACTGCAGCTATTCTACTGGCTGCAAAATATGAAGAGATCTATCCCCCTGATGTGGATGAGTTTGTGTACATAACTGATGATACCTATACAAAGAAACAGCTACTGCGCATGGAACACCTGCTGCTTAAAGTGTTGGCCTTTGACCTGACTGTCCCTACAATCAACCAGTTCCTGCTACAATACCTTCACAAACAAGCTGTTGGCACAAAGGCTGAACATCTTGCTATGTACATGGCAGAGCTGACATTGCTTGAGGTGGACCCATTCTTGAAGTATGTTCCCTCACTGACTGCTGCTGCATCCTATTGTCTGGCCAACTATACAGTCAACAGAATTTTCTGGCCTGATACCCTTCAAGCATTTACTGGCTACACCTTGAGTGATATTGCACCTTGTCTGGCTGATCTGCACAGAGCCTGCCTTAATGCACCTCACCAGCCACAACAAGCCATTTGGGAGACATACAAGGCTCCAAAGTTTCTACAAGTATCCCATCTGGAAATCCCTGTAAATCTTCCTTTGTGA
>ccna1_RR1
ATGCGTCGCAGCAAATCAAGCAGTCAAGTTGTGGCAAATGCTGGCCTGGGAAGCTTTGACATCCATCATAACCTGGCCCAGCAGAGGGTTCCAACTAACATGATGCCCCAAAGATCTGTACTTGGAGTCCTCAGTGAGAACGAACAGCGGCACAGGTCCCTTAGTGTGAATTCTGCTCCTACAAAAATTCTTATTGGGACTGAGAATGCATTTCCTTTCCCTGGGAAGATGGTCCCTACAAATGCTGCTGCAGTAGCCCCCAAGCCATGCTTCACCATCTATGTTGATGAGCCTGAGATGGTTCAGGAAACCTATCAGTATGAAGTGGAACTACCCAGTCTGGAGGAGATGGATGCAAATGTTGTGAAGGAAAAGTTCACCTTGCTGCTTGATGCCAGTGCAGCTTCTCCAATGATGGTGGACTCCTTTCTTTCTCCTGAATCTGAAGACACTGCTGAAACTGATCCTGATGTCATTGCAGTTTCTGAGTACATTGAAGAGATTCATCTTTACCTACGTCAGGCTGAAGTTAAACATAGACCAAAACCTTTCTACATGAGGAAGCAACCAGATATTACATCAGCCATGCGGGCCATCTTGGTGGACTGGCTTGTTGAAGTCCGAGAAGAGTACAAGCTTCGAAATGAGACTCTATATCTTGCTGTGAATTACCTGGACAGATTCTTGTCCAGTATGTCTGTACTAAGAGGAAAGCTGCAACTTGTAGGAACTGCAGCTATTCTACTGGCTGCAAAATATGAAGAGATCTATCCCCCTGATGTGGATGAGTTTGTGTACATAACTGATGATACCTATACAAAGAAACAGCTACTGCGCATGGAACACCTGCTGCTTAAAGTGTTGGCCTTTGACCTGACTGTCCCTACAATCAACCAGTTCCTGCTACAATACCTTCACAAACAAGCTGTTGGCACAAAGGCTGAACATCTTGCAATGTACATGGCAGAGCTGACATTGCTTGAGGTGGACCCATTCTTGAAGTATGTTCCCTCACTGACTGCTGCTGCATCCTATTGTCTGGCCAACTATACAGTCAACCGAATTTTCTGGCCGGATACCCTTCAAGCATTTACTGGCTACACCTTGAGTGATATTGCACCTTGTCTGGCTGATCTGCACAGAGCCTGCCTTAATGCACCTCACCAGCCACAACAAGCCATTTGGGAGACATACAAGGCTCCAAAGTTTCTACAAGTATCCCATCTGGCAATCCCTGCAAATCTTCCTTTGTGA
>ccna1_RR2
ATGCGTCGCAGCAAATCAAGCAGTCAAGTTGTGGCAAATGCTGGCCTGGGAAGCTTTGACATCCATCATAACCTGGCCCAGCAGAGGGTTCCAACTAACATGATGCCCCAAAGATCTGTACTTGGAGTCCTCAGTGAGAACGAACAGCGGCACAGGTCCCTTAGTGTGAATTCTGCTCCTACAAAAATTCTTATTGGGACTGAGAATGCATTTCCTTTCCCTGGGAAGATGGTCCCTACAAATGCTGCTGCAGTAGCCCCCAAGCCATGCTTCACCATCTATGTTGATGAGCCTGAGATGGTTCAGGAAACCTATCAGTATGAAGTGGAACTACCCAGTCTGGAGGAGATGGATGCAAATGTTGTGAAGGAAAAGTTCACCTTGCTGCTTGATGCCAGTGCAGCTTCTCCAATGATGGTGGACTCCTTTCTTTCTCCTGAATCTGAAGACACTGCTGAAACTGATCCTGATGTCATTGCAGTTTCTGAGTACATTGAAGAGATTCATCTTTACCTACGTCAGGCTGAAGTTAAACATAGACCAAAACCTTTCTACATGAGGAAGCAACCAGATATTACATCAGCCATGCGGGCCATCTTGGTGGACTGGCTTGTTGAAGTCCGAGAAGAGTACAAGCTTCGAAATGAGACTCTATATCTTGCTGTGAATTACCTGGACAGATTCTTGTCCAGTATGTCTGTACTAAGAGGAAAGCTGCAACTTGTAGGAACTGCAGCTATTCTACTGGCTGCAAAATATGAAGAGATCTATCCCCCTGATGTGGATGAGTTTGTGTACATAACTGATGATACCTATACAAAGAAACAGCTACTGCGCATGGAACACCTGCTGCTTAAAGTGTTGGCCTTTGACCTGACTGTCCCTACAATCAACCAGTTCCTGCTACAATACCTTCACAAACAAGCTGTTGGCACAAAGGCTGAACATCTTGCAATGTACATGGCAGAGCTGACATTGCTTGAGGTGGACCCATTCTTGAAGTATGTTCCCTCACTGACTGCTGCTGCATCCTATTGTCTGGCCAACTATACAGTCAACCGAATTTTCTGGCCGGATACCCTTCAAGCATTTACTGGCTACACCTTGAGTGATATTGCACCTTGTCTGGCTGATCTGCACAGAGCCTGCCTTAATGCACCTCACCAGCCACAACAAGCCATTTGGGAGACATACAAGGCTCCAAAGTTTCTACAAGTATCCCATCTGGCAATCCCTGCAAATCTTCCTTTGTGA
>ccna1_RR3
ATGCGTCGCAGCAAATCAAGCAGTCAAGTTGTGGCAAATGCTGGCCTGGGAAGCTTTGACATCCATCATAACCTTGCCCAGCAGAGGGTTCCAACTAACATGATGCCCCAGAGATCTGTACTTGGAGTCCTCAATGAGAACGAACAGCGGCACAGGTCCCTTAGTGTGAATTCTGCTCCTACAAAAATTCTTCTTGGGACTGAGAATGCATTTCCTTTCCCTGGGAAGATGCTCCCTACAAATGCTGCTGCAGTGGCCCCCAAGCCATGCTTCACCATCTATATTGATGAGCCTGAGATGGTTCAGGAAACCTATCAGTATGAAGTGGAACTACCCAGTCTGGAGGAGATGGATGCAAATGTTGTGAAGGAAAAGTTCACCTTGCTGCTTGATGCCAGTGCAGCTTCTCCAATGATGGTGGACTCCTTTCTTTCTCCTGAATCCGAAGACACTGCTGAAACTGATCCTGATGTCATTGCAGTTTCTGAGTACATTGAAGAGATTCATCTTTACCTACGTCAGGCTGAAGTTAAACATAGACCAAAACCTTTCTACATGAGGAAGCAACCAGATATTACATCAGCCATGCGGGCCATCTTGGTGGACTGGCTTGTCGAAGTCCGAGAAGAGTACAAGCTTCGAAATGAGACTCTATATCTTGCTGTGAATTACCTGGACAGATTCTTGTCCAGTATGTCTGTACTAAGAGGAAAGCTGCAACTTGTAGGAACTGCAGCTATTCTACTGGCTGCAAAATATGAAGAGATCTATCCCCCTGATGTGGATGAGTTTGTGTACATAACTGATGATACCTATACAAAGAAACAGCTACTGCGCATGGAACACCTGCTGCTTAAAGTGTTGGCCTTTGACCTGACTGTCCCTACAATCAACCAGTTCCTGCTACAATACCTTCACAAACAAGCTGTTGGCACAAAGGCTGAACATCTTGCAATGTACATGGCAGAGCTGACATTGCTTGAGGTGGACCCATTCTTGAAGTATGTTCCCTCACTGACTGCTGCTGCATCCTATTGTCTGGCCAACTATACAGTCAACAGAATTTTCTGGCCGGATACCCTTCAAGCATTTACTGGCTACACCTTGAGTGATATTGCACCTTGTCTGGCTGATCTGCACAGAGCCTGCCTTAATGCACCTCACCAGCCACAACAAGCCATTTGGGAGACATACAAGGCTCCAAAGTTTCTACAAGTATCCCATCTGGCAATCCCTGCAAATCTTCCTTTGTGA

>ccnb1_LL
atgtctctccgcatcacccgGAACATGCTGTCCAATACAGAGAACAATGTGAAGAGTGGAGTTGTTGGGAAGATGGTGGCCAAGCCTGGACTGCGCCCCCGCGCTGCCCTGGGTGACATTGGAAACACCAAGATGCCCCTAAAGAAGGAACAAAAACCGGCTGTGAAAGTTGTAAAGAAAGTGAAGCCGGCTGAGAAAGTTCCGGAGCCGAAGAAAGTGAAGGAGGAAGCGGTCTGTTTAAAACCACCGCCCCCTGTGCAGGTAGAGGCCCCCGGCTCCCCCAGCCCCATGGAGACATCCGGCTGCCACCCGGATGAGCTGTGCCAAGCCTTCTCAGATGTCCTCATCCAGGTGAAGGATGTGGATGCGGATGACGATGGGAACCCCATGCTGTGCAGTGAATATGTGAAGGACATCTACTGCTATCTGAGGAGTCTGGAGGAAGCCCAGGCGGTGAAGCCACACTATCTCCAAGGCCAGGAGGTGACGGGGAACATGCGGGCGATTCTCGTAGACTGGCTGGTCCAAGTGCAGATGAAGTTCCGCCTTCTGCAGGAAACCATGTTCATGACAGTTGGCATCATCGATCGGTTCTTGCAGGATAATCCAGTTCCTAAGAACCAGCTGCAGCTGGTGGGGGTGTCGGCCATGTTTCTTGCTGCCAAGTATGAGGAGATGTATCCTCCAGAGATCGGGGACTTCACCTTTGTGACGGATCACACCTACACCAAGGCCCAGATCAGAGAGATGGAGATGAAGATTCTTCGTGTCCTGAAATTCGCCATGGGTCGGCCCCTCCCCCTGCACTTCCTCCGCAGGGCCTCCAAGGTTGCCGAGGTGACGGCGGAGCAGCACAGTCTGGCCAAATATCTGACAGAACTGATCATGGTGGACTATGAGATGGTCCATTATCCTCCCTCACAGATCGCAGCAGCTGCTTCCTGCCTGTCCATGAAGGTCCTGAATGGTGGAGACTGGAATCCAACGCTGCAACACTACACCATGTATTCCGAAGACGCTCTACTTCCCATAATGCAACACATGGCCAAGAACGTGGTGAAGGTCAACAAGGGACTCACAAAGCAAATGACTGTGAAGAATAAATACGGCAGCAGCAAACAGATGAAGATCAGCGCCATTCCTCAGCTGAGGTCAGAGGTCATTGCCGGGCTGGCGCGGGCGGTCATGCCATGA
>ccnb1_RR1
atgtctctccgcatcacccgGAACATGCTGTCCAATACAGAGAACAATGTGAAGAGTGGAGTTGTCGGGAAGATGGCAGCCAAGCCTGGACTGCGCCCCCGCGCTGCCCTGGGTGACATTGGGAACACCAAGATGCCCCTAAAGAAGGAACAAAAACCGGCTGTGAAAGTTGTAAAGAAAGTGAAGCCGGCAGAGAAAGTTCCAGAGCCGAAGAAAGTGAAGGAGGAAGCCGTCTGTGTAAAGCCACCGCCCCCTGTGCAGGTAGAGGCCCCCAGCTCCCCCAGCCCCATGGAGACGTCCGGCTGCCACCCGGATGAGCTGTGCCAGGCCTTCTCAGATGTCCTCATCCAGGTGAAGGATGTGGATGCGGATGACGATGGGAACCCCATGCTGTGCAGTGAATATGTGAAGGACATCTACTGCTATCTGAGGAGTCTGGAGGAAGCCCAGGCGGTGAAGCCACACTATCTCCAAGGCCAGGAGGTGACGGGTAACATGCGGGCAATTCTCGTAGACTGGCTGGTCCAAGTGCAGATGAAGTTCCGCCTTCTGCAGGAAACCATGTTCATGACAGTTGGCATCATCGATCGGTTCTTGCAGGATCATCCAGTTCCTAAGAACCAGCTGCAGCTGGTGGGGGTGTCGGCCATGTTTCTTGCTGCCAAGTATGAGGAGATGTATCCTCCAGAGATCGGGGACTTCACCTTTGTCACAGATCACACCTACACCAAGGCCCAGATCAGAGAGATGGAGATGAAGATTCTTCGTGTCCTGAAATTCGCCATGGGTCGGCCCCTCCCCCTGCACTTCCTCCGCAGGGCCTCCAAGGTTGCCGAGGTGACAGCGGAGCAGCACAGTCTGGCCAAATATCTGACAGAACTGATCATGGTGGACTATGAGATGGTCCATTATCCTCCCTCACAGATCGCAGCAGCTGCTTCCTGCCTGTCCATGAAGGTCCTGAATGGTGGAGACTGGAATCCAACGCTGCAACACTACACCATGTATTCCGAAGACGCTCTACTTCCCATAATGCAACACATGGCCAAGAACGTGGTGAAGGTCAACAAGGGACTCACAAAGCAAATGACTGTGAAGAATAAATACGGCAGCAGTAAACAGATGAAGATCAGCGCCATTCCTCAGCTGAGGTCAGAGGTCATTGCCGGGCTGGCGCGGGCGGTCATGCCATGA
>ccnb1_RR2
atgtctctccgcatcacccgGAACATGCTGTCCAATACAGAGAACAATGTGAAGAGTGGAGTTGTCGGGAAGATGGCAGCCAAGCCTGGACTGCGCCCCCGCGCTGCCCTGGGTGACATTGGGAACACCAAGATGCCCCTAAAGAAGGAACAAAAACCGGCTGTGAAAGTTGTAAAGAAAGTGAAGCCGGCAGAGAAAGTTCCAGAGCCGAAGAAAGTGAAGGAGGAAGCCGTCTGTGTAAAGCCACCGCCCCCTGTGCAGGTAGAGGCCCCCAGCTCCCCCAGCCCCATGGAGACGTCCGGCTGCCACCCGGATGAGCTGTGCCAGGCCTTCTCAGATGTCCTCATCCAGGTGAAGGATGTGGATGCGGATGACGATGGGAACCCCATGCTGTGCAGTGAATATGTGAAGGACATCTACTGCTATCTGAGGAGTCTGGAGGAAGCCCAGGCGGTGAAGCCACACTATCTCCAAGGCCAGGAGGTGACGGGTAACATGCGGGCAATTCTCGTAGACTGGCTGGTCCAAGTGCAGATGAAGTTCCGCCTTCTGCAGGAAACCATGTTCATGACAGTTGGCATCATCGATCGGTTCTTGCAGGATCATCCAGTTCCTAAGAACCAGCTGCAGCTGGTGGGGGTGTCGGCCATGTTTCTTGCTGCCAAGTATGAGGAGATGTATCCTCCAGAGATCGGGGACTTCACCTTTGTCACAGATCACACCTACACCAAGGCCCAGATCAGAGAGATGGAGATGAAGATTCTTCGTGTCCTGAAATTCGCCATGGGTCGGCCCCTCCCCCTGCACTTCCTCCGCAGGGCCTCCAAGGTTGCCGAGGTGACAGCGGAGCAGCACAGTCTGGCCAAATATCTGACAGAACTGATCATGGTGGACTATGAGATGGTCCATTATCCTCCCTCACAGATCGCAGCAGCTGCTTCCTGCCTGTCCATGAAGGTCCTGAATGGTGGAGACTGGAATCCAACGCTGCAACACTACACCATGTATTCCGAAGACGCTCTACTTCCCATAATGCAACACATGGCCAAGAACGTGGTGAAGGTCAACAAGGGACTCACAAAGCAAATGACTGTGAAGAATAAATACGGCAGCAGTAAACAGATGAAGATCAGCGCCATTCCTCAGCTGAGGTCAGAGGTCATTGCCGGGCTGGCGCGGGCGGTCATGCCATGA
>ccnb1_RR3
atgtctctccgcatcacccgGAACATGCTGTCCAATACAGAGAACAATGTGAAGAGTGGAGTTGTCGGGAAGATGGCAGCCAAGCCTGGACTGCGCCCCCGCGCTGCCCTGGGTGACATTGGGAACACCAAGATGCCCCTAAAGAAGGAACAAAAACCGGCTGTGAAAGTTGTAAAGAAAGTGAAGCCGGCAGAGAAAGTTCCAGAGCCGAAGAAAGTGAAGGAGGAAGCCGTCTGTGTAAAGCCACCGCCCCCTGTGCAGGTAGAGGCCCCCAGCTCCCCCAGCCCCATGGAGACGTCCGGCTGCCACCCGGATGAGCTGTGCCAGGCCTTCTCAGATGTCCTCATCCAGGTGAAGGATGTGGATGCGGATGACGATGGGAACCCCATGCTGTGCAGTGAATATGTGAAGGACATCTACTGCTATCTGAGGAGTCTGGAGGAAGCCCAGGCGGTGAAGCCACACTATCTCCAAGGCCAGGAGGTGACGGGTAACATGCGGGCAATTCTCGTAGACTGGCTGGTCCAAGTGCAGATGAAGTTCCGCCTTCTGCAGGAAACCATGTTCATGACAGTTGGCATCATCGATCGGTTCTTGCAGGATCATCCAGTTCCTAAGAACCAGCTGCAGCTGGTGGGGGTGTCGGCCATGTTTCTTGCTGCCAAGTATGAGGAGATGTATCCTCCAGAGATCGGGGACTTCACCTTTGTCACAGATCACACCTACACCAAGGCCCAGATCAGAGAGATGGAGATGAAGATTCTTCGTGTCCTGAAATTCGCCATGGGTCGGCCCCTCCCCCTGCACTTCCTCCGCAGGGCCTCCAAGGTTGCCGAGGTGACAGCGGAGCAGCACAGTCTGGCCAAATATCTGACAGAACTGATCATGGTGGACTATGAGATGGTCCATTATCCTCCCTCACAGATCGCAGCAGCTGCTTCCTGCCTGTCCATGAAGGTCCTGAATGGTGGAGACTGGAATCCAACGCTGCAACACTACACCATGTATTCCGAAGACGCTCTACTTCCCATAATGCAACACATGGCCAAGAACGTGGTGAAGGTCAACAAGGGACTCACAAAGCAAATGACTGTGAAGAATAAATACGGCAGCAGTAAACAGATGAAGATCAGCGCCATTCCTCAGCTGAGGTCAGAGGTCATTGCCGGGCTGGCGCGGGCGGTCATGCCATGA

>ccnb1ip1_LL
ATGTCAGTGTGTGGTGACCTCTTGCTTTGCAACTTCCCTAAATGCAGGGTAAAGTTATCTGGTCGAGCCTGGGTCACAGCTTGTTCACATATATTCTGTGACCAGCATGGAAGTGGAGAATTCAGCCGATCTCCTGCGGTTTGTCCAGCCTGTAATAGCACACTCTCCAGTAAGCTGGATATTGTTCGTACTGAGCTGAGCCCTTCTGAAGAACACAAGGCCATGATGCTGTCTGGCTTACGTCCTGAGATTGTCCTAGATATTTGTTCTCGTGCTTTAGCTTTCTGGACCTACCAGGTATACCAGGAACGGTTATACCAGGAATATAGCTACAGCAAAGCAGAAGGACATCTGAAGCAGGTAGAAAAACTGTATACTCATCAAATACAAAGTAAAGATGCGGAGATGGCTGCCATGAAAGGTGAAGTAAACTCTTTAAAAAAAATCTTGGAAGAATATAAAAGAAAATACACCGAACTCTCAGAAAAGCTGATGGAGCGCAATAGGCAGTATAATAAGCTCCAGGGAATGTACGATGGATTGAGGCTCCGCAATATGGCTGCAGCTAACAGAGAGGCATCTTCAAATGGAGAACGAGCTCAACCGGACCTGTTTATGGGAAACAAGTTTCCAGCTGCTAGAACACCTCCGCTAAGATCATGTGATGCTGATTATCGACCTCAGACCTTCTTCTGTACTTCCCCTTTTGATGATTCTGGAAACACTGCTTTTGGCTCTCCTGGAAATAGAGCAGACCCACAAAACATGACTTCATCCAGGGCTTTCAAAGTTATGAGGATGTAA
>ccnb1ip1_RR1
ATGTCAGTGTGTGGTGACCTCTTGCTTTGCAACTTCCCTAAATGCAGGGTAAAGTTATCTGGTCGAGCCTGGGTCACAGCTTGTTCACATATATTCTGTGACCAGCATGGAAGTGGAGAATTCAGCCGATCTCCTGCGGTTTGTCCAGCCTGTAATAGCACACTCTCCAGTAAGCTGGATATTGTTCGTACTGAGCTGAGCCCTTCTGAGGAACACAAGGCCATGATGCTGTCTGGCTTACGTCCTGAGATTGTCCTAGATATTTGTTCTCGTGCTTTAGCTTTCTGGACCTACCAGGTATACCAGGAGCGGTTATACCAGGAATATAGTTACAGCAAAGCAGAAGGACACCTGAAGCAGGTGGAAAAACTGTATACTCATCAAATACAAAGTAAAGATGCGGAGATGGCTGCCATGAAAGGGGAAGTAAACTCTTTAAAAAAAATCTTAGAAGAATATAAAAGAAAATACACCGAACTCTCAGAAAAGCTGATGGAGCGCAATAGGCAGTATAATAAGCTCCAGGGAATGTACGATGGATTGAGACTCCGCAATATGGCTGCAGCTAACAGAGAGGCATCTTCAAATGGAGAACGAGCTCAACCGGACCTGTTTATGGGAAACAAGTTTCCAGCTGCTAGAACACCTCCGTTAAGATCATGTGATGCTGATTATCGACCTCAGACCTTCTTCTGTACTTCCCCTTTTGATGATTCTGGAAACACTGCTTTTGGCTCTCCTGGAAATAGAGCAGACCCACAAAACATGACTTCATCCAGGGCTTTCAAAGTTATGAGGATGTAA
>ccnb1ip1_RR2
ATGTCAGTGTGTGGTGACCTCTTGCTTTGCAACTTCCCTAAATGCAGGGTAAAGTTATCTGGTCGAGCCTGGGTCACAGCTTGTTCACATATATTCTGTGACCAGCATGGAAGTGGAGAATTCAGCCGATCTCCTGCGGTTTGTCCAGCCTGTAATAGCACACTCTCCAGTAAGCTTGATATTGTTCGTACTGAGCTGAGCCCTTCTGAGGAACACAAGGCCATGATGCTGTCTGGCTTACGTCCTGAGATTGTCCTAGATATTTGTTCCCGTGCTTTAGCTTTCTGGACCTACCAGGTATACCAGGAGCGGTTATACCAGGAATATAGTTACAGCAAAGCAGAAGGACACCTGAAGCAGGTGGAAAAACTGTATACTCATCAAATACAAAGTAAAGATGCGGAGATGGCTGCCATGAAAGGGGAAGTAAACTCTTTAAAAAAAATCTTAGAAGAATATAAAAGAAAATACACCGAACTCTCAGAAAAGCTGATGGAGCGCAATAGGCAGTATAATAAGCTCCAGGGAATGTACGATGGATTGAGACTCCGCAATATGGCTGCAGCTAACAGAGAGGCATCTTCAAATGGAGAACGAGCTCAACCGGACCTGTTTATGGGAAACAAGTTTCCAGCTGCTAGAACACCTCCGTTAAGATCATGTGATGCTGATTATCGACCTCAGACCTTCTTCTGTACTTCCCCTTTTGATGATTCTGGAAACACTGCTTTTGGCTCTCCTGGAAATAGAGCAGACCCACAAAACATGACTTCATCCAGGGCTTTCAAAGTTATGAGGATGTAA
>ccnb1ip1_RR3
ATGTCAGTGTGTGGTGACCTCTTGCTTTGCAACTTCCCTAAATGCAGGGTAAAGTTATCTGGTCGAGCCTGGGTCACAGCTTGTTCACATATATTCTGTGACCAGCATGGAAGTGGAGAATTCAGCCGATCTCCTGCGGTTTGTCCAGCCTGTAATAGCACACTCTCCAGTAAGCTGGATATTGTTCGTACTGAGCTGAGCCCTTCTGAGGAACACAAGGCCATGATGCTGTCTGGCTTACGTCCTGAGATTGTCCTAGATATTTGTTCTCGTGCTTTAGCTTTCTGGACCTACCAGGTATACCAGGAGCGGTTATACCAGGAATATAGTTACAGCAAAGCAGAAGGACACCTGAAGCAGGTGGAAAAACTGTATACTCATCAAATACAAAGTAAAGATGCGGAGATGGCTGCCATGAAAGGGGAAGTAAACTCTTTAAAAAAAATCTTAGAAGAATATAAAAGAAAATACACCGAACTCTCAGAAAAGCTGATGGAGCGCAATAGGCAGTATAATAAGCTCCAGGGAATGTACGATGGATTGAGACTCCGCAATATGGCTGCAGCTAACAGAGAGGCATCTTCAAATGGAGAACGAGCTCAACCGGACCTGTTTATGGGAAACAAGTTTCCAGCTGCTAGAACACCTCCGTTAAGATCATGTGATGCTGATTATCGACCTCAGACCTTCTTCTGTACTTCCCCTTTTGATGATTCTGGAAACACTGCTTTTGGCTCTCCTGGAAATAGAGCAGACCCACAAAACATGACTTCATCCAGGGCTTTCAAAGTTATGAGGATGTAA

>ccnb2_LL
ATGGCTACTCGCTGGGCTGCAATTCCACGTGATGTAGACAATGTTGTTGGAGCAATGAGATCAAAGGCCCAGCTGAACAGTAGAAGAGCTGCTCTGGGAGAAATCAGTAACAAGGTGACAGTTCGAGGGGGAAAGCATTCTACCAAGAACTCAAATGCCACATCAAAGACCACAAAGCCTGTTACTTCCAAAGTATCAAATGTGAAGCCAAAGGCTGTACCTGTGACGGTGATTGAGGCTCCCCCACAAGTAAAAGAAGCGTCTCTAGTTCCTATGGATGTGTCAATGAAGGAAGAGGAACTGTGTCAAGCTTTCTCTGAGGTTCTAAACAATGTGGAAGACATTGATGCTGAAGATGGTGGTAACCCACAGCTCTGCAGCGAGTATGTCATGGATATCTACAACTACTTGAGACAGCTGGAGATCAAGCAGTCCATAAAACCAAGATATCTGGAAGGAATGGAAATTAATGAACGCATGAGAGCCATCCTGGTTGACTGGCTGATCCAGGTTAACTCCAGGTTCCAGTTGCTTCAGGAAACTTTATACATGGCCATTGCTATCATGGATCGATTTCTTCAAGTTCAGCCTGTCTCCCGTGGCAAACTTCAGCTGGTTGGTGTGACTTCACTCTTTGTGGCTTCCAAATATGAAGAGATGTACAGTCCAGAAGTTGCAGACTTTGTTTATATCACAGACAATGCCTACACAGCATCCCAAGTTAGAGAAATGGAGATGATGATCCTCCGTGAGCTTAACTTTGACTTGGGACGACCACTTCCCCTTCACTTCCTTCGCCGTGCATCCAAGTCATGCAGTGCTGATGCAGAGCAGCACACACTAGCAAAGTACCTAATGGAACTTACCCTTGTTGACTATGAAATGGTTCATTTTCACCCTTCTGAGATTGCAGCGGCTGCACTTTGCTTGGCTCAAAAGGTCCTTGGAGTTAGCAGCTGGGGGCCCACACAGCATCACTACACTGGCTACACAGAGGAAGATCTGACTCAGATCATGAAACACATGGCTAAAAATGTTACCAAAGTCAACCAGAATCAGACCAAGCATGTGGCTGCAAGGAATAAGTATGCCAGCAGCAAGCTGATGAAAATCAGTACACATCCTCAGCTGATGTCTCCAGTTATTAAAGATCTGGCTGCAAGTTTAACTTCCTAG
>ccnb2_RR1
ATGGCTACCCGCTGGGCTGCAATTCCACGTGATGTAGACAATGCTGTTGGAGCAATGAGATCAAAGGCCCAGCTGAACAGTAGAAGAGCTGCTCTGGGAGAAATCAGTAACAAGGTGACAGTTCGCGGTGGAAAGCATTCTACTAAGAACTCAAATGCCACATCAAAGACCACAAAGCCTGTTACTTCCAAAGTATTGAATGTGAAGCCGAAGGCTGTACCTGTGACGGTGATTGAGGCTCCCCCACAAGTAAAAGAAGAGTCTCTAGTTCCTATGGATGTGTCAATGAAGGAAGAGGAACTGTGTCAAGCTTTCTCTGAGGTTCTAAACAATGTGGAAGACATTGATGCTGAAGATGGTGGTAATCCGCAGCTCTGCAGCGAGTATGTCATGGATATCTACAACTACTTGAGACAGCTGGAGATCAAGCAGTCCATAAAACCAAGATATCTGGAAGGAATGGAAATTAATGAACGCATGAGAGCCATCCTGGTTGACTGGCTGATCCAGGTTAACTCCAGGTTCCAGTTGCTTCAGGAAACGTTATACATGGCCATTGCTATCATGGATCGGTTTCTTCAAGTTCAGCCTGTCTCCCGTGGCAAACTTCAGCTGGTTGGTGTGACTTCACTCTTTGTGGCTTCCAAATATGAAGAGATGTACAGTCCAGAAGTTGCAGACTTTGTTTATATCACAGACAATGCCTACACAGCATCCCAGGTTAGAGAAATGGAGATGATGATCCTCCGTGAGCTCAACTTTGACTTGGGACGGCCACTTCCCCTTCACTTCCTTCGCCGTGCATCAAAGTCATGCAGTGCTGATGCAGAGCAGCACACACTAGCAAAGTACCTAATGGAACTTACCCTTGTTGACTATGAAATGGTTCATTTTCACCCTTCTGAGATTGCAGCAGCTGCACTTTGCTTGGCTCAAAAGGTCCTTGGAGTTAGCAGCTGGGGGCCCACACAGCACCACTACACTGGCTACACAGAGGAAGATCTGACTCCGATCATGAAACACATGGCTAAAAATGTTACCAAAGTCAACCAGAATCAGACCAAGCATGTGGCTGCAAGGAATAAGTATGCCAGCAGCAAGCTGATGAAAATCAGTACACATCCTCAGCTGATGTCTCCAGTTATTAAAGATCTGGCTGCAAGTTTAACTTCCTAG
>ccnb2_RR2
ATGGCTACCCGCTGGGCTGCAATTCCACGTGATGTAGACAATGCTGTTGGAGCAATGAGATCAAAGGCCCAGCTGAACAGTAGAAGAGCTGCTCTGGGAGAAATCAGTAACAAGGTGACAGTTCGCGGTGGAAAGCATTCTACTAAGAACTCAAATGCCACATCAAAGACCACAAAGCCTGTTACTTCCAAAGTATTGAATGTGAAGCCGAAGGCTGTACCTGTGACGGTGATTGAGGCTCCCCCACAAGTAAAAGAAGAGTCTCTAGTTCCTATGGATGTGTCAATGAAGGAAGAGGAACTGTGTCAAGCTTTCTCTGAGGTTCTAAACAATGTGGAAGACATTGATGCTGAAGATGGTGGTAATCCGCAGCTCTGCAGCGAGTATGTCATGGATATCTACAACTACTTGAGACAGCTGGAGATCAAGCAGTCCATAAAACCAAGATATCTGGAAGGAATGGAAATTAATGAACGCATGAGAGCCATCCTGGTTGACTGGCTGATCCAGGTTAACTCCAGGTTCCAGTTGCTTCAGGAAACGTTATACATGGCCATTGCTATCATGGATCGGTTTCTTCAAGTTCAGCCTGTCTCCCGTGGCAAACTTCAGCTGGTTGGTGTGACTTCACTCTTTGTGGCTTCCAAATATGAAGAGATGTACAGTCCAGAAGTTGCAGACTTTGTTTATATCACAGACAATGCCTACACAGCATCCCAGGTTAGAGAAATGGAGATGATGATCCTCCGTGAGCTCAACTTTGACTTGGGACGGCCACTTCCCCTTCACTTCCTTCGCCGTGCATCAAAGTCATGCAGTGCTGATGCAGAGCAGCACACACTAGCAAAGTACCTAATGGAACTTACCCTTGTTGACTATGAAATGGTTCATTTTCACCCTTCTGAGATTGCAGCAGCTGCACTTTGCTTGGCTCAAAAGGTCCTTGGAGTTAGCAGCTGGGGGCCCACACAGCACCACTACACTGGCTACACAGAGGAAGATCTGACTCCGATCATGAAACACATGGCTAAAAATGTTACCAAAGTCAACCAGAATCAGACCAAGCATGTGGCTGCAAGGAATAAGTATGCCAGCAGCAAGCTGATGAAAATCAGTACACATCCTCAGCTGATGTCTCCAGTTATTAAAGATCTGGCTGCAAGTTTAACTTCCTAG
>ccnb2_RR3
ATGGCTACCCGCTGGGCTGCAATTCCACGTGATGTAGACAATGCTGTTGGAGCAATGAGATCAAAGGCCCAGCTGAACAGTAGAAGAGCTGCTCTGGGAGAAATCAGTAACAAGGTGACAGTTCGCGGTGGAAAGCATTCTACCAAGAACTCAAATGCCACATCAAAGACCACAAAGCCTGTTACTTCCAAAGTATTGAATGTGAAGCCGAAGGCTGTACCTGTGACGGTGATTGAAGCTCCCCCACAAGTAAAAGAAGAGTCTCTAGTTCCTATGGATGTGTCAATGAAGGAAGAGGAACTGTGTCAAGCTTTCTCTGAGGTTCTAAACAATGTGGAAGACATTGATGCTGAAGATGGTGGTAATCCGCAGCTCTGCAGCGAGTATGTCATGGATATCTACAACTACTTGAGACAGCTGGAGATCAAGCAGTCCATAAAACCAAGATATCTGGAAGGAATGGAAATTAATGAACGCATGAGAGCCATCCTGGTTGACTGGCTGATCCAGGTTAACTCCAGGTTCCAGTTGCTTCAGGAAACGTTATACATGGCCATTGCTATCATGGATCGGTTTCTTCAAGTTCAGCCTGTCTCCCGTGGCAAACTTCAGCTGGTTGGTGTGACTTCACTCTTTGTGGCTTCCAAATATGAAGAGATGTACAGTCCAGAAGTTGCAGACTTTGTTTATATCACAGACAATGCCTACACAGCATCCCAGGTTAGAGAAATGGAGATGATGATCCTCCGTGAGCTCAACTTTGACTTGGGACGGCCACTTCCCCTTCACTTCCTTCGCCGTGCATCAAAGTCATGCAGTGCTGATGCAGAGCAGCACACACTAGCAAAGTACCTAATGGAACTTACCCTTGTTGACTATGAAATGGTTCATTTTCACCCTTCTGAGATTGCAGCAGCTGCACTTTGCTTGGCTCAAAAGGTCCTTGGAGTTAGCAGCTGGGGGCCCACACAGCACCACTACACTGGCTACACAGAGGAAGATCTGACTCCGATCATGAAACACATGGCTAAAAATGTTACCAAAGTCAACCAGAATCAGACCAAGCATGTGGCTGCAAGGAATAAGTATGCCAGCAGCAAGCTGATGAAAATCAGTACACATCCTCAGCTGATGTCTCCAGTTATTAAAGATCTGGCTGCAAGTTTAACTTCCTAG

>ccnb3_LL
ATGTTGCCCACCGCTCGTCACCCCCGACCTGCGCTATCCAAGCTGCCTCGTCCAGGGAAGGCGGTGTTTGAAGAAAACGCTCACCCCGGGAAGGAGGATTGCACCCAGACAAAGCGCTCCCCTTCCTCCCCACAGGGAGGTGCAAAAAAGAGATCTGCGTTTGGAGACATCACCAATGCAAATAAAAATCAACAGCTACTTCAGAAGAAGAAAAACGGGCAGAAGGTTGTAAAAAAGACAAAAGGCACTGCGAAAAATAATGAAACCAACGTCAAAAGAGCTCCAAAAAAAGTCGCCACCATAGAGGTGCCTGTAGATGTAAAAGATGAAAAAGATACCAATGTGACCAGTGAAGTGGTGACGCCTCCGAAAAAGGAGGAGGAGGAGCCTGCAGAGCAGACCTTGCCCAAAGATGTTGAAGACATTGATAAGGATTCGGTGGATGACCCGTTTGCAAGCTCGGAGTACGCCTTGGACATATTCAACTACATGCGTTCCAGAGAAGAAAAATTCATACTGCCCAATTATATAGATATTCAGCGTGATATCAGCAAGGAGATGAGGGGGATCCTGGTGGACTGGATGGTGGAGGTGCAGGAGAATTTTGAGCTAAACCATGAAACTCTTTATCTCTCGATAAAGTTGGTGGACCATTACTTAGCAGCCTCTGTTATTACAAGGGAAAAGTTGCAGCTCATCGGTTCCACTGCTGTCCTCGTTGCATCCAAATTTGAGGAACGTTGTCCGCCCTGCTTGGATGACTTCCTCTATATATGCGATGATGCGTACAAGAGGGAGGAGCTAATTGCAATGGAGGTCGAAATTCTACAGAAGCTGAACTTTGACATAAATATCCCTGTTCCTTATCGCTTCCTGCGTCGCTTTGCAAAGTGTGCCCATGCCAATATGGAGACTCTGACACTCGCCCGTTACATATGTGAGCTTACATTACAAGAGTATGACTTTGTGCAGGAGCGGGCTTCCAAGATGGCGGCCAGCTGTTTGTATCTTGCACTGAAGATGAAAGACCTAGGCGGATGGACGCCCACACTGCAGTATTACAGCGGATACCAGGCTACAGATTTGTTGCCCCTTATGAAGAAGCTAAACTCTCTGCTCAGCAATCAACCACACGATAAGCTGAAGGCTGTATGGAGTAAATACACACACAGAGTATTTTTCGAAGTTGCAAAACTCCCCGCTCTGGACATGAAAAGGTTAGAAGAAGAAGAAGAGGAATCCCACCGATAA
>ccnb3_RR1
ATGTTGCCCACCGCTCGTCACCCCCGACCTGCGCTATCCAAGCTGCCTCGTCCTGGGAAGGCGGTGTTTGAAGAAAACGCTCACCCCGGAAAGGAGGATTGCACACAGACAAAGCGCTCCCCTTCCTCCCCACAGGGAGGTGCAAAAAAGAGATCTGCGTTTGGAGACATCACCAATGCAAATAAAAATCAACAGCTACTACAGAAGAAGAAAAACGGGCAGAAGGTTCTAAAAAAGACAAAAGGCACCGCGAAAAATAATGAAACGAACGTCAAAAGAGCTCAAAAAAAAGTCGCCACCATAGAGGTGCCTGTAGATGTAAAAGATGAAAAAGATACCAATGTGACCAGTGAAGTGGTGACGCCTCCGAAAAAGGAGGAGGAGGAGCCTGTAGAGCAGACCTTGCCCAAAGATGTTGAAGACATTGATAAAGATTCGGTGGATGATCCGTTTGCAAGCTCGGAGTACGCCTTGGACATATTCAACTACATGCGTTCCAGAGAAGAAAAATTCATACTACCCAATTATATAGATATACAGCGTGATATCAGCAAGGAGATGAGGGGGATCCTGGTGGACTGGATGGTGGAGGTGCAGGAGAATTTTGAGCTAAACCATGAAACTCTCTATCTCTCGATAAAGTTGGTGGACCATTACTTAGCAGCCTCTGTTATTACAAGGGAAAAGTTGCAGCTCATCGGTTCCACTGCTGTCCTCGTTGCATCCAAATTTGAGGAACGTTGTCCGCCCTGCTTGGATGACTTCCTCTATATCTGCGATGATGCTTACAAGAGGGAGGAGCTAATTGCAATGGAGGTCGAAATTCTACAGAAGCTGAACTTTGACATAAATATCCCTGTTCCTTATCGCTTCCTGCGTCGCTTTGCAAAGTGTGCCCATGCCAATATGGAGACTCTGACACTCGCCCGTTACATATGTGAGCTTACATTGCAAGAGTATGACTTTGTGCAGGAGCGGGCTTCCAAGATGGCGGCCAGCTGTTTGTATCTTGCACTGAAGATGAAAGACCTGGGCGGATGGACGGCCACACTTCAGTATTACAGTGGATACAAGGCTACAGATTTGTTGCCCCTTATGAAGAAGCTAAACTCTCTGCTCAGCAATCAACCACACGATAAGCTGAAGGCTGTATGGAGTAAATACACACACAGAGTATTTTTTGAAGTTGCAAAACTCCCCGCTCTGGACATGAAAAGGTTAGAAGAAGAAGAGGAATCCAACCGATAA
>ccnb3_RR2
ATGTTGCCCACCGCTCGTCACCCCCGACCTGCGCTATCCAAGCTGCCTCGTCCTGGGAAGGCGGTGTTTGAAGAAAACGCTCACCCCGGAAAGGAGGATTGCACACAGACAAAGCGCTCCCCTTCCTCCCCACAGGGAGGTGCAAAAAAGAGATCTGCGTTTGGAGACATCACCAATGCAAATAAAAATCAACAGCTACTACAGAAGAAGAAAAACGGGCAGAAGGTTCTAAAAAAGACAAAAGGCACCGCGAAAAATAATGAAACGAACGTCAAAAGAGCTCAAAAAAAAGTCGCCACCATAGAGGTGCCTGTAGATGTAAAAGATGAAAAAGATACCAATGTGACCAGTGAAGTGGTGACGCCTCCGAAAAAGGAGGAGGAGGAGCCTGTAGAGCAGACCTTGCCCAAAGATGTTGAAGACATTGATAAAGATTCGGTGGATGATCCGTTTGCAAGCTCGGAGTACGCCTTGGACATATTCAACTACATGCGTTCCAGAGAAGAAAAATTCATACTACCCAATTATATAGATATACAGCGTGATATCAGCAAGGAGATGAGGGGGATCCTGGTGGACTGGATGGTGGAGGTGCAGGAGAATTTTGAGCTAAACCATGAAACTCTCTATCTCTCGATAAAGTTGGTGGACCATTACTTAGCAGCCTCTGTTATTACAAGGGAAAAGTTGCAGCTCATCGGTTCCACTGCTGTCCTCGTTGCATCCAAATTTGAGGAACGTTGTCCGCCCTGCTTGGATGACTTCCTCTATATCTGCGATGATGCTTACAAGAGGGAGGAGCTAATTGCAATGGAGGTCGAAATTCTACAGAAGCTGAACTTTGACATAAATATCCCTGTTCCTTATCGCTTCCTGCGTCGCTTTGCAAAGTGTGCCCATGCCAATATGGAGACTCTGACACTCGCCCGTTACATATGTGAGCTTACATTGCAAGAGTATGACTTTGTGCAGGAGCGGGCTTCCAAGATGGCGGCCAGCTGTTTGTATCTTGCACTGAAGATGAAAGACCTGGGCGGATGGACGGCCACACTTCAGTATTACAGTGGATACAAGGCTACAGATTTGTTGCCCCTTATGAAGAAGCTAAACTCTCTGCTCAGCAATCAACCACACGATAAGCTGAAGGCTGTATGGAGTAAATACACACACAGAGTATTTTTTGAAGTTGCAAAACTCCCCGCTCTGGACATGAAAAGGTTAGAAGAAGAAGAGGAATCCAACCGATAA
>ccnb3_RR3
ATGTTGCCCACCGCTCGTCACCCCCGACCTGCGCTATCCAAGCTGCCTCGTCCTGGGAAGGCGGTGTTTGAAGAAAACGCTCACCCCGGAAAGGAGGATTGCACACAGACAAAGCGCTCCCCTTCCTCCCCACAGGGAGGTGCAAAAAAGAGATCTGCGTTTGGAGACATCACCAATGCAAATAAAAATCAACAGCTACTACAGAAGAAGAAAAACGGGCAGAAGGTTCTAAAAAAGACAAAAGGCACCGCGAAAAATAATGAAACGAACGTCAAAAGAGCTCAAAAAAAAGTCGCCACCATAGAGGTGCCTGTAGATGTAAAAGATGAAAAAGATACCAATGTGACCAGTGAAGTGGTGACGCCTCCGAAAAAGGAGGAGGAGGAGCCTGTAGAGCAGACCTTGCCCAAAGATGTTGAAGACATTGATAAAGATTCGGTGGATGATCCGTTTGCAAGCTCGGAGTACGCCTTGGACATATTCAACTACATGCGTTCCAGAGAAGAAAAATTCATACTACCCAATTATATAGATATACAGCGTGATATCAGCAAGGAGATGAGGGGGATCCTGGTGGACTGGATGGTGGAGGTGCAGGAGAATTTTGAGCTAAACCATGAAACTCTCTATCTCTCGATAAAGTTGGTGGACCATTACTTAGCAGCCTCTGTTATTACAAGGGAAAAGTTGCAGCTCATCGGTTCCACTGCTGTCCTCGTTGCATCCAAATTTGAGGAACGTTGTCCGCCCTGCTTGGATGACTTCCTCTATATCTGCGATGATGCTTACAAGAGGGAGGAGCTAATTGCAATGGAGGTCGAAATTCTACAGAAGCTGAACTTTGACATAAATATCCCTGTTCCTTATCGCTTCCTGCGTCGCTTTGCAAAGTGTGCCCATGCCAATATGGAGACTCTGACACTCGCCCGTTACATATGTGAGCTTACATTGCAAGAGTATGACTTTGTGCAGGAGCGGGCTTCCAAGATGGCGGCCAGCTGTTTGTATCTTGCACTGAAGATGAAAGACCTGGGCGGATGGACGGCCACACTTCAGTATTACAGTGGATACAAGGCTACAGATTTGTTGCCCCTTATGAAGAAGCTAAACTCTCTGCTCAGCAATCAACCACACGATAAGCTGAAGGCTGTATGGAGTAAATACACACACAGAGTATTTTTTGAAGTTGCAAAACTCCCCGCTCTGGACATGAAAAGGTTAGAAGAAGAAGAGGAATCCAACCGATAA

>ccne2_LL
atgtccagaagaAGTGGTCGTCTACAAGCAAGAAATGGAAATGCTGACACGGAAAACCAATGTCCATCTGGAATTCCTGTAAGAAAGAGAAAAGCTGAGGAAACAAAGGTAACACAAGAACATCTACAGGACGCAAAGAAACAAAACTATGAAATCCAGAGCTGTTGGTCACAGATAACAGCTGGAACGACTACCCCATGCATTCTTATTGAAACTCCACAAAAGGAATCTCCTGTCACTCCTGACGTCTCAAGGTTCACGCGATACCGGTTTCAGAATCTCTTCATAAATCCATCTCCATTACCAGAGCTCAGTTGGGGCAACTCAAAAGATGTGTGGCTTAAGCTGCTTAGCAAAGAGAACAAATACATCCACTCAAGTCAGATGCTTCAACCGCACAGTGCACTGACTCCCGACATGCGCTCTATTTTATTGGACTGGCTGATAGAAGTTTCAGAAGTTTATTCGCTGCATCGAGAAACCTTTTACCTTGCTCAAGATTACTTTGACAGATTCATGTTAACACAGACGTCTATCAGCAAAGGCATGCTCCAGCTAATTGGGGTGACATGCTTGTTCATTGCTTCTAAAATAGAGGAAATCTATCCTCCTAAACTTCACGAGTTTGCCTATGTTACGGATGGTGCTTGCAGTGAGGAAGATATTATTCAAATTGAACTCATTATACTGAAGGCTCTAAAATGGCAACTTAGTCCCATGACTGCAGTCGGCTGGTTAAATCTTTATCTTCAAGTCTCGTCTCTGCAAGACTCTCCTAAGCTTCTTCTACCTCAGTATTCACAGGAACAATTCATCCAAATAGCACAGCTTCTAGATCTGTGTATCCTGCATATTACCTCTTTGGATTTCCAGTATAGGATTCTGGCAGCTGCAGCTTTATACCACTTTACTTCAATGGAAGTAGTAGCAAAGGCAACAGGTCTGAATTGGGAAGACATTTCTCAATGTGTCCGCTGGATGAGCCCATTTGTGAGTGTGGTACAGAGAAACCCACCTGTAAAACTGAAGGCATTTAAGAAGGTTTCTGCAGAAGATCGACACAACATCCAAACTCACATGGACTACCTTGACATGCTGGAAAATGTCAAAGTGAGAGCTGCTGAACCAGTTGTATTGGAAGAACAGTCTCCTATGACGGTTGCTGGCATTCTAACTCCCCCTAAGAGTACAGAGAAGACTCAGATTTTATAG
>ccne2_RR1
atgtccagaagaAGTGGTCGTCTACAAGCAAGAAATGGAAATGCTGACACGGAAAACCAATGTCCATCTGGAATTCCTGTAAGAAAGAGAAAAGCTGAGGAAACCAAGGTAACACAAGAACATCTACAGGACGCAAAGAAACAAAACTATGAAATCCAGAGCTGTTGGTCACAGATAACAGCTGGAGCGACTACCCCATGCATTCTTATTGAAACTCCACAAAAGGAATCTCCTGTCACTCCTGATGTCTCAAGGTTCACGCGATACCGGTTTCAGAATCTCTTCATAAATCCATCTCCATTACCAGAGCTCAGTTGGGGCAACTCAAAAGATGTGTGGCTTAAGCTGCTGAGCAAAGAGAACAAATACACCCACTCAAGTCAGATGCTTCAACCGCACAGTGCACTGACTCCCGACATGCGCTCAATTTTATTGGACTGGCTGATAGAAGTTTCAGAAGTTTATTCACTGCATCGAGAAACCTTTTACCTTGCTCAAGATTATTTTGACAGATTCATGTTAACACAGACGTCTATCAGCAAAGGCATGCTCCAGCTAATTGGGGTGACATGCTTGTTCATTGCTTCTAAAATAGAGGAAATCTATCCTCCTAAACTTCACGAGTTTGCCTATGTTACGGATGGTGCTTGCAGCGAGGAAGATATTATTCAAATTGAACTCATTATACTGAAGGCTCTAAAATGGCAACTTAGTCCCATGACTGCAGTCGGCTGGTTAAATCTTTATCTTCAAGTCTCGTCTCTGCAAGACTCTCCTAAGCTTCTTCTACCTCAGTATTCACAGGAACAATTCATCCAAATAGCACAGCTTCTAGATCTGTGTATCCTGCATATTACCTCTTTGGATTTCCAGTATAGGATTCTGGCAGCTGCAGCTTTATACCACTTTACTTCAATGGAAGTAGTAGCAAAGGCAACAGGTCTGAATTGGGAAGACCTTTCTCAATGTGTCCGCTGGATGAGCCCATTTGTGAGTGTGGTACAGAGAAACCCACCTGTAAAACTGAAGGCATTTAAGAAGGTTTCTGCAGAAGATCGACACAACATCCAAACTCACATGAACTACCTTGACATGCTGGAAAATGTCAAAGTGAGAGCTGCTGAACCAGTTGTATTGGAAGAACAGTCTCCTATGGCGGTTGCTGGCATTCTAACTCCCCCTAAGAGTACAGAGAAGACTCAGATTTTATAG
>ccne2_RR2
atgtccagaagaAGTGGTCGTCTACAAGCAAGAAATGGAAATGCTGACACGGAAAACCAATGTCCATCTGGAATTCCTGTAAGAAAGAGAAAAGCTGAGGAAACCAAGGTAACACAAGAACATCTACAGGACGCAAAGAAACAAAACTATGAAATCCAGAGCTGTTGGTCACAGATAACAGCTGGAGCGACTACCCCATGCATTCTTATTGAAACTCCACAAAAGGAATCTCCTGTCACTCCTGATGTCTCAAGGTTCACGCGATACCGGTTTCAGAATCTCTTCATAAATCCATCTCCATTACCAGAGCTCAGTTGGGGCAACTCAAAAGATGTGTGGCTTAAGCTGCTGAGCAAAGAGAACAAATACACCCACTCAAGTCAGATGCTTCAACCGCACAGTGCACTGACTCCCGACATGCGCTCAATTTTATTGGACTGGCTGATAGAAGTTTCAGAAGTTTATTCACTGCATCGAGAAACCTTTTACCTTGCTCAAGATTATTTTGACAGATTCATGTTAACACAGACGTCTATCAGCAAAGGCATGCTCCAGCTAATTGGGGTGACATGCTTGTTCATTGCTTCTAAAATAGAGGAAATCTATCCTCCTAAACTTCACGAGTTTGCCTATGTTACGGATGGTGCTTGCAGCGAGGAAGATATTATTCAAATTGAACTCATTATACTGAAGGCTCTAAAATGGCAACTTAGTCCCATGACTGCAGTCGGCTGGTTAAATCTTTATCTTCAAGTCTCGTCTCTGCAAGACTCTCCTAAGCTTCTTCTACCTCAGTATTCACAGGAACAATTCATCCAAATAGCACAGCTTCTAGATCTGTGTATCCTGCATATTACCTCTTTGGATTTCCAGTATAGGATTCTGGCAGCTGCAGCTTTATACCACTTTACTTCAATGGAAGTAGTAGCAAAGGCAACAGGTCTGAATTGGGAAGACCTTTCTCAATGTGTCCGCTGGATGAGCCCATTTGTGAGTGTGGTACAGAGAAACCCACCTGTAAAACTGAAGGCATTTAAGAAGGTTTCTGCAGAAGATCGACACAACATCCAAACTCACATGAACTACCTTGACATGCTGGAAAATGTCAAAGTGAGAGCTGCTGAACCAGTTGTATTGGAAGAACAGTCTCCTATGGCGGTTGCTGGCATTCTAACTCCCCCTAAGAGTACAGAGAAGACTCAGATTTTATAG
>ccne2_RR3
atgtccagaagaAGTGGTCGTCTACAAGCAAGAAATGGAAATGCTGACACGGAAAACCAATGTCCATCTGGAATTCCTGTAAGAAAGAGAAAAGCTGAGGAAACCAAGGTAACACAAGAACATCTACAGGACGCAAAGAAACAAAACTATGAAATCCAGAGCTGTTGGTCACAGATAACAGCTGGAGCGACTACCCCATGCATTCTTATTGAAACTCCACAAAAGGAATCTCCTGTCACTCCTGATGTCTCAAGGTTCACGCGATACCGGTTTCAGAATCTCTTCATAAATCCATCTCCATTACCAGAGCTCAGTTGGGGCAACTCAAAAGATGTGTGGCTTAAGCTGCTGAGCAAAGAGAACAAATACACCCACTCAAGTCAGATGCTTCAACCGCACAGTGCACTGACTCCCGACATGCGCTCAATTTTATTGGACTGGCTGATAGAAGTTTCAGAAGTTTATTCACTGCATCGAGAAACCTTTTACCTTGCTCAAGATTATTTTGACAGATTCATGTTAACACAGACGTCTATCAGCAAAGGCATGCTCCAGCTAATTGGGGTGACATGCTTGTTCATTGCTTCTAAAATAGAGGAAATCTATCCTCCTAAACTTCACGAGTTTGCCTATGTTACGGATGGTGCTTGCAGCGAGGAAGATATTATTCAAATTGAACTCATTATACTGAAGGCTCTAAAATGGCAACTTAGTCCCATGACTGCAGTCGGCTGGTTAAATCTTTATCTTCAAGTCTCGTCTCTGCAAGACTCTCCTAAGCTTCTTCTACCTCAGTATTCACAGGAACAATTCATCCAAATAGCACAGCTTCTAGATCTGTGTATCCTGCATATTACCTCTTTGGATTTCCAGTATAGGATTCTGGCAGCTGCAGCTTTATACCACTTTACTTCAATGGAAGTAGTAGCAAAGGCAACAGGTCTGAATTGGGAAGACCTTTCTCAATGTGTCCGCTGGATGAGCCCATTTGTGAGTGTGGTACAGAGAAACCCACCTGTAAAACTGAAGGCATTTAAGAAGGTTTCTGCAGAAGATCGACACAACATCCAAACTCACATGAACTACCTTGACATGCTGGAAAATGTCAAAGTGAGAGCTGCTGAACCAGTTGTATTGGAAGAACAGTCTCCTATGGCGGTTGCTGGCATTCTAACTCCCCCTAAGAGTACAGAGAAGACTCAGATTTTATAG

>cdc20_LL
ATGGCTCACTTTGTCTTTGAAAACGACCTGAACAGCATTCTCAAGCTGGACACCCCCATCACAAATGCCCCCCCGGCCCGATGGCAGCGGAAGGCAAAGGAAGGAAACTGCTCGTCCGCCAATACCTCCGTCAACACCAGTGTCCTGTCCCCGATGAAGGCCGCAAACCGGTCACACAGCTCCAGCAAGACTCCATCCAAGACCCCAGGGAAGTCGCAGGGTAAAATGCAGGGCACGCCTTCCAGAGCCGGAGGAGATCGCTTCATACCTAACCGGAGCACAATGCAGATGGATGTGGCCAGCTTTCTGCTGAGTAAAGAGAATGAGCCTGCAGAGCTATCTCCAACCAAGAAGGAGCAGCAGAAGGCTTGGGCTGTCAACCTGAACGGCTTTGACATGGAAGAGGCAAAAATCTTAAAGCTTGGAGGCAAAGCAGTCAATGCTCCTGAAGGGTATCAAAACAACTTGAAGGTTTTATACAGTCAAAAAGCAACCCCTGGATCCAGCAAAAAACCCGGCCGATACATCCCATCGATGCCAGACAGAGTCCTTGACGCTCCTGAGATCAGAAATGATTATTATCTGAATCTGATTGACTGGAGCTCGCAGAACCTCCTGGCTGTAGCTCTGAATGACTCCGTCTACCTCTGGAACTACATGAGTGGAGACATCATCCTCCTAATGCAGATAGAGAACTCGGAGGAGTACATTTCATCCGTCTCCTGGATCAAAGAGGGGAACTATCTGGCTGTGGGAACCAGCAATGCTGAAGTACAGCTCTGGGATGTTCAGCAGCAGAAGCGTTTGCGCAATATGATCAGCCATTCATCACGTGTCGGTGCTTTGAGCTGGAACAACCATATCCTGTCCAGCGGTTCTCGGACCGGTCATATCCATCATCACGATGTGCGGGTCGCTCAGCATCACGTTGCCACACTGTCCGGACACTCACAGGAAGTTTGCGGCCTGAAATGGTCTCCAGATGGCCGCTACCTGGCCAGTGGGGCAAATGACAACCTGGTGAACATCTGGCCTTGTGTCCAGGGGGATTCTGGAGAGTTCACACCTGTGCAGACCTTTACACAACACCAGGGGGCAGTCAAGGCTGTGTCCTGGTGCCCATGGCAGTCCAATGTACTGGCAACCGGTGGAGGAACAAGTGACCGACACATCAGAATCTGGAATGTGTGCTCTGGAACATGCTTAAATTCTGTGGACACCCACTCCCAGGTCTGCTCTATATTGTGGTCCACAATGTACAAAGAACTAATCTCCGGCCATGGGTTTGCACAGAACCAGCTTGTCATCTGGAAGTATCCCACAATGACCCGGGTTACAGAGCTGAAAGGTCACAGCGCACGGGTCCTCAGTCTTGCGATGAGTCCAGACGGCTGCACCGTGGCCTCCGCCGCAGCAGATGAGACACTGCGACTATGGAAGTGCTTCGAGGTGGATCCCGCCACAAAGAAGGAAAACGCGAAGGCCAGGAGCAGCAGCAAAAGCATCATCCATCAGAGCATCCGATGA
>cdc20_RR1
ATGGCTCACTTTGTCTTTGAAAACGACCTGAACAGCATTCTCAAGCTGGACACCCCCATCACAAATGCCCCCCTGGCCCGATGGCAGCGGAAGGCCAAGGAAGGAAACTGCTCGTCCGCAAATACCTCCGTCAACACCAGTGTCCTGTCCCCGATGAAGGCCGCAAACCGGTCACACAGCTCCAGCAAGACCCCATCCAAGACCCCAGGTAAGTCGCAGGGTAAAATGCAGGGCACGCCTTCCAGAGCCGGAGGAGATCGCTTCATACCTAACCGGAGTGCAATGCAGATGGATGTGGCCAGCTTTCTGCTGAGTAAAGAGAATGAGCCTGCAGACCTATCTCCAACCAAGAAGGAGCAGCAGAAGGCTTGGGCTGTCAACCTGAATGGCTTTGACATGGAAGAGGCAAAAATCTTAAAGCTTGGAGGCAAAGCCGTTAATGCTCCTGAAGGGTATCAAAACAACTTGAAGGTTTTATACAGTCAAAAAGCAACCCCTGGATCCAGCAAAAAACCCGGCCGATACATCCCATCGATGCCAGACAGAGTCCTTGACGCTCCTGAGATCAGAAATGATTATTATCTGAATCTGATCGACTGGAGCTCGCAGAACCTGCTGGCTGTAGCTCTGAATGATTCAGTCTACCTCTGGAACTACATGAGTGGGGACATCCTCCTCCTAATGCAGATAGAGAACTCGGAGGAGTACATTTCATCCGTCTCCTGGATCAAAGAGGGGAACTATCTGGCTGTGGGAACCAGCAATGCTGAAGTGCAGCTCTGGGATGTTCAGCAGCAGAAGCGTTTGCGCAATATGATCAGCCATTCATCACGTGTCGGTGCTTTGAGCTGGAACAACCATATCCTGTCCAGCGGTTCTCGGACTGGTCATATCCATCATCACGATGTGCGGGTCGCTCAGCATCACGTTGCCACGCTGTCCGGACACTCACAGGAAGTTTGCGGCCTGAAATGGTCTCCAGATGGCCGCTACCTGGCCAGCGGGGCAAATGACAACCTGGTGAACATCTGGCCTTGTGTCCAGGGGGATTCTGGAGAGTTCACACCGGTGCAGACCTTTACACAACACCAGGGGGCAGTCAAGGCTGTGTCCTGGTGCCCATGGCAGTCCAATGTACTGGCAACTGGTGGAGGAACAAGTGACCGACACATCAGAATCTGGAATGTGTGCTCTGGAACATGCTTAAATTCTGTGGACACCCACTCCCAGGTCTGCTCTATATTGTGGTCCACAATGTACAAAGAACTAATCTCTGGCCATGGGTTTGCACAGAACCAGCTTGTCATCTGGAAGTATCCCACAATGACCCGTGTTACAGAGCTGAAAGGTCACAGCGCACGGGTCCTCAGTCTCGCAATGAGTCCAGACGGCTGCACCGTGGCCTCCGCCGCAGCAGATGAGACACTGCGACTATGGAAGTGTTTCGAGGTGGATCCCGCCACAAAGAAGGAAAACGCGAAGGCCAGGAGCAGCAGCAAAAGCATCATCCATCAGAGCATCCGATGA
>cdc20_RR2
ATGGCTCACTTTGTCTTTGAAAACGACCTGAACAGCATTCTCAAGCTGGACACCCCCATCACAAATGCCCCCCTGGCCCGATGGCAGCGGAAGGCCAAGGAAGGAAACTGCTCGTCCGCAAATACCTCCGTCAACACCAGTGTCCTGTCCCCGATGAAGGCCGCAAACCGGTCACACAGCTCCAGCAAGACCCCATCCAAGACCCCAGGTAAGTCGCAGGGTAAAATGCAGGGCACGCCTTCCAGAGCCGGAGGAGATCGCTTCATACCTAACCGGAGTGCAATGCAGATGGATGTGGCCAGCTTTCTGCTGAGTAAAGAGAATGAGCCTGCAGACCTATCTCCAACCAAGAAGGAGCAGCAGAAGGCTTGGGCTGTCAACCTGAATGGCTTTGACATGGAAGAGGCAAAAATCTTAAAGCTTGGAGGCAAAGCCGTTAATGCTCCTGAAGGGTATCAAAACAACTTGAAGGTTTTATACAGTCAAAAAGCAACCCCTGGATCCAGCAAAAAACCCGGCCGATACATCCCATCGATGCCAGACAGAGTCCTTGACGCTCCTGAGATCAGAAATGATTATTATCTGAATCTGATCGACTGGAGCTCGCAGAACCTGCTGGCTGTAGCTCTGAATGATTCAGTCTACCTCTGGAACTACATGAGTGGGGACATCCTCCTCCTAATGCAGATAGAGAACTCGGAGGAGTACATTTCATCCGTCTCCTGGATCAAAGAGGGGAACTATCTGGCTGTGGGAACCAGCAATGCTGAAGTGCAGCTCTGGGATGTTCAGCAGCAGAAGCGTTTGCGCAATATGATCAGCCATTCATCACGTGTCGGTGCTTTGAGCTGGAACAACCATATCCTGTCCAGCGGTTCTCGGACTGGTCATATCCATCATCACGATGTGCGGGTCGCTCAGCATCACGTTGCCACGCTGTCCGGACACTCACAGGAAGTTTGCGGCCTGAAATGGTCTCCAGATGGCCGCTACCTGGCCAGCGGGGCAAATGACAACCTGGTGAACATCTGGCCTTGTGTCCAGGGGGATTCTGGAGAGTTCACACCGGTGCAGACCTTTACACAACACCAGGGGGCAGTCAAGGCTGTGTCCTGGTGCCCATGGCAGTCCAATGTACTGGCAACTGGTGGAGGAACAAGTGACCGACACATCAGAATCTGGAATGTGTGCTCTGGAACATGCTTAAATTCTGTGGACACCCACTCCCAGGTCTGCTCTATATTGTGGTCCACAATGTACAAAGAACTAATCTCTGGCCATGGGTTTGCACAGAACCAGCTTGTCATCTGGAAGTATCCCACAATGACCCGTGTTACAGAGCTGAAAGGTCACAGCGCACGGGTCCTCAGTCTCGCAATGAGTCCAGACGGCTGCACCGTGGCCTCCGCCGCAGCAGATGAGACACTGCGACTATGGAAGTGTTTCGAGGTGGATCCCGCCACAAAGAAGGAAAACGCGAAGGCCAGGAGCAGCAGCAAAAGCATCATCCATCAGAGCATCCGATGA
>cdc20_RR3
ATGGCTCACTTTGTCTTTGAAAACGACCTGAACAGCATTCTCAAGCTGGACACCCCCATCACAAATGCCCCCCTGGCCCGATGGCAGCGGAAGGCCAAGGAAGGAAACTGCTCGTCCGCAAATACCTCCGTCAACACCAGTGTCCTGTCCCCGATGAAGGCCGCAAACCGGTCACACAGCTCCAGCAAGACCCCATCCAAGACCCCAGGTAAGTCGCAGGGTAAAATGCAGGGCACGCCTTCCAGAGCCGGAGGAGATCGCTTCATACCTAACCGGAGTGCAATGCAGATGGATGTGGCCAGCTTTCTGCTGAGTAAAGAGAATGAGCCTGCAGACCTATCTCCAACCAAGAAGGAGCAGCAGAAGGCTTGGGCTGTCAACCTGAATGGCTTTGACATGGAAGAGGCAAAAATCTTAAAGCTTGGAGGCAAAGCCGTTAATGCTCCTGAAGGGTATCAAAACAACTTGAAGGTTTTATACAGTCAAAAAGCAACCCCTGGATCCAGCAAAAAACCCGGCCGATACATCCCATCGATGCCAGACAGAGTCCTTGACGCTCCTGAGATCAGAAATGATTATTATCTGAATCTGATCGACTGGAGCTCGCAGAACCTGCTGGCTGTAGCTCTGAATGATTCAGTCTACCTCTGGAACTACATGAGTGGGGACATCCTCCTCCTAATGCAGATAGAGAACTCGGAGGAGTACATTTCATCCGTCTCCTGGATCAAAGAGGGGAACTATCTGGCTGTGGGAACCAGCAATGCTGAAGTGCAGCTCTGGGATGTTCAGCAGCAGAAGCGTTTGCGCAATATGATCAGCCATTCATCACGTGTCGGTGCTTTGAGCTGGAACAACCATATCCTGTCCAGCGGTTCTCGGACTGGTCATATCCATCATCACGATGTGCGGGTCGCTCAGCATCACGTTGCCACGCTGTCCGGACACTCACAGGAAGTTTGCGGCCTGAAATGGTCTCCAGATGGCCGCTACCTGGCCAGCGGGGCAAATGACAACCTGGTGAACATCTGGCCTTGTGTCCAGGGGGATTCTGGAGAGTTCACACCGGTGCAGACCTTTACACAACACCAGGGGGCAGTCAAGGCTGTGTCCTGGTGCCCATGGCAGTCCAATGTACTGGCAACTGGTGGAGGAACAAGTGACCGACACATCAGAATCTGGAATGTGTGCTCTGGAACATGCTTAAATTCTGTGGACACCCACTCCCAGGTCTGCTCTATATTGTGGTCCACAATGTACAAAGAACTAATCTCTGGCCATGGGTTTGCACAGAACCAGCTTGTCATCTGGAAGTATCCCACAATGACCCGTGTTACAGAGCTGAAAGGTCACAGCGCACGGGTCCTCAGTCTCGCAATGAGTCCAGACGGCTGCACCGTGGCCTCCGCCGCAGCAGATGAGACACTGCGACTATGGAAGTGTTTCGAGGTGGATCCCGCCACAAAGAAGGAAAACGCGAAGGCCAGGAGCAGCAGCAAAAGCATCATCCATCAGAGCATCCGATGA

>cdc25c_LL
ATGGCAGATGGACACTCTTTTTCATCAGACGGTTACTCAAAGTCTTCTGGTCTTAATTTCCGCACAAATTGTCGAATGGTACTAAATCTGCTGAGGGACATAGATGCATCTCTTACATTTTCTCCAGAGCATCCATTAACACCAGTCACTGACCTTGCGGTGGGCTTCAGTAACTTGAGCACTTTCAATGGTGAGACCCCAAAACGTTGCTTGGATCTGTCTAACCTGAGTTGTGATGAACCTGGCCTGCAAGCTTTTGTGTCACCTGTTAAAACAGCAACAGGTAAGGGAGATTCGCCAAAGTCACAGTCTATACAGCTAGAAGATTTTCATACTCCAGAACCTGAAAATGAACCAAAGAAATGCCCTAAAGGAACTACAAATACATCATTGCCAAGACTTCTCTGCAGCACCCCAAGTTTTAAGAAGGTTTCTGGACGTCAAAAGGATTCAAGTAATAAAGAAAATGAGGGTGGGCTGTTTAAGAACCCAGGTAAACCCTGCTCTATGCTGCTTCTCCGGGAGGCAGCTGTGACACCAATATCTCCAACATTTGGAACCAAGGATGACCTCTGTACAGTGGAGGACTCCGAGCTCCACGTCCTAGCTTCTCCTATCAGTTCTGCTCCAACTGGTGTTGATGAGGACAAAATGGGAAACCTTGATGGGTTCTCCGAATTTTTTGCTATGGATGAAGAAGAGGAGTCAGAGAATCCATCTACAGCTGCTGCTAATTTGTCCTCATCAATGGCCATCTTACTTTCTGGACCTTTGATGACTCAAGAGGTGGATGTCAGCAATGTGTCTATGAATCGAAGCAGGCTTTATCGATCACCGTCTATGCCAGAACAGCTAGACAGGCCTGTTTTAAAGAGACCTGTACGGCCCCAAGATGGGGAAACTCCTGTTAAGGTGAAACGAAGACGCAGTACAAGCAGTCCACTCCAGCCTGAAGATGAAGAAAATTTTCAGCGGAGAAGACGGGGAGCATCTCTGAAAAAGACCCTGTCTCTTTGTGATGTAGATATTACGGAAGCTTTGGATGAGGACTATAGTCACAGACAACTAATCGGGGATTTTTCAAAGGTTTATGCTTTGCCCACTGTGACTGGACGACACCAGGATCTTCGCTATATCACTGCAGAGACTCTGACAGCATTAATTCAAGGAGAGTTTAGCAGTCTTGTGGAAAAATTCTACATTATCGACTGCCGATATCCTTATGAATATGAAGGGGGCCATATCAAGGAAGCATTAAACCTCCATCGACCAGAAGACATGTTGGCTTATTTTCTAAATCAACCTCTGGTTCCATCTGTGGCACAAAAGCGCATTATTTTGGTGTTTCATTGCGAGTTCTCCTCAGAGAGAGGTCCAAAAATGTGCCGTTTTTTGAGAGAGGAAGACCGGGCCAGGAATGAATATCCAAGTCTTCATTACCCAGAAGTGTATCTGCTTAAAGGGGGTTACAAAGACTTTTTCCCAGAATACAAGATGTTGTGTGAGCCTCAGGGATACTGCCCTATGCATCACCAAGATTACAGAGAAGAACTGCTAAAATGCCGTACAAAGAGCAAATCCTGGGCAGGCGATCGTAAAAGGAGAGATCAAATCACCAGACTGATGAAGCTGTAA
>cdc25c_RR1
ATGGCAGATGGACACTCTTTTTCATCAGACGGTTACTCAAAGTCTTCTGGTCTTAATTTCCGCACAAATTGTCGAATGGTACTAAATCTGCTGAGGGACAGAGATGCATCTGTTACATTTTCTCCAGAGCAGCCATTAACACCAGTCACTGACCTTGCAGTGGGCTTCAGTAACCTAAGCACTTTCAATGGTGAGACCCCAAAACGTTGCTTGGATCTGTCTAACCTGAGTTGTGATGAACCTGGCCTACAAGCTTTTGTGTCACCTGTTAAAACAGCAACAGGTAAGGGAGATTCGCCAAAGTCACAGTCTATACAGCTAGAAGATTTTCATACTCCAGAACCTGAAAATGAACCAAAGAAATGCCCTAAAGGAACTGCAAATACATCACTGCCAAGACTTCTCTGCAGCACCCCAAGTTTTAAGAAGGTTTCTGGACGTCAAAAGGATTCAAGTAATAAAGAAAATGAGGGTGGGCTGTTTAAGAACCCAGGTAAACCCTGCTCTATGCTGCTTCTCCGGGAGGCAGCTGTGACACCGATATCTCCAACATTTGGAACCAAGGATGACCTCTGTACAGTGGAGGACTCCGAGCTCCACGTCCTAGCTTCTCCTATCAGTTCTGCTCCAGCTGGTGTTGATGAGGACAAAATGGGAAACCTTGATGGGTTCTCCGAATTTTTTGCTATGGATGAAGAAGAGGAGTCAGAGAATCCATCTACAGCTGCTGTTAATTTGTCCTCATCAATGGCCATCTTACTTTCTGGACCTTTGATGACTCAAGAGGTGGATGTCAGCAATGTGTCTATGAATCGAAGCAGGCTTTATCGATCACCGTCTATGCCAGAGCAGCTAGACAGGCCTGTTTTAAAGAGACCTGTACGGCCCCAAGATGGGGAAACTCCTGTTAAGGTGAAACGAAGACGCAGTACAAGCAGTCCACTCCAGCCTGAAGATGAAGAAAATTTTCAGCGGAGAAGACGGGGAGCATCTCTGAAAAAGACCCTGTCTCTTTGTGATGTAGATATTACTGAAGCTTTGGATGAGGACTATAGTCACAGACAACTAATTGGGGATTTTTCAAAGGTTTATGCTTTGCCCACTGTGACTGGACGACACCAGGATCTTCGCTATATCACTGGAGAGACTCTGACAGCATTAATTCAAGGAGAGTTTAGCAGTCTTGTGGAAAAATTCTACATTATCGACTGCCGATATCCTTATGAATATGAAGGGGGCCATATCAAGGAAGCATTAAACCTCCATCGACCAGAAGACATGTTGGCTTATTTTCTAAATCAACCTCTGGTTCCATCTGTGGCACAAAAGCGCATTATTTTGGTGTTTCATTGTGAGTTCTCCTCAGAGAGAGGTCCAAAAATGTGCCGTTTTTTGAGAGAGGAAGACCGGGCCAGGAATGAATATCCAAGTCTTCATTACCCAGAAGTGTATCTGCTTAAAGGGGGTTACAAAGACTTTTTCCCAGAATACAAGATGTTGTGTGAGCCTCAGGGATACTGCCCTATGCATCACCAAGATTACAGAGAAGAACTGCTAAAATGCCGTACAAAGAGCAAATCCTGGGCAGGCGATCGTAAAAGGAGAGATCAAATCACCAGACTGATGAAGCTTTAA
>cdc25c_RR2
ATGGCAGATGGACACTCTTTTTCATCAGACGGTTACTCAAAGTCTTCTGGTCTTAATTTCCGCACAAATTGTCGAATGGTACTAAATCTGCTGAGGGACAGAGATGCATCTGTTACATTTTCTCCAGAGCAGCCATTAACACCAGTCACTGACCTTGCAGTGGGCTTCAGTAACCTAAGCACTTTCAATGGTGAGACCCCAAAACGTTGCTTGGATCTGTCTAACCTGAGTTGTGATGAACCTGGCCTACAAGCTTTTGTGTCACCTGTTAAAACAGCAACAGGTAAGGGAGATTCGCCAAAGTCACAGTCTATACAGCTAGAAGATTTTCATACTCCAGAACCTGAAAATGAACCAAAGAAATGCCCTAAAGGAACTGCAAATACATCACTGCCAAGACTTCTCTGCAGCACCCCAAGTTTTAAGAAGGTTTCTGGACGTCAAAAGGATTCAAGTAATAAAGAAAATGAGGGTGGGCTGTTTAAGAACCCAGGTAAACCCTGCTCTATGCTGCTTCTCCGGGAGGCAGCTGTGACACCGATATCTCCAACATTTGGAACCAAGGATGACCTCTGTACAGTGGAGGACTCCGAGCTCCACGTCCTAGCTTCTCCTATCAGTTCTGCTCCAGCTGGTGTTGATGAGGACAAAATGGGAAACCTTGATGGGTTCTCCGAATTTTTTGCTATGGATGAAGAAGAGGAGTCAGAGAATCCATCTACAGCTGCTGTTAATTTGTCCTCATCAATGGCCATCTTACTTTCTGGACCTTTGATGACTCAAGAGGTGGATGTCAGCAATGTGTCTATGAATCGAAGCAGGCTTTATCGATCACCGTCTATGCCAGAGCAGCTAGACAGGCCTGTTTTAAAGAGACCTGTACGGCCCCAAGATGGGGAAACTCCTGTTAAGGTGAAACGAAGACGCAGTACAAGCAGTCCACTCCAGCCTGAAGATGAAGAAAATTTTCAGCGGAGAAGACGGGGAGCATCTCTGAAAAAGACCCTGTCTCTTTGTGATGTAGATATTACTGAAGCTTTGGATGAGGACTATAGTCACAGACAACTAATTGGGGATTTTTCAAAGGTTTATGCTTTGCCCACTGTGACTGGACGACACCAGGATCTTCGCTATATCACTGGAGAGACTCTGACAGCATTAATTCAAGGAGAGTTTAGCAGTCTTGTGGAAAAATTCTACATTATCGACTGCCGATATCCTTATGAATATGAAGGGGGCCATATCAAGGAAGCATTAAACCTCCATCGACCAGAAGACATGTTGGCTTATTTTCTAAATCAACCTCTGGTTCCATCTGTGGCACAAAAGCGCATTATTTTGGTGTTTCATTGTGAGTTCTCCTCAGAGAGAGGTCCAAAAATGTGCCGTTTTTTGAGAGAGGAAGACCGGGCCAGGAATGAATATCCAAGTCTTCATTACCCAGAAGTGTATCTGCTTAAAGGGGGTTACAAAGACTTTTTCCCAGAATACAAGATGTTGTGTGAGCCTCAGGGATACTGCCCTATGCATCACCAAGATTACAGAGAAGAACTGCTAAAATGCCGTACAAAGAGCAAATCCTGGGCAGGCGATCGTAAAAGGAGAGATCAAATCACCAGACTGATGAAGCTTTAA
>cdc25c_RR3
ATGGCAGATGGACACTCTTTTTCATCAGACGGTTACTCAAAGTCTTCTGGTCTTAATTTCCGCACAAATTGTCGAATGGTACTAAATCTGCTGAGGGACAGAGATGCATCTGTTACATTTTCTCCAGAGCAGCCATTAACACCAGTCACTGACCTTGCAGTGGGCTTCAGTAACCTAAGCACTTTCAATGGTGAGACCCCAAAACGTTGCTTGGATCTGTCTAACCTGAGTTGTGATGAACCTGGCCTACAAGCTTTTGTGTCACCTGTTAAAACAGCAACAGGTAAGGGAGATTCGCCAAAGTCACAGTCTATACAGCTAGAAGATTTTCATACTCCAGAACCTGAAAATGAACCAAAGAAATGCCCTAAAGGAACTGCAAATACATCACTGCCAAGACTTCTCTGCAGCACCCCAAGTTTTAAGAAGGTTTCTGGACGTCAAAAGGATTCAAGTAATAAAGAAAATGAGGGTGGGCTGTTTAAGAACCCAGGTAAACCCTGCTCTATGCTGCTTCTCCGGGAGGCAGCTGTGACACCGATATCTCCAACATTTGGAACCAAGGATGACCTCTGTACAGTGGAGGACTCCGAGCTCCACGTCCTAGCTTCTCCTATCAGTTCTGCTCCAGCTGGTGTTGATGAGGACAAAATGGGAAACCTTGATGGGTTCTCCGAATTTTTTGCTATGGATGAAGAAGAGGAGTCAGAGAATCCATCTACAGCTGCTGTTAATTTGTCCTCATCAATGGCCATCTTACTTTCTGGACCTTTGATGACTCAAGAGGTGGATGTCAGCAATGTGTCTATGAATCGAAGCAGGCTTTATCGATCACCGTCTATGCCAGAGCAGCTAGACAGGCCTGTTTTAAAGAGACCTGTACGGCCCCAAGATGGGGAAACTCCTGTTAAGGTGAAACGAAGACGCAGTACAAGCAGTCCACTCCAGCCTGAAGATGAAGAAAATTTTCAGCGGAGAAGACGGGGAGCATCTCTGAAAAAGACCCTGTCTCTTTGTGATGTAGATATTACTGAAGCTTTGGATGAGGACTATAGTCACAGACAACTAATTGGGGATTTTTCAAAGGTTTATGCTTTGCCCACTGTGACTGGACGACACCAGGATCTTCGCTATATCACTGGAGAGACTCTGACAGCATTAATTCAAGGAGAGTTTAGCAGTCTTGTGGAAAAATTCTACATTATCGACTGCCGATATCCTTATGAATATGAAGGGGGCCATATCAAGGAAGCATTAAACCTCCATCGACCAGAAGACATGTTGGCTTATTTTCTAAATCAACCTCTGGTTCCATCTGTGGCACAAAAGCGCATTATTTTGGTGTTTCATTGTGAGTTCTCCTCAGAGAGAGGTCCAAAAATGTGCCGTTTTTTGAGAGAGGAAGACCGGGCCAGGAATGAATATCCAAGTCTTCATTACCCAGAAGTGTATCTGCTTAAAGGGGGTTACAAAGACTTTTTCCCAGAATACAAGATGTTGTGTGAGCCTCAGGGATACTGCCCTATGCATCACCAAGATTACAGAGAAGAACTGCTAAAATGCCGTACAAAGAGCAAATCCTGGGCAGGCGATCGTAAAAGGAGAGATCAAATCACCAGACTGATGAAGCTTTAA

>cdk1_LL
ATGGATGAGTATGCAAAAATAGAAAAAATTGGAGAGGGTACTTATGGGGTTGTATATAAAGGGCGACACAAAGCAACTGGTCAGATTGTTGCAATGAAGAAAATCCGTTTAGAAAATGAAGAGGAAGGAGTTCCAAGCACAGCTATCAGAGAAATCTCTCTTCTTAAGGAACTTCAACACCCCAATATTGTATGCCTTCTAGATGTTTTAATGCAGGATTCCAGACTATATCTTATATTTGAGTTTCTCTCCATGGATTTAAAAAAGTATTTGGACTCCATCCCTAGCGGCCAGTACTTGGACTCTATGCTTGTTAAGAGTTACTTGTATCAGATTCTACAGGGCATTATATTTTGTCATGCCAGAAGAGTCTTGCACAGGGACCTAAAGCCTCAGAATCTTTTAATAGACAGCAAAGGTGTCATAAAACTGGCTGACTTCGGTCTGGCCCGTGCGTTTGGAATCCCAGTCAGAGTTTACACACACGAGGTGGTCACCTTGTGGTACAGGGCACCAGAGGTCCTGTTGGGCTCTGTGAGATATTCTACACCAGTTGATGTGTGGAGCATAGGTACAATATTCGCAGAAATTGCATCAAAGAAACCGCTCTTCCATGGAGATTCTGAGATAGACCAGCTTTTCCGAATATTCAGAGCTTTGGGAACACCCAACAATGAAGTCTGGCCAGATGTGGAATCGCTGCAAGACTACAAGAATACATTTCCAAAATGGAAAGGAGGCAGCTTGGCTGCTAATGTGAAAAACATTGATAAAGATGGCCTGGACTTGCTTTCCAAAATGCTCATCTATGACCCAGCAAAAAGAATTTCTGCTAGAAAAGCCTTACTTCATCCGTATTTTGATGACTTGGATAAGTCAAGCCTTCCTGCCAACCAGATAAGGAATTAA
>cdk1_RR1
ATGGATGAGTATGCAAAAATAGAAAAAATTGGAGAGGGTACTTATGGGGTTGTATATAAAGGGCGACACAAAGCAACTGGTCAGATTGTTGCAATGAAGAAAATCCGTTTAGAAAATGAAGAGGAAGGAGTTCCAAGCACAGCTATCAGAGAAATCTCTCTTCTTAAGGAACTTCAACACCCCAATATTGTATGCCTTCTAGATGTTTTAATGCAGGATTCCAGACTATATCTTATATTTGAGTTTCTCTCCATGGATTTAAAAAAATATTTGGACTCCATCCCTAGCGGCCAGTACTTGGACACTATGCTTGTTAAGAGTTACTTGTATCAGATTCTACAGGGCATTATATTTTGTCATGCCAGAAGAGTCTTGCACAGGGACCTAAAGCCTCAGAATCTTTTAATAGACAGCAAAGGTGTCATAAAACTGGCTGACTTCGGTCTGGCCCGTGCGTTTGGAATCCCAGTCAGAGTTTACACACACGAGGTGGTCACCTTGTGGTACAGGGCACCAGAGGTCCTGTTGGGCTCTGTGAGATATTCTACACCAGTTGATGTGTGGAGCATAGGTACAATATTCGCAGAAATTGCATCAAAGAAACCGCTATTCCATGGAGATTCTGAGATAGACCAGCTTTTCCGAATATTCAGAGCTTTGGGAACACCCAACAATGAAGTCTGGCCAGATGTGGAATCGCTGCAAGACTACAAGAATACATTTCCAAAATGGAAAGGAGGCAGCTTGGCTGCTAATGTGAAAAACATTGATAAAGATGGCCTGGACTTGCTTTCCAAAATGCTCATCTATGACCCAGCAAAAAGAATTTCTGCTAGAAAAGCCTTACTTCATCCGTATTTTGATGACTTGGATAAGTCAAGCCTTCCTGCCAACCAGATAAGGAATTAA
>cdk1_RR2
ATGGATGAGTATGCAAAAATAGAAAAAATTGGAGAGGGTACTTATGGGGTTGTATATAAAGGGCGACACAAAGCAACTGGTCAGATTGTTGCAATGAAGAAAATCCGTTTAGAAAATGAAGAGGAAGGAGTTCCAAGCACAGCTATCAGAGAAATCTCTCTTCTTAAGGAACTTCAACACCCCAATATTGTATGCCTTCTAGATGTTTTAATGCAGGATTCCAGACTATATCTTATATTTGAGTTTCTCTCCATGGATTTAAAAAAATATTTGGACTCCATCCCTAGCGGCCAGTACTTGGACACTATGCTTGTTAAGAGTTACTTGTATCAGATTCTACAGGGCATTATATTTTGTCATGCCAGAAGAGTCTTGCACAGGGACCTAAAGCCTCAGAATCTTTTAATAGACAGCAAAGGTGTCATAAAACTGGCTGACTTCGGTCTGGCCCGTGCGTTTGGAATCCCAGTCAGAGTTTACACACACGAGGTGGTCACCTTGTGGTACAGGGCACCAGAGGTCCTGTTGGGCTCTGTGAGATATTCTACACCAGTTGATGTGTGGAGCATAGGTACAATATTCGCAGAAATTGCATCAAAGAAACCGCTATTCCATGGAGATTCTGAGATAGACCAGCTTTTCCGAATATTCAGAGCTTTGGGAACACCCAACAATGAAGTCTGGCCAGATGTGGAATCGCTGCAAGACTACAAGAATACATTTCCAAAATGGAAAGGAGGCAGCTTGGCTGCTAATGTGAAAAACATTGATAAAGATGGCCTGGACTTGCTTTCCAAAATGCTCATCTATGACCCAGCAAAAAGAATTTCTGCTAGAAAAGCCTTACTTCATCCGTATTTTGATGACTTGGATAAGTCAAGCCTTCCTGCCAACCAGATAAGGAATTAA
>cdk1_RR3
ATGGATGAGTATGCAAAAATAGAAAAAATTGGAGAGGGTACTTATGGGGTTGTATATAAAGGGCGACACAAAGCAACTGGTCAGATTGTTGCAATGAAGAAAATCCGTTTAGAAAATGAAGAGGAAGGAGTTCCAAGCACAGCTATCAGAGAAATCTCTCTTCTTAAGGAACTTCAACACCCCAATATTGTATGCCTTCTAGATGTTTTAATGCAGGATTCCAGACTATATCTTATATTTGAGTTTCTCTCCATGGATTTAAAAAAATATTTGGACTCCATCCCTAGCGGCCAGTACTTGGACACTATGCTTGTTAAGAGTTACTTGTATCAGATTCTACAGGGCATTATATTTTGTCATGCCAGAAGAGTCTTGCACAGGGACCTAAAGCCTCAGAATCTTTTAATAGACAGCAAAGGTGTCATAAAACTGGCTGACTTCGGTCTGGCCCGTGCGTTTGGAATCCCAGTCAGAGTTTACACACACGAGGTGGTCACCTTGTGGTACAGGGCACCAGAGGTCCTGTTGGGCTCTGTGAGATATTCTACACCAGTTGATGTGTGGAGCATAGGTACAATATTCGCAGAAATTGCATCAAAGAAACCGCTATTCCATGGAGATTCTGAGATAGACCAGCTTTTCCGAATATTCAGAGCTTTGGGAACACCCAACAATGAAGTCTGGCCAGATGTGGAATCGCTGCAAGACTACAAGAATACATTTCCAAAATGGAAAGGAGGCAGCTTGGCTGCTAATGTGAAAAACATTGATAAAGATGGCCTGGACTTGCTTTCCAAAATGCTCATCTATGACCCAGCAAAAAGAATTTCTGCTAGAAAAGCCTTACTTCATCCGTATTTTGATGACTTGGATAAGTCAAGCCTTCCTGCCAACCAGATTAGGAATTAA

>cdk2_LL
ATGGACAACTTCCAGAAGGTGGAGAAGATCGGGGAGGGCACGTACGGGGTGGTGTACAAAGCTCGGAACCGGGAGACCGGAGAGGTGGTGGCGCTGAAGAAGATCCGCCTGGACACGGAGACAGAAGGGGTCCCAAGCACAGCTATCCGAGAAATTTCTCTTCTTAAAGAGCTCAGTCATCCGAACATAGTCAAGCTACTGGATGTAATTCACACAGAGAATAAACTCTACCTCGTATTCGAGTTTCTTAACCAAGATCTGAAGAAGTTTATGGATGGCTCCACTATCACAGGAATCCCACTGGCTCTTGTTAAAAGTTACCTGTTCCAGTTATTGCAAGGCTTGGCATTCTGCCATTCACACCGTGTTCTACACCGTGACTTGAAGCCGCAAAACTTACTCATCAATTCAGATGGAGCTATAAAGCTAGCAGACTTTGGCCTTGCCCGGGCCTTTGGGGTGCCTGTGAGAACCTACACGCATGAGGTGGTCACCCTCTGGTACAGAGCTCCAGAAATTCTTCTTGGCTGCAAGTACTACTCAACAGCTGTAGATATATGGAGTCTGGGATGTATATTTGCAGAAATGATCACCCGAAGAGCTTTGTTCCCAGGGGACTCAGAAATTGACCAGCTTTTCCGTATTTTTCGCACACTGGGAACTCCAGATGAGGCTTCTTGGCCAGGCGTTACTTCGATGCCAGATTATAAATCCACTTTCCCCAAGTGGGCTCGGCAAGACTTCAGCAAAGTGGTTCCACCGTTGGATGAGGATGGCAGAAATCTTTTAGCTCAAATGCTACAATATGATTCCAACAAGCGGATCTCTGCTAAGGCTGCCCTATCGCATCCTTTCTTCCGTGATGTCAGCAGGCCTGCTCCACATCTTAGTTAG
>cdk2_RR1
ATGGACAACTTCCAGAAGGTGGAGAAGATCGGGGAGGGCACGTACGGGGTGGTGTACAAAGCTCGGAACCGGGAGACCGGAGAGGTGGTGGCGCTAAAGAAGATCCGCCTGGACACGGAGACAGAAGGGGTCCCAAGCACAGCTATCCGAGAAATTTCTCTTCTTAAAGAGCTCAGTCATCCGAACATAGTCAAGCTACTGGATGTAATTCACACAGAGAATAAACTCTACCTCGTATTCGAGTTTCTCAACCAAGATCTGAAGAAGTTTATGGATGGCTCCACTATCACAGGAATCCCACTGGCTCTCGTTAAAAGTTACCTGTTCCAGTTATTGCAAGGCTTGGCATTCTGCCATTCACACCGTGTTCTACACCGTGACTTGAAGCCGCAAAACTTACTCATCAATTCAGATGGAGCTATAAAGCTTGCAGACTTTGGCCTTGCCCGGGCCTTTGGGGTGCCTGTGAGAACCTACACGCATGAGGTGGTCACGCTCTGGTACAGAGCTCCAGAAATTCTTCTTGGCTGCAAGTACTACTCAACAGCTGTAGATATATGGAGTCTGGGATGTATATTTGCAGAAATGATCACCCGAAGAGCTTTGTTCCCAGGGGACTCAGAAATTGACCAGCTTTTTCGTATTTTTCGCACACTGGGAACTCCAGATGAGGCTTCTTGGCCAGGCGTTACTTCTATGCCAGATTATAAATCCACTTTCCCCAAGTGGGCTCGGCAAGACTTCAGCAAAGTGGTTCCACCATTGGATGAGGATGGCAGAAATCTTTTAGCTCAAATGCTACAATATGATTCCAACAAGCGGATCTCTGCTAAGGCTGCCCTATCGCATCCTTTCTTCCGTGATGTCAGCAGGCCTACTCCACATCTTAGTTAG
>cdk2_RR2
ATGGACAACTTCCAGAAGGTGGAGAAGATCGGGGAGGGCACGTACGGGGTGGTGTACAAAGCTCGGAACCGGGAGACCGGAGAGGTGGTGGCGCTAAAGAAGATCCGCCTGGACACGGAGACAGAAGGGGTCCCAAGCACAGCTATCCGAGAAATTTCTCTTCTTAAAGAGCTCAGTCATCCGAACATAGTCAAGCTACTGGATGTAATTCACACAGAGAATAAACTCTACCTCGTATTCGAGTTTCTCAACCAAGATCTGAAGAAGTTTATGGATGGCTCCACTATCACAGGAATCCCACTGGCTCTCGTTAAAAGTTACCTGTTCCAGTTATTGCAAGGCTTGGCATTCTGCCATTCACACCGTGTTCTACACCGTGACTTGAAGCCGCAAAACTTACTCATCAATTCAGATGGAGCTATAAAGCTTGCAGACTTTGGCCTTGCCCGGGCCTTTGGGGTGCCTGTGAGAACCTACACGCATGAGGTGGTCACGCTCTGGTACAGAGCTCCAGAAATTCTTCTTGGCTGCAAGTACTACTCAACAGCTGTAGATATATGGAGTCTGGGATGTATATTTGCAGAAATGATCACCCGAAGAGCTTTGTTCCCAGGGGACTCAGAAATTGACCAGCTTTTTCGTATTTTTCGCACACTGGGAACTCCAGATGAGGCTTCTTGGCCAGGCGTTACTTCTATGCCAGATTATAAATCCACTTTCCCCAAGTGGGCTCGGCAAGACTTCAGCAAAGTGGTTCCACCATTGGATGAGGATGGCAGAAATCTTTTAGCTCAAATGCTACAATATGATTCCAACAAGCGGATCTCTGCTAAGGCTGCCCTATCGCATCCTTTCTTCCGTGATGTCAGCAGGCCTACTCCACATCTTAGTTAG
>cdk2_RR3
ATGGACAACTTCCAGAAGGTGGAGAAGATCGGGGAGGGCACGTACGGGGTGGTGTACAAAGCTCGGAACCGGGAGACCGGAGAGGTGGTGGCGCTAAAGAAGATCCGCCTGGACACGGAGACAGAAGGGGTCCCAAGCACAGCTATCCGAGAAATTTCTCTTCTTAAAGAGCTCAGTCATCCGAACATAGTCAAGCTACTGGATGTAATTCACACAGAGAATAAACTCTACCTCGTATTCGAGTTTCTCAACCAAGATCTGAAGAAGTTTATGGATGGCTCCACTATCACAGGAATCCCACTGGCTCTCGTTAAAAGTTACCTGTTCCAGTTATTGCAAGGCTTGGCATTCTGCCATTCACACCGTGTTCTACACCGTGACTTGAAGCCGCAAAACTTACTCATCAATTCAGATGGAGCTATAAAGCTTGCAGACTTTGGCCTTGCCCGGGCCTTTGGGGTGCCTGTGAGAACCTACACGCATGAGGTGGTCACGCTCTGGTACAGAGCTCCAGAAATTCTTCTTGGCTGCAAGTACTACTCAACAGCTGTAGATATATGGAGTCTGGGATGTATATTTGCAGAAATGATCACCCGAAGAGCTTTGTTCCCAGGGGACTCAGAAATTGACCAGCTTTTTCGTATTTTTCGCACACTGGGAACTCCAGATGAGGCTTCTTGGCCAGGCGTTACTTCTATGCCAGATTATAAATCCACTTTCCCCAAGTGGGCTCGGCAAGACTTCAGCAAAGTGGTTCCACCATTGGATGAGGATGGCAGAAATCTTTTAGCTCAAATGCTACAATATGATTCCAACAAGCGGATCTCTGCTAAGGCTGCCCTATCGCATCCTTTCTTCCGTGATGTCAGCAGGCCTACTCCACATCTTAGTTAG

>cdk7_LL
ATGGAGGGTCCAGGTACTAGGGGGTCAGAGGTGAAGTCCCGGGCTAAGCAGTATGAGAAGCTGGAGTTCCTGGGAGAGGGACAGTTTGCTACAGTCTACAAAGCAAGGGATAAGATCACCGACAAGATTGTTGCAATAAAAAAGATTAAGTTGGGTCACAGAGCGGAGGCCAATGATGGAATAAATCGAACAGCTTTGAGGGAAATCAAACTTCTTCAAGAATTAAGTCATCCTAATATTATAGGTCTTTTGGATGCCTTTGGTCACAAATCCAACATAAGTCTGGTATTTGATTTCATGGAAACCGATTTAGAGGCTATTATAAGGGATACTAGTCTAGTCTTGACTCCGGCGCACATAAAGTCCTACATGTTGATGACTCTTCAGGGTTTGGAGTATTTGCATCATCTCTGGATCCTGCATAGGGATTTGAAGCCAAACAACTTGTTACTGGATGAGAATGGAGTCCTTAAACTGGCTGATTTTGGTTTGGCCAAATCATTTGGAAGTCCGAACAGAGTTTACACCCACCAAGTGGTAACAAGGTGGTATCGGTCTCCTGAGTTACTATTTGGTTCCAGAATGTATGGTGTGGGTGTTGACATGTGGGCAGTCGGATGTATTTTGGCAGAGTTGCTGCTAAGGGTGCCCTTTCTGCCTGGGGATTCCGATTTGGATCAACTAACAAGAATATTTGAGACATTAGGTACTCCGACAGAAGATCAGTGGCCTGGCATGTCTAACCTTCCAGACTACGTTACCTTTAAAAGCTTTCCAGGAACACAACTCGATCAGATATTCACTGCTGCAGGGGATGACCTGCTAGAACTCTTACAAGGTTTATTCACGTTTAACCCCTGTGCACGGTACACAGCCTCACAGGCACTAAGGAAAAAGTATTTTAGTAATAGACCAGCACCAACACCTGGACAATTGCTGCCAAGACCAAACTGCTCCGTAGAGGCATTGAAAGAGCAACAAAATCTTACTCTAGGCATTAAGAGGAAGCGAGTGGAAGGTGCAGAACAAAAAGACATTGTAAAAAAGCTGAACTTTTGA
>cdk7_RR1
ATGGAGGGTCCAGGTACTAGGGGGTCAGAGGTGAAGTCCCGGGCTAAGCAGTATGAGAAGCTGGAGTTCCTGGGAGAGGGACAGTTTGCTACAGTCTACAAAGCAAGGGATAAGATCACCGACAAGATTGTTGCAATAAAAAAGATTAAGTTGGGTCACAGAGCGGAGGCCAATGATGGAATAAATCGAACAGCTTTGAGGGAAATCAAACTTCTTCAAGAATTAAGTCATCCTAATATTATAGGTCTTTTGGATGCCTTTGGTCACAAATCCAACATAAGTCTGGTATTTGATTTCATGGAAACCGATTTAGAGGCTATTATAAGGGATACTAGTCTAGTCTTGACTCCGGCGCACATAAAGTCCTACATGTTGATGACTCTTCAGGGTTTGGAGTATTTGCATCATCTCTGGATCCTGCATAGGGATTTGAAGCCAAACAACTTGTTACTGGATGAGAATGGAGTCCTTAAACTGGCTGATTTTGGTTTGGCCAAATCATTTGGAAGTCCGAACAGAGTTTACACCCACCAAGTGGTAACAAGGTGGTATCGGTCTCCTGAGTTACTATTTGGTTCCAGAATGTATGGTGTGGGTGTTGACATGTGGGCAGTCGGATGTATTTTGGCAGAGTTGCTGCTAAGGGTGCCCTTTCTGCCTGGGGATTCCGATTTGGATCAACTAACAAGAATATTTGAGACATTAGGTACTCCGACAGAAGATCAGTGGCCTGGCATGTCTAACCTTCCAGACTACGTTACCTTTAAAAGCTTTCCAGGAACACAACTCGATCAGATATTCACTGCTGCAGGGGATGACCTGCTAGAACTCTTACAAGGTTTATTCACGTTTAACCCCTGTGCACGGTACACAGCCTCACAGGCACTAAGGAAAAAGTATTTTAGTAATAGACCAGCACCAACACCTGGACAATTGCTGCCAAGACCAAACTGCTCCGTAGAGGCATTGAAAGAGCAACAAAATCTTACTCTAGGCATTAAGAGGAAGCGAGTGGAAGGTGCAGAACAAAAAGACATTGTAAAAAAGCTGAACTTTTGA
>cdk7_RR2
ATGGAGGGTCCAGGTACTAGGGGGTCAGAGGTGAAGTCCCGGGCTAAGCAGTATGAGAAGCTGGAGTTCCTGGGAGAGGGACAGTTTGCTACAGTCTACAAGGCAAGGGATAAGATCACCGACAAGATTGTTGCAATAAAAAAGATTAAGTTGGGTCACAGAGCAGAGGCCAATGATGGAATAAATCGAACAGCCTTGAGGGAAATCAAACTTCTTCAAGAATTAAGTCACCCTAATATTATAGGTCTTTTGGATGCCTTTGGTCACAAATCCAACATAAGTCTGGTATTTGATTTCATGGAAACCGATTTAGAGGCTATTATAAGGGATACTAGTCTAGTCTTGACTCCAGCGCACATAAAGTCCTATATGTTGATGACTCTTCAAGGCTTGGAGTATTTGCATCATCTCTGGATCCTGCATAGGGATTTGAAGCCAAACAACTTGTTACTGGATGAGAATGGAGTCCTTAAACTGGCTGATTTTGGTTTGGCCAAATCATTTGGAAGTCCAAACAGAGTTTACACCCACCAAGTGGTAACAAGGTGGTATCGGTCTCCTGAGTTACTATTTGGTTCCAGAATGTATGGTGTGGGTGTTGACATGTGGGCAGTCGGATGTATTTTGGCAGAGTTGCTGCTAAGGGTGCCTTTTCTGCCTGGGGATTCCGATTTGGATCAACTAACAAGAATATTTGAGACATTAGGTACTCCAACAGAAGATCAGTGGCCTGGCATGTCTAACCTTCCAGACTACGTTACCTTTAAAAGCTTTCCAGGAACACAACTCGATCAGATATTCACTGCTGCAGGGGATGACCTGCTAGAACTCTTACAAGGTTTATTCACGTTCAACCCCTGTGCACGGTACACAGCCTCACAGGCACTAAGGAAAAAGTATTTTAGTAATAGACCAGCACCAACACCTGGACAATTGCTGCCAAGACCAAACTGCTCCGTAGAGGCATTGAAAGAGCAACAAAATCTTACTCTAGGCATTAAGAGGAAGCGAGTGGAAGGTGCAGAACAAAAAGACATTGTAAAAAAGCTGAACTTTTGA
>cdk7_RR3
ATGGAGGGTCCAGGTACTAAGGGGTCAGAGGTGAAGTCCCGGGCTAAGCAGTATGAGAAGCTGGAGTTCCTGGGAGAGGGACAGTTTGCTACAGTCTACAAGGCAAGGGATAAGATCACCGACAAGATTGTTGCAATAAAAAAGATTAAGTTGGGTCACAGAGCAGAGGCCAATGATGGAATAAATCGAACAGCCTTGAGGGAAATCAAACTTCTTCAAGAATTAAGTCATCCTAATATTATAGGTCTTTTGGATGCCTTTGGTCACAAATCCAACATAAGTCTGGTATTTGATTTCATGGAAACCGATTTAGAGGCTATTATAAGGGATACTAGTCTAGTCTTGACTCCGGCGCACATAAAGTCCTACATGTTGATGACTCTTCAGGGTTTGGAGTATTTGCATCATCTCTGGATCCTGCATAGGGATTTGAAGCCAAACAACTTGTTACTGGATGAGAATGGAGTCCTTAAACTGGCTGATTTTGGTTTGGCCAAATCATTTGGAAGTCCAAACAGAGTTTACACCCACCAAGTGGTAACAAGGTGGTATCGGTCTCCTGAGTTACTATTTGGTTCCAGAATGTATGGTGTGGGTGTTGACATGTGGGCAGTCGGATGTATTTTGGCAGAGTTGCTTCTAAGGGTGCCCTTTCTGCCTGGGGATTCCGATTTGGATCAACTAACAAGAATATTTGAGACATTAGGTACTCCAACAGAAGATCAGTGGCCTGGCATGTCTAACCTTCCAGACTACGTTACCTTTAAAAGCTTTCCAGGAACACAACTTGATCAGATATTCACTGCTGCAGGGGATGACCTGCTAGAACTCTTACAAGGTTTATTCACGTTCAACCCCTGTGCACGGTACACAGCCTCACAGGCACTAAGGAAAAAGTATTTTAGTAATAGACCAGCACCAACACCTGGACAATTGCTGCCAAGACCAAACTGCTCCGTAGAGGCATTGAAAGAGCAACAAAATCTTACTCTAGGCATTAAGAGGAAGCGAGTGGAAGGTGCAGAACAAAAAGACATTGTAAAAAAGCTGAACTTTTGA

>cpeb4_LL
ATGGGGGATTACGGGTTCGGAGTGCTGGTGCAAAACAACACTGGGAATAAATCGGCTTTTCCGGTCAGGTTTCATCCACATCTGCAGCCTCCTCACCACCATCAGAACGCTACCCCGAGCCCTGCCGCTTTTATAAATAACACAGTTGCCAACGGCAGTAATGCTGGGTCAGCTTGGCTTTTTCCAGCACCGACCGCCCATAACATTCAGGATGAGATTCTGGGCTCAGAGAAAAACAAATCGCAACAACAGGAACAGCAGGAGTCTTTAGAAAAACAGCAGCTTTCCCCCAGCCAAAGCCAGGAAGGAGGAATTTTAGCCGACCCTGAGAAGGTGAAATCGGAGGAGAATCAAGGCGATAGCTCATCCGAAAACGGCAAGGAGAAAATCCGAATTGAGTCTCCTGTATTGACCGGGTTTGATTACCAAGAAGCATCAGGCCTTGGGTCTTCCAATCAGACCCTGACGTCCTCTGCATCCCCTCTAACTGGTTTCAGCAACTGGTCAGCTGCTATTGCCCCGTCTTCTAACACTATTATTAATGAAGATGCAAGTTTCTTTCACCAGGGAGGGGTCACTGCTGCTTCAGCAAATAATGGTGCTTTGCTGTTCCAAAATTTCCCTCACCATGTGAGCCCTGGTTTTGGGGGGAGCTTTTCTCCACAGATTGGACCCATGTCCCAACACCACCCCCATCATCCCCATTTTCAGCATCACCACAACCAACATCAACAGCAAAGGAGGTCTCCTGCGAGTCCACATCCACCCCCATTCCCCCATAGAAATGCTGCTTTTAACCAACTGCCCCATTTGGCCAATAATCTAAATAAGCCTCCCTCTCCTTGGAGCAGCTACCAAAGCCCATCACCTACACCCTCTTCTTCATGGAGCCCAGGTGGTAGTGGATATGGAGGTTGGGGTGGGTCCCAAGGTAGGGACCACCGTAGAGGACTCAATGGAGGAATAACACCTTTGAATTCCATCTCGCCTCTGAAGAAGAATTTCGGGAATAATCACATACAGTTGCAGAAGTACGCCAGGCCCAATTCTGCCTTTGCACAAAAATCTTGGATGGAAGAAAGTTTGAACAGAGCAGACAACATATTCCCATTTGCTGATCGCACTAGAACATTCGACATGCATTCACTGGAAAGCTCCCTGATTGACATAATGAGAGCAGAAAACGATTCACTGAAAGCAAGGACATATGGGCGAAGGAGAGGCCAGTCCTCTCTATTTCCAATGGAAGATGGCTTTTTGGATGATGGCCGAAGTGATCAAACTTTGCACAGCGGTTTGGGATCTCCTCACTGTTTTCCGCACCAGAACGGGGAAAGAGTGGAACGATATTCCCGCAAAGTATTTGTTGGTGGCCTTCCACCTGACATAGATGAAGATGAAATCACTGCTAGTTTTCGTCGGTTTGGCCCTTTGATTGTTGATTGGCCACACAAAGCAGAAAGCAAATCTTACTTTCCTCCCAAAGGCTATGCATTTCTACTGTTTCAAGACGAAAGTTCTGTGCAGGCTTTGATTGATGCTTGCATTGAAGAGGATAGTAAGCTCTATCTCTGTGTGTCGAGCCCTACCATTAAAGACAAGCCTGTTCAAATCCGGCCCTGGAATCTCAGTGACAGTGACTTTGTGATGGATGGCTCACAACCTCTCGACCCAAGGAAGACCATTTTTGTTGGCGGTGTCCCTAGGCCTCTTCGAGCTGTGGAGTTGGCAATGATAATGGACCGCCTATATGGAGGAGTATGCTATGCTGGCATAGACACAGACCCTGAGCTGAAATACCCAAAAGGAGCAGGGCGTGTTGCCTTTTCCAATCAACAGAGTTATATAGCTGCTATCAGTGCCCGCTTTGTTCAACTGCAGCACGGAGAGATCGATAAGCGGGTGGAAGTGAAGCCATATGTCTTGGACGACCAGTTGTGTGATGAGTGTCAAGGAGCTCGTTGCAGTGGCAAGTTTGCTCCATTCTTCTGTGCTAATGTTACCTGTCTGCAGTATTACTGTGAATATTGCTGGGCTGCTATCCACTCCCGTGCAGGGCGGGAGTTCCACAAGCCGCTGGTGAAGGAGGGAGGCGATCGCCCAAGGCATATTTCATTCCGTTGGAATTGA
>cpeb4_RR1
ATGGGGGATTACGGGTTTGGAGTGCTGGTGCAAAACAACACTGGGAATAAATCGGCTTTTCCGGTCAGGTTTCATCCACATCTGCAGCCTCCTCACCACCATCAGAACGCTACCCCGAGCCCTGCCGCTTTTATAAATAACACAGTTGCCAACGGCAGTAATGCTGGGTCAGCTTGGCTTTTTCCAGCACCGGCCGCCCATAACATTCAGGATGAGATTCTGGGCTCAGAGAAAAACAAATCGCAACAACAGGAACAGCAGGAGTCTTTAGAAAAACAGCAGCTTTCCCCCAGCCAAAGCCAGGAAGGAGGAATTTTAGCCGACCCTGAGAAGGTGAAATCGGAGGAGAATCAAGGCGATAGCTCATCCGAAAACGGCAAGGAGAAAATCCGCATTGAGTCTCCTGTATTGACCGGGTTTGATTACCAAGAAGCATCAGGCCTTGGGTCTTCCAATCAGACCCTGACGTCCTCTGCATCCCCTCTCACTGGTTTCAGCAACTGGTCAGCTGCTATTGCCCCATCTTCTAACACTATTATTAACGAAGATGCAAGTTTCTTTCACCAGGGAGGGGTCACTGCTGCTTCAGCAAATAATGGTGCTTTGCTGTTCCAAAATTTCCCTCACCATGTGAGCCCTGGTTTTGGGGGGAGCTTTTCTCCACAGATTGGACCCATGTCCCAACACCACCCCCATCATCCCCATTTTCAGCATCACCACAACCAACATCAACAGCAAAGGAGGTCTCCTGCGAGTCCACATCCACCCCCATTCCCCCATAGAAATGCTGCTTTTAACCAACTGCCCCATTTGGCCAATAATCTAAATAAGCCTCCCTCTCCTTGGAGCAGCTACCAAAGCCCATCACCTACACCCTCTTCTTCGTGGAGCCCAGGTGGTAGTGGATATGGAGGTTGGGGTGGGTCCCAAGGTAGGGACCACCGTAGAGGACTCAATGGAGGAATAACACCTTTGAATTCCATCTCGCCTCTGAAGAAGAATTTCGGGAATAATCACATACAGTTGCAGAAGTACGCCAGGCCCAATTCTGCCTTTGCACAAAAATCTTGGATGGAAGAAAGTTTGAACAGAGCCGACAACATATTCCCATTTGCTGATCGCACTAGAACATTCGACATGCATTCACTGGAAAGCTCCCTGATTGACATAATGAGAGCAGAAAACGATTCACTGAAAGCAAGGACATATGGGCGAAGGAGAGGCCAGTCCTCTCTATTTCCAATGGAAGATGGCTTTTTGGATGATGGCCGAAGTGATCAAACTTTGCACAGCGGTTTGGGATCTCCTCACTGTTTTCCGCACCAGAACGGGGAAAGAGTGGAACGATATTCCCGCAAAGTATTTGTTGGTGGCCTTCCACCTGACATAGATGAAGATGAAATCACTGCTAGTTTCCGTCGGTTTGGCCCTTTGATTGTTGATTGGCCACACAAAGCAGAAAGCAAATCTTACTTTCCTCCCAAAGGCTATGCATTTCTACTGTTTCAAGACGAAAGTTCTGTGCAGGCTCTGATTGATGCTTGCATTGAAGAGGATAGTAAGCTCTATCTCTGTGTGTCGAGCCCTACCATTAAAGACAAGCCTGTTCAAATCCGGCCCTGGAATCTCAGTGACAGTGACTTTGTGATGGATGGCTCACAACCTCTCGACCCAAGGAAGACCATTTTTGTTGGCGGTGTCCCCAGGCCTCTTCGAGCTGTGGAGTTGGCAATGATAATGGACCGTCTATATGGAGGAGTATGCTATGCTGGCATAGACACAGACCCTGAGCTGAAATACCCAAAAGGAGCAGGGCGTGTTGCCTTTTCCAATCAACAGAGTTATATAGCTGCTATCAGTGCCCGCTTTGTTCAACTGCAGCACGGAGAGATCGATAAGCGGGTGGAAGTGAAGCCATATGTCTTGGACGACCAGTTGTGTGATGAGTGTCAAGGAGCTCGTTGCAGTGGCAAGTTTGCTCCATTCTTCTGTGCTAATGTTACCTGTCTGCAGTATTACTGTGAATATTGCTGGGCTGCTATCCACTCCCGTGCAGGGCGGGAGTTCCACAAGCCGCTGGTGAAGGAGGGAGGCGATCGCCCAAGGCATATTTCATTCCGTTGGAATTGA
>cpeb4_RR2
ATGGGGGATTACGGGTTCGGAGTGCTGGTGCAAAACAACACTGGGAATAAATCGGCTTTTCCGGTCAGGTTTCATCCACATCTGCAGCCTCCTCACCACCATCAGAACGCTACCCCGAGCCCTGCCGCTTTTATAAATAACACAGTTGCCAACGGCAGTAATGCTGGGTCAGCTTGGCTTTTTCCAGCACCGGCCGCCCATAACATTCAGGATGAGATTCTGGGCTCAGAGAAAAACAAATCGCAACAACAGGAACAGCAGGAGTCTTTAGAAAAACAGCAGCTTTCCCCCAGCCAAAGCCAGGAAGGAGGAATTTTAGCCGACCCTGAGAAGGTGAAATCGGAGGAGAATCAAGGCGATAGCTCATCCGAAAACGGCAAGGAGAAAATCCGCATTGAGTCTCCTGTATTGACCGGGTTTGATTACCAAGAAGCATCAGGCCTTGGGTCTTCCAATCAGACCCTGACGTCCTCTGCATCCCCTCTCACTGGTTTCAGCAACTGGTCAGCTGCTATTGCCCCATCTTCTAACACTATTATTAACGAAGATGCAAGTTTCTTTCACCAGGGAGGGGTCACTGCTGCTTCAGCAAATAATGGTGCTTTGCTGTTCCAAAATTTCCCTCACCATGTGAGCCCTGGTTTTGGGGGGAGCTTTTCTCCACAGATTGGACCCATGTCCCAACACCACCCCCATCATCCCCATTTTCAGCATCACCACAACCAACATCAACAGCAAAGGAGGTCTCCTGCGAGTCCACATCCACCCCCATTCCCCCATAGAAATGCTGCTTTTAACCAACTGCCCCATTTGGCCAATAATCTAAATAAGCCTCCCTCTCCTTGGAGCAGCTACCAAAGCCCATCACCTACACCCTCTTCTTCGTGGAGCCCAGGTGGTAGTGGATATGGAGGTTGGGGTGGGTCCCAAGGTAGGGACCACCGTAGAGGACTCAATGGAGGAATAACACCTTTGAATTCCATCTCGCCTCTGAAGAAGAATTTCGGGAATAATCACATACAGTTGCAGAAGTACGCCAGGCCCAATTCTGCCTTTGCACAAAAATCTTGGATGGAAGAAAGTTTGAACAGAGCCGACAACATATTCCCATTTGCTGATCGCACTAGAACATTCGACATGCATTCACTGGAAAGCTCCCTGATTGACATAATGAGAGCAGAAAACGATTCACTGAAAGCAAGGACATATGGGCGAAGGAGAGGCCAGTCCTCTCTATTTCCAATGGAAGATGGCTTTTTGGATGATGGCCGAAGTGATCAAACTTTGCACAGCGGTTTGGGATCTCCTCACTGTTTTCCGCACCAGAACGGGGAAAGAGTGGAACGATATTCCCGCAAAGTATTTGTTGGTGGCCTTCCACCTGACATAGATGAAGATGAAATCACTGCTAGTTTCCGTCGGTTTGGCCCTTTGATTGTTGATTGGCCACACAAAGCAGAAAGCAAATCTTACTTTCCTCCAAAAGGCTATGCATTTCTACTGTTTCAAGACGAAAGTTCTGTGCAGGCTCTGATTGATGCTTGCATTGAAGAGGATAGTAAGCTCTATCTCTGTGTGTCGAGCCCTACCATTAAAGACAAGCCTGTTCAAATCCGGCCCTGGAATCTCAGTGACAGTGACTTTGTGATGGATGGCTCACAACCTCTCGACCCAAGGAAGACCATTTTTGTTGGCGGTGTCCCCAGGCCTCTTCGAGCTGTGGAGTTGGCAATGATAATGGACCGTCTATATGGAGGAGTATGCTATGCTGGCATAGACACAGACCCTGAGCTGAAATACCCAAAAGGAGCAGGGCGTGTTGCCTTTTCCAATCAACAGAGTTATATAGCTGCTATCAGTGCCCGCTTTGTTCAACTGCAGCACGGAGAGATCGATAAGCGGGTGGAAGTGAAGCCATATGTCTTGGACGACCAGTTGTGTGATGAGTGTCAAGGAGCTCGTTGCAGTGGCAAGTTTGCTCCATTCTTCTGTGCTAATGTTACCTGTCTGCAGTATTACTGTGAATATTGCTGGGCTGCTATCCACTCCCGTGCAGGGCGGGAGTTCCACAAGCCGCTGGTGAAGGAGGGAGGCGATCGCCCAAGGCATATTTCATTCCGTTGGAATTGA
>cpeb4_RR3
ATGGGGGATTACGGGTTTGGAGTGCTGGTGCAAAACAACACTGGGAATAAATCGGCTTTTCCGGTCAGGTTTCATCCACATCTGCAGCCTCCTCACCACCATCAGAACGCTACCCCGAGCCCTGCCGCTTTTATAAATAACACAGTTGCCAACGGCAGTAATGCTGGGTCAGCTTGGCTTTTTCCAGCACCGGCCGCCCATAACATTCAGGATGAGATTCTGGGCTCAGAGAAAAACAAATCGCAACAACAGGAACAGCAGGAGTCTTTAGAAAAACAGCAGCTTTCCCCCAGCCAAAGCCAGGAAGGAGGAATTTTAGCCGACCCTGAGAAGGTGAAATCGGAGGAGAATCAAGGCGATAGCTCATCCGAAAACGGCAAGGAGAAAATCCGCATTGAGTCTCCTGTATTGACCGGGTTTGATTACCAAGAAGCATCAGGCCTTGGGTCTTCCAATCAGACCCTGACGTCCTCTGCATCCCCTCTCACTGGTTTCAGCAACTGGTCAGCTGCTATTGCCCCATCTTCTAACACTATTATTAACGAAGATGCAAGTTTCTTTCACCAGGGAGGGGTCACTGCTGCTTCAGCAAATAATGGTGCTTTGCTGTTCCAAAATTTCCCTCACCATGTGAGCCCTGGTTTTGGGGGGAGCTTTTCTCCACAGATTGGACCCATGTCCCAACACCACCCCCATCATCCCCATTTTCAGCATCACCACAACCAACATCAACAGCAAAGGAGGTCTCCTGCGAGTCCACATCCACCCCCATTCCCCCATAGAAATGCTGCTTTTAACCAACTGCCCCATTTGGCCAATAATCTAAATAAGCCTCCCTCTCCTTGGAGCAGCTACCAAAGCCCATCACCTACACCCTCTTCTTCATGGAGCCCAGGTGGTAGTGGATATGGAGGTTGGGGTGGGTCCCAAGGTAGGGACCACCGTAGAGGACTCAATGGAGGAATAACACCTTTGAATTCCATCTCGCCTCTGAAGAAGAATTTCGGGAATAATCACATACAGTTGCAGAAGTACGCCAGGCCCAATTCTGCCTTTGCACAAAAATCTTGGATGGAAGAAAGTTTGAACAGAGCCGACAACATATTCCCATTTGCTGATCGCACTAGAACATTCGACATGCATTCACTGGAAAGCTCCCTGATTGACATAATGAGAGCAGAAAACGATTCACTGAAAGCAAGGACATATGGGCGAAGGAGAGGCCAGTCCTCTCTATTTCCAATGGAAGATGGCTTTTTGGATGATGGCCGAAGTGATCAAACTTTGCACAGCGGTTTGGGATCTCCTCACTGTTTTCCGCACCAGAACGGGGAAAGAGTGGAACGATATTCCCGCAAAGTATTTGTTGGTGGCCTTCCACCTGACATAGATGAAGATGAAATCACTGCTAGTTTTCGTCGGTTTGGCCCTTTGATTGTTGATTGGCCACACAAAGCAGAAAGCAAATCTTACTTTCCTCCCAAAGGCTATGCATTTCTACTGTTTCAAGACGAAAGTTCTGTGCAGGCTCTGATTGATGCTTGTATTGAAGAGGATAGTAAGCTCTATCTCTGTGTGTCGAGCCCTACCATTAAAGACAAGCCTGTTCAAATCCGGCCCTGGAATCTCAGTGACAGTGACTTTGTGATGGATGGCTCACAACCTCTCGACCCAAGGAAGACCATTTTTGTTGGCGGTGTCCCCAGGCCTCTTCGAGCTGTGGAGTTGGCAATGATAATGGACCGCCTATATGGAGGAGTATGCTATGCTGGCATAGACACAGACCCTGAGCTGAAATACCCAAAAGGAGCAGGGCGTGTTGCCTTTTCCAATCAACAGAGTTATATAGCTGCTATCAGTGCCCGCTTTGTTCAACTGCAGCACGGAGAGATCGATAAGCGGGTGGAAGTGAAGCCATATGTCTTGGACGACCAGTTGTGTGATGAGTGTCAAGGAGCTCGTTGCAGTGGCAAGTTTGCTCCATTCTTCTGTGCTAATGTTACCTGTCTGCAGTATTACTGTGAATATTGCTGGGCTGCTATCCACTCCCGTGCAGGGCGGGAGTTCCACAAGCCGCTGGTGAAGGAGGGAGGCGATCGCCCAAGGCATATTTCATTCCGTTGGAATTGA

>ctcf_LL
ATGGAAGGAGATTTGGCAGAAGCCATTGTTGAAGACTCTGAGACATTCATGAAAAGAAAGGAAACAAAGACTTATCAGAGGCGACGAGATGGTGTTGCTGATGATGATGGCTGTGTTATAGTGCATAGCCAGTCAGATGGAAGTGAAATACCCCATGATGTTAATAGCAATGTTCAAATGGTTATGATGGAGCAACTTGATCCTGCAATTCTTCAGATGAAAACAGAAGTAATGGAAGGTGTAGTGTCTCAAGAAGGGGAAGCTACTGTAGATGATACACAAATTATAACTTTGCAAGTTGTAAATATGGAGGAACAGCCAATAAATCTAGGAGAACTTCAGCTTGTGCAGGTACCTGTAGCTGTTCCCGTTGCTGCCACCTCTGTTGGGGAACTTCATGCCGCTTATGAAAATGAGGTAGCTAAAGAAGGCCTTCAAGAAGGGGAACCTATGATCTGTCACACGTTGCCTCTTCCAGAAGGTTTCCAAGTTGTTAAGGTTGGGGCAAATGGTGAAGTGGAAACGCTTGAACAGGCTGAGCTTCAGCCACAGGAAGAATCTACCTGGCAGAAGGATCCAGATTATGCACCACCTGTCAAAAAGACCAAGAAGATGAAGAAAAGTAAACTTCGATATACAGAAGAAGGAAAGGATGTTGATGTGTCTGTTTATGATTTTGAAGAAGAACAACAGGAGGGTTTGCTCTCAGATGTTAATGCTGAAAAAGTGGTTGGAAATATGAAGCCTCCAAAACCAACAAAAATTAAAAAGAAAGGTGTTAAGAAAACCTTCCAATGTGAACTGTGTAGCTATACTTGCCCCAGACGCTCAAATCTTGATCGCCACATGAAGAGTCATACTGATGAGCGACCTCATAAGTGCCACCTTTGTGGAAGAGCTTTCAGGACTGTTACTTTGCTTAGAAACCACCTGAATACTCACACAGGTACCAGGCCTCATAAATGCCCAGATTGTGATATGGCCTTTGTAACCAGTGGTGAATTAGTCAGACATCGCCGTTATAAGCATACACATGAGAAGCCATTTAAGTGTTCCATGTGTGATTATGCCAGTGTTGAGGTAAGCAAGCTGAAAAGACACATCCGTTCACACACTGGGGAGCGTCCTTTTCAATGCAGCCTGTGCAGCTATGCTAGCAGGGACACCTACAAACTGAAGAGGCACATGAGAACTCATTCTGGCGAGAAGCCATATGAATGCTACATTTGTCATGCTCGCTTTACACAGAGTGGAACAATGAAAATGCATATATTGCAGAAACATACTGAGAATGTAGCCAAATTTCACTGTCCTCATTGTGATACAGTTATTGCAAGAAAAAGTGATTTAGGGGTTCACTTGAGAAAACAACATTCTTTTATTGAGCAAGGCAAGAAGTGTCGCTACTGTGATACAGTCTTTCATGAGCGATATGCCCTGATTCAACACCAGAAGTCTCACAAAAATGAAAAGCGATTCAAATGCGACCAGTGTGAATATGCTTGCAGACAGGAGCGTCATATGATCATGCATAAACGAACCCACACTGGAGAGAAACCTTATGCTTGTAGCCATTGTGATAAAACATTCCGCCAGAAACAGCTCCTGGACATGCACTTTAAAAGATATCATGACCCCAGCTTTGTTCCTGCTGCATTTGTTTGTTCTAAGTGTGGTAAAACATTTACACGTAGGAATACAATGTCAAGACATTCAGATAATTGCACTGGCCCTGATGGTACTGAAGGTGAAAATGGAGGAGATGGGGAGTCAATGCACAAGAAAGGGAAACGTGGGCGAAAAAGGAAAATGCGTTCCAAGAAAGAAGGTTCAACTGATAGTGACGAGAATGCTGAACCAGATCTTGATGATGAAGATGAAGAAGAGGAGGAAGATGATGAGCTGCCAGTTGAGATAGAAGGGGAACATGAGCATAATGCAGAACAGTCTCTTATTCCAATGCCTCCACCTGCAAAAAAACGTAGAGGAAGACCTCCTGGAAAAACTAACCAACACAAACAAACTGCAACTGTAATTGAAGTGGACGATCAATCAACAGGGAACATTGAAAACATCATAGTTCAAGTGAAGAAGGAGTCTGATATGGAAGCAGTTGGTGTGATAGGTCCTCCACCTCCTCCCACAGTGGAAGCTCCAAATGGCGACCTTACTCCAGAGATGATTTTGAGCATGATGGATCGGTGA
>ctcf_RR1
ATGGAAGGAGATTTGGCAGAAGCCATTGTTGAAGATTCTGAGACATTCATGAAAAGAAAGGAAACAAAGACTTATCAGAGGCGACGAGATGGTGTTGCTGATGATGATGGCTGTGTTATAGTGCATAGCCAGTCAGATGGAAGTGAAATACCCCATGATGTTAATAGCAATGTTCAAATGGTTATGATGGAGCAACTTGATCCTGCAATTCTTCAGATGAAAACAGAAGTAATGGAAGGTGTAGTGTCTCAAGAAGGGGAAGCTACTGTAGATGATACACAAATTATAACTTTGCAAGTTGTAAATATGGAGGAACAGCCAATTAATCTAGGAGAACTTCAGCTTGTGCAGGTACCTGTAGCTGTTCCCGTTGCTGCCACCTCTGTTGGGGAACTTCATGCCGCTTATGAAAATGAGGTAGCTAAAGAAGTCCTTCAAGAAGGGGAACCTATGATCTGTCACACGTTGCCTCTTCCAGAAGGTTTCCAAGTTGTTAAGGTTGGGGCAAACGGTGAAGTGGAAACACTTGAACAGGCTGAGCTTCAGCCACAGGAAGAATCTACCTGGCAGAAGGATCCAGATTATGCACCACCTGTCAAAAAGACCAAGAAGACTAAGAAAAGTAAACTTCGATATACAGAAGAAGGAAAGGACGTTGATGTGTCTGTTTATGATTTTGAAGAAGAACAACAGGAGGGTTTGCTCTCAGATGTTAATGCTGAAAAAGTGGTTGGAAATATGAAGCCTCCAAAACCAACAAAAATTAAAAAGAAAGGTGTTAAGAAAACCTTCCAATGTGAACTGTGTAGCTATACTTGCCCCAGACGCTCAAATCTTGATCGCCACATGAAGAGTCATACTGATGAGCGACCTCATAAGTGCCACCTTTGTGGAAGAGCTTTCAGGACTGTTACTTTGCTTAGAAACCACCTGAATACTCACACAGGTACCAGGCCTCATAAATGCCCAGATTGTGATATGGCCTTTGTAACCAGTGGTGAATTAGTCAGACATCGCCGTTATAAGCATACACATGAGAAGCCATTTAAGTGTTCCATGTGTGATTATGCCAGTGTTGAGGTAAGCAAGCTGAAAAGACACATCCGTTCACACACTGGGGAGCGTCCTTTTCAATGCAGCCTGTGCAGCTATGCTAGCAGGGACACCTACAAACTGAAGAGGCACATGAGAACTCATTCTGGCGAGAAGCCATATGAATGCTACATTTGTCATGCTCGCTTTACACAGAGTGGAACAATGAAAATGCATATATTGCAGAAACATACTGAGAATGTAGCTAAATTTCACTGTCCTCATTGTGATACAGTTATTGCAAGAAAAAGTGATTTAGGGGTTCACTTGAGAAAACAACATTCTTTTATTGAGCAAGGCAAGAAGTGTCGCTACTGTGATACAGTCTTTCATGAGCGATATGCCCTGATTCAACACCAGAAGTCTCACAAAAATGAAAAGCGATTCAAATGCGACCAGTGTGAATATGCTTGCAGACAGGAGCGTCATATGATCATGCATAAACGAACCCACACTGGAGAGAAACCTTATGCTTGTAGCCATTGTGATAAAACATTCCGCCAGAAACAGCTCCTGGACATGCACTTTAAAAGATATCATGACCCCAGCTTTGTTCCTGCTGCATTTGTTTGTTCTAAGTGTGGTAAAACATTTACACGTAGGAATACAATGTCAAGACATTCAGATAATTGCACTGGCCCTGATGGTACTGAAGGTGAAAATGGAGGCGATGGGGAGTCAATGCACAAGAAAGGGAAACGTGGGCGAAAAAGGAAAATGCGTTCCAAGAAAGAAGGTTCAACTGATAGTGACGAGAATGCTGAACCAGATCTGGATGATGAAGATGAAGAGGAGGAGGAAGATGATGAGCTGCCAGTTGAGATAGAAGGGGAACATGAGCATAATGCAGAACAGTCTCTTATTCCAATGCCTCCACCTGCAAAAAAACGTAGAGGAAGACCTCCTGGAAAAACTAACCAACACAAACAAACTGCAACTGTAATTGAAGTGGACGATCAATCAACAGGGAACATTGAAAACATCATAGTTCAAGTGAAGAAGGAGTCTGATATGGAAGCAGTTGGTGTGATAGGTCCTCCACCTCCTCCCACAGTGGAAGCTCCAAATGGCGACCTTACTCCAGAGATGATTTTGAGCATGATGGATCGGTGA
>ctcf_RR3
ATGGAAGGAGATTTGGCAGAAGCCATTGTTGAAGATTCTGAGACATTCATGAAAAGAAAGGAAACAAAGACTTATCAGAGGCGACGAGATGGTGTTGCTGATGATGATGGCTGTGTTATAGTGCATAGCCAGTCAGATGGAAGTGAAATACCCCATGATGTTAATAGCAATGTTCAAATGGTTATGATGGAGCAACTTGATCCTGCAATTCTTCAGATGAAAACAGAAGTAATGGAAGGTGTAGTGTCTCAAGAAGGGGAAGCTACTGTAGATGATACACAAATTATAACTTTGCAAGTTGTAAATATGGAGGAACAGCCAATAAATCTAGGAGAACTTCAGCTTGTGCAGGTACCTGTAGCTGTTCCCGTTGCTGCCACCTCTGTTGGGGAACTTCATGCCGCTTATGAAAATGAGGTAGCTAAAGAAGTCCTTCAAGAAGGGGAACCTATGATCTGTCACACGTTGCCTCTTCCAGAAGGTTTCCAAGTTGTTAAGGTTGGGGCAAACGGTGAAGTGGAAACACTTGAACAGGCTGAGCTTCAGCCACAGGAAGAATCTACCTGGCAGAAGGATCCCGATTATGCACCACCTGTCAAAAAGACCAAGAAGACTAAGAAAAGTAAACTTCGATATACAGAAGAAGGAAAGGACGTTGATGTGTCTGTTTATGATTTTGAAGAAGAACAACAGGAGGGTTTGCTCTCAGATGTTAATGCTGAAAAAGTGGTTGGAAATATGAAGCCTCCAAAACCAACAAAAATTAAAAAGAAAGGTGTTAAGAAAACCTTCCAATGTGAACTGTGTAGCTATACTTGCCCCAGACGCTCAAATCTTGATCGCCACATGAAGAGTCATACTGATGAGCGACCTCATAAGTGCCACCTTTGTGGAAGAGCTTTCAGGACTGTTACTTTGCTTAGAAACCACCTGAATACTCACACAGGTACCAGGCCTCATAAATGCCCAGATTGTGATATGGCCTTTGTAACCAGTGGTGAATTAGTCAGACATCGCCGTTATAAGCATACACATGAGAAGCCATTTAAGTGTTCCATGTGTGATTATGCCAGTGTTGAGGTAAGCAAGCTGAAAAGACACATCCGTTCACACACTGGGGAGCGTCCTTTTCAATGCAGCCTGTGCAGCTATGCTAGCAGGGACACCTACAAACTGAAGAGGCACATGAGAACTCATTCTGGCGAGAAGCCATATGAATGCTACATTTGTCATGCTCGCTTTACACAGAGTGGAACAATGAAAATGCATATATTGCAGAAACATACTGAGAATGTAGCTAAATTTCACTGTCCTCATTGTGATACAGTTATTGCAAGAAAAAGTGATTTAGGGGTTCACTTGAGAAAACAACATTCTTTTATTGAGCAAGGCAAGAAGTGTCGCTACTGTGATACAGTCTTTCATGAGCGATATGCCCTGATTCAACACCAGAAGTCTCACAAAAATGAAAAGCGATTCAAATGCGACCAGTGTGAATATGCTTGCAGACAGGAGCGTCATATGATCATGCATAAACGAACCCACACTGGAGAGAAACCTTATGCTTGTAGCCATTGTGATAAAACATTCCGCCAGAAACAGCTCCTGGACATGCACTTTAAAAGATATCATGACCCCAGCTTTGTTCCTGCTGCATTTGTTTGTTCTAAGTGTGGTAAAACATTTACACGTAGGAATACAATGTCAAGACATTCAGATAATTGCACTGGCCCTGATGGTACTGAAGGTGAAAATGGAGGCGATGGGGAGTCAATGCACAAGAAAGGGAAACGTGGGCGAAAAAGGAAAATGCGTTCCAAGAAAGAAGGTTCAACTGATAGTGACGAGAATGCTGAACCAGATCTGGATGATGAAGATGAAGAGGAGGAGGAAGATGATGAGCTGCCAGTTGAGATAGAAGGGGAACATGAGCATAATGCAGAACAGTCTCTTATTCCAATGCCTCCACCTGCAAAAAAACGTAGAGGAAGACCTCCTGGAAAAACTAACCAACACAAACAAACTGCAACTGTAATTGAAGTGGACGATCAATCAACAGGGAACATTGAAAACATCATAGTTCAAGTGAAGAAGGAGTCTGATATGGAAGCAGTTGGTGTGATAGGTCCTCCACCTCCTCCCACAGTGGAAGCTCCAAATGGCGACCTTACTCCAGAGATGATTTTGAGCATGATGGATCGGTGA
>ctcf_RR2
ATGGAAGGAGATTTGGCAGAAGCCATTGTTGAAGATTCTGAGACATTCATGAAAAGAAAGGAAACAAAGACTTATCAGAGGCGACGAGATGGTGTTGCTGATGATGATGGCTGTGTTATAGTGCATAGCCAGTCAGATGGAAGTGAAATACCCCATGATGTTAATAGCAATGTTCAAATGGTTATGATGGAGCAACTTGATCCTGCAATTCTTCAGATGAAAACAGAAGTAATGGAAGGTGTAGTGTCTCAAGAAGGGGAAGCTACTGTAGATGATACACAAATTATAACTTTGCAAGTTGTAAATATGGAGGAACAGCCAATAAATCTAGGAGAACTTCAGCTTGTGCAGGTACCTGTAGCTGTTCCCGTTGCTGCCACCTCTGTTGGGGAACTTCATGCCGCTTATGAAAATGAGGTAGCTAAAGAAGTCCTTCAAGAAGGGGAACCTATGATCTGTCACACGTTGCCTCTTCCAGAAGGTTTCCAAGTTGTTAAGGTTGGGGCAAACGGTGAAGTGGAAACACTTGAACAGGCTGAGCTTCAGCCACAGGAAGAATCTACCTGGCAGAAGGATCCCGATTATGCACCACCTGTCAAAAAGACCAAGAAGACTAAGAAAAGTAAACTTCGATATACAGAAGAAGGAAAGGACGTTGATGTGTCTGTTTATGATTTTGAAGAAGAACAACAGGAGGGTTTGCTCTCAGATGTTAATGCTGAAAAAGTGGTTGGAAATATGAAGCCTCCAAAACCAACAAAAATTAAAAAGAAAGGTGTTAAGAAAACCTTCCAATGTGAACTGTGTAGCTATACTTGCCCCAGACGCTCAAATCTTGATCGCCACATGAAGAGTCATACTGATGAGCGACCTCATAAGTGCCACCTTTGTGGAAGAGCTTTCAGGACTGTTACTTTGCTTAGAAACCACCTGAATACTCACACAGGTACCAGGCCTCATAAATGCCCAGATTGTGATATGGCCTTTGTAACCAGTGGTGAATTAGTCAGACATCGCCGTTATAAGCATACACATGAGAAGCCATTTAAGTGTTCCATGTGTGATTATGCCAGTGTTGAGGTAAGCAAGCTGAAAAGACACATCCGTTCACACACTGGGGAGCGTCCTTTTCAATGCAGCCTGTGCAGCTATGCTAGCAGGGACACCTACAAACTGAAGAGGCACATGAGAACTCATTCTGGCGAGAAGCCATATGAATGCTACATTTGTCATGCTCGCTTTACACAGAGTGGAACAATGAAAATGCATATATTGCAGAAACATACTGAGAATGTAGCTAAATTTCACTGTCCTCATTGTGATACAGTTATTGCAAGAAAAAGTGATTTAGGGGTTCACTTGAGAAAACAACATTCTTTTATTGAGCAAGGCAAGAAGTGTCGCTACTGTGATACAGTCTTTCATGAGCGATATGCCCTGATTCAACACCAGAAGTCTCACAAAAATGAAAAGCGATTCAAATGCGACCAGTGTGAATATGCTTGCAGACAGGAGCGTCATATGATCATGCATAAACGAACCCACACTGGAGAGAAACCTTATGCTTGTAGCCATTGTGATAAAACATTCCGCCAGAAACAGCTCCTGGACATGCACTTTAAAAGATATCATGACCCCAGCTTTGTTCCTGCTGCATTTGTTTGTTCTAAGTGTGGTAAAACATTTACACGTAGGAATACAATGTCAAGACATTCAGATAATTGCACTGGCCCTGATGGTACTGAAGGTGAAAATGGAGGCGATGGGGAGTCAATGCACAAGAAAGGGAAACGTGGGCGAAAAAGGAAAATGCGTTCCAAGAAAGAAGGTTCAACTGATAGTGACGAGAATGCTGAACCAGATCTTGATGATGAAGATGAAGAAGAGGAGGAAGATGATGAGCTGCCAGTTGAGATAGAAGGGGAACATGAGCATAATGCAGAACAGTCTCTTATTCCAATGCCTCCACCTGCAAAAAAACGTAGAGGAAGACCTCCTGGAAAAACTAACCAACACAAACAAACTGCAACTGTAATTGAAGTGGACGATCAATCAACAGGGAACATTGAAAACATCATAGTTCAAGTGAAGAAGGAGTCTGATATGGAAGCAGTTGGTGTGATAGGTCCTCCACCTCCTCCCACAGTGGAAGCTCCAAATGGCGACCTTACTCCAGAGATGATTTTGAGCATGATGGATCGGTGA

>cyp26b1_LL
ATGCTGTTTGATAGCTTTGATCTGGTGTCGGTGCTGACCACCCTCGCCGCCTGCCTGGTCTCCGTCGCTCTACTCCTCGCTGTGTCCCAGCAACTATGGCAACTGCGCTGGGCGGCCACCCGGGACAAGAGCTGCAAGCTGCCCATTCCTAAAGGTTCTATGGGCTTCCCACTCGTGGGGGAGACTTTCCACTGGATACTGCAGGGCTCGAATTTCCAGTCTTCTCGGAGAGAGAAATATGGAAACGTCTTCAAGACTCACTTGCTGGGCCGCCCCCTGATTAGGGTGACGGGGGCTGAAAATGTCAGGAAGATCCTGATGGGGGAGCACCACCTCGTCAGCGCTGAGTGGCCCCGCAGCACCCGGATGTTACTGGGGCCCAACAGTCTCGCCAACTCCATAGGAGACATCCACCGACACAAGAGGAAGGTGTTCTCAAAAATATTCAGCCACGAAGCGTTGGAGACCTACCTCCCGAAAATACAGCTGGTCATCCAAGACACATTACGGGTGTGGAGTAGCAGTCCCGATCCTATCAATGTCTACTGTGAGGCTCAGAAGCTGACCTTCCGCATGGCCATCAGGGTACTGCTGGGTTTCAGGCTCTCTGATGAAGAACTGAACATCTTGTTCCGGGTGTTTCAACAGTTTGTCGAAAACGTCTTCTCATTGCCAGTGGATATCCCTTTCAGTGGTTATAGGAGGGGTATGCAAGCCCGTGAGACGCTTCTGAAGGGTTTGGAGAAGGCAATCCAGGAGAAGCTGCAGAACACCCAGGGGAAGGACTACATGGATGCCTTAGATGTCCTCATCGAGAGTGGCAAGGAGCACGGCAATGAACTGACCATGCAGGAGTTGATGGATGGGACTCTGGAGCTGATCTTCGCTGCCCATGCCACCACCGCCAGTGCTAGCACATCGCTTATCATGCAGCTGCTGAAGCATCCAGCTGTTTTGGAGAAGCTGAGGGAAGAGCTGCGCAGCAATGGGATCCTGCACAACGGCTGTGTCTGTGAAGGGGCGCTACGTGTGGACACCATTACCACCCTCCCTTACCTGGACTGCGTCATCAAAGAGCTGCTGCGGCTTTACAGCCCAGTCTCTGGGGGCTACCGGACCGTGCTGCAGACCTTTGAGCTGGACGGATGCCAGATCCCCAAAGGATGGAGTGTCTTATACAGCATCCGGGACACTCACGACACGGCTCCGGTCTTCAAGGATGTTGATGTCTTTGACCCAGACCGTTTTGGGAAAGACCGTACAGAAGACAAAGACGGCAGGTTTCATTATTTGCCGTTTGGTGGCGGAGTACGGAACTGTTTGGGCAAACAGTTGGCCAAGCTTTTCTTGAAGACCTTGGCCATTGAGTTGGCCAGCATGAGCAGGTTTGAGCTAGCCACCAGAACTTTCCCAAAAGTCTTACCGGTGCCGGTGGTCCATCCAGCTGATGAACTAAAGGTCAGATTTTATGGACTAGATTCCAACCAAAATGAAATTGTGACGGAAACAGAAGCCATGCTTAGTGCAACTGTGTAG
>cyp26b1_RR1
ATGCTGTTTGATAGCTTTGATCTGGTGTCGGTGCTGACCACCCTCGCCGCCTGCCTGGTCTCCGTCGCTCTACTCCTCGCTGTGTCCCAGCAACTATGGCAACTGCGCTGGGCGGCCACCCGGGACAAGAGCTGCAAGCTGCCCATTCCTAAAGGTTCTATGGGCTTCCCACTCGTGGGGGAGACTTTCCACTGGATACTGCAGGGCTCGAATTTCCAGTCTTCTCGGAGAGAGAAATATGGAAATGTCTTCAAGACTCACTTGCTGGGCCGCCCCCTGATTAGGGTGACTGGAGCTGAAAATGTCAGGAAGATCCTGATGGGGGAGCACCACCTCGTCAGCGCTGAGTGGCCCCGCAGCACCCGGATGTTACTGGGGCCCAACAGTCTCGCCAACTCCATAGGAGACATCCATCGACACAAGAGGAAGGTGTTCTCAAAAATATTCAGCCACGAAGCATTGGAGACCTACCTCCCGAAAATACAGCTGGTCATCCAAGACACATTACGGGTGTGGAGCAGCAGTCCCGATCCTATCAATGTCTACTGTGAGGCTCAGAAGCTGACCTTCCGCATGGCCATCAGGGTTCTGCTGGGTTTCAGGCTCTCTGATGAAGAACTGAACATCTTGTTCCGGGTGTTTCAACAGTTTGTCGAAAATGTCTTCTCATTGCCAGTGGATATCCCTTTCAGTGGTTATAGGAGGGGTATGCAAGCACGTGAGACGCTTCTGAAGGGTTTGGAGAAGGCAATCCAGGAGAAGCTGCAGAACACCCAGGGGAAGGACTACACGGATGCCTTAGATGTCCTTATCGAGAGTGGCAAGGAGCACGGCAATGAGCTGACCATGCAGGAGCTGATGGATGGGACTCTGGAGCTGATCTTCGCTGCCCATGCCACCACCGCCAGTGCTAGCACATCGCTTATCATGCAGCTGCTGAAGCATCCAGCTGTTTTGGAGAAGCTGAGGGAAGAGCTGCGCAGCAATGGGATTCTGCACAACGGCTGTGTCTGTGAAGGGGCGCTACGTGTGGACACCATTACCACCCTCCCTTACCTGGACTGCGTCATCAAAGAGCTGCTGAGGCTTTACAGCCCAGTCTCTGGGGGCTACCGGACCGTGCTGCAGACCTTTGAGCTGGATGGATGCCAGATCCCCAAAGGATGGAGTGTCTTATACAGCATCCGGGACACTCACGACACGGCTCCGGTCTTCAAGGATGTTGATGTCTTTGACCCAGACCGCTTTGGGAAAGACCGTACAGAAGACAAAGACGGCAGGTTTCATTATTTGCCGTTTGGTGGCGGAGTACGGAACTGTTTGGGTAAACAGTTGGCCAAGCTTTTCTTGAAGACCTTGGCCATTGAGTTGGCCAGCATGAGCAGGTTTGAGCTAGCCACCAGAACTTTCCCAAAAGTCTTACCGGTGCCGGTGGTCCATCCAGCTGATGAACTAAAGGTCAGATTTTATGGACTAGATTCCAACCAAAATGAAATTGTGACGGAAACAGAAGCCATGCTTAGTGCAACTGTGTAG
>cyp26b1_RR2
ATGCTGTTTGATAGCTTTGATCTGGTGTCGGTGCTGACCACCCTCGCCGCCTGCCTGGTCTCCGTCGCTCTACTCCTCGCTGTGTCCCAGCAACTATGGCAACTGCGCTGGGCGGCCACCCGGGACAAGAGCTGCAAGCTGCCCATTCCTAAAGGTTCTATGGGCTTCCCACTCGTGGGGGAGACTTTCCACTGGATACTGCAGGGCTCGAATTTCCAGTCTTCTCGGAGAGAGAAATATGGAAATGTCTTCAAGACTCACTTGCTGGGCCGCCCCCTGATTAGGGTGACTGGAGCTGAAAATGTCAGGAAGATCCTGATGGGGGAGCACCACCTCGTCAGCGCTGAGTGGCCCCGCAGCACCCGGATGTTACTGGGGCCCAACAGTCTCGCCAACTCCATAGGAGACATCCATCGACACAAGAGGAAGGTGTTCTCAAAAATATTCAGCCACGAAGCATTGGAGACCTACCTCCCGAAAATACAGCTGGTCATCCAAGACACATTACGGGTGTGGAGCAGCAGTCCCGATCCTATCAATGTCTACTGTGAGGCTCAGAAGCTGACCTTCCGCATGGCCATCAGGGTTCTGCTGGGTTTCAGGCTCTCTGATGAAGAACTGAACATCTTGTTCCGGGTGTTTCAACAGTTTGTCGAAAATGTCTTCTCATTGCCAGTGGATATCCCTTTCAGTGGTTATAGGAGGGGTATGCAAGCACGTGAGACGCTTCTGAAGGGTTTGGAGAAGGCAATCCAGGAGAAGCTGCAGAACACCCAGGGGAAGGACTACACGGATGCCTTAGATGTCCTTATCGAGAGTGGCAAGGAGCACGGCAATGAGCTGACCATGCAGGAGCTGATGGATGGGACTCTGGAGCTGATCTTCGCTGCCCATGCCACCACCGCCAGTGCTAGCACATCGCTTATCATGCAGCTGCTGAAGCATCCAGCTGTTTTGGAGAAGCTGAGGGAAGAGCTGCGCAGCAATGGGATTCTGCACAACGGCTGTGTCTGTGAAGGGGCGCTACGTGTGGACACCATTACCACCCTCCCTTACCTGGACTGCGTCATCAAAGAGCTGCTGAGGCTTTACAGCCCAGTCTCTGGGGGCTACCGGACCGTGCTGCAGACCTTTGAGCTGGATGGATGCCAGATCCCCAAAGGATGGAGTGTCTTATACAGCATCCGGGACACTCACGACACGGCTCCGGTCTTCAAGGATGTTGATGTCTTTGACCCAGACCGCTTTGGGAAAGACCGTACAGAAGACAAAGACGGCAGGTTTCATTATTTGCCGTTTGGTGGCGGAGTACGGAACTGTTTGGGTAAACAGTTGGCCAAGCTTTTCTTGAAGACCTTGGCCATTGAGTTGGCCAGCATGAGCAGGTTTGAGCTAGCCACCAGAACTTTCCCAAAAGTCTTACCGGTGCCGGTGGTCCATCCAGCTGATGAACTAAAGGTCAGATTTTATGGACTAGATTCCAACCAAAATGAAATTGTGACGGAAACAGAAGCCATGCTTAGTGCAACTGTGTAG
>cyp26b1_RR3
ATGCTGTTTGATAGCTTTGATCTGGTGTCGGTGCTGACCACCCTCGCCGCCTGCCTGGTCTCCGTCGCTCTACTCCTCGCTGTGTCCCAGCAACTATGGCAACTGCGCTGGGCGGCCACCCGGGACAAGAGCTGCAAGCTGCCCATTCCTAAAGGTTCTATGGGCTTCCCACTCGTGGGGGAGACTTTCCACTGGATACTGCAGGGCTCGAATTTCCAGTCTTCTCGGAGAGAGAAATATGGAAATGTCTTCAAGACTCACTTGCTGGGCCGCCCCCTGATTAGGGTGACTGGAGCTGAAAATGTCAGGAAGATCCTGATGGGGGAGCACCACCTCGTCAGCGCTGAGTGGCCCCGCAGCACCCGGATGTTACTGGGGCCCAACAGTCTCGCCAACTCCATAGGAGACATCCATCGACACAAGAGGAAGGTGTTCTCAAAAATATTCAGCCACGAAGCATTGGAGACCTACCTCCCGAAAATACAGCTGGTCATCCAAGACACATTACGGGTGTGGAGCAGCAGTCCCGATCCTATCAATGTCTACTGTGAGGCTCAGAAGCTGACCTTCCGCATGGCCATCAGGGTTCTGCTGGGTTTCAGGCTCTCTGATGAAGAACTGAACATCTTGTTCCGGGTGTTTCAACAGTTTGTCGAAAATGTCTTCTCATTGCCAGTGGATATCCCTTTCAGTGGTTATAGGAGGGGTATGCAAGCACGTGAGACGCTTCTGAAGGGTTTGGAGAAGGCAATCCAGGAGAAGCTGCAGAACACCCAGGGGAAGGACTACACGGATGCCTTAGATGTCCTTATCGAGAGTGGCAAGGAGCACGGCAATGAGCTGACCATGCAGGAGCTGATGGATGGGACTCTGGAGCTGATCTTCGCTGCCCATGCCACCACCGCCAGTGCTAGCACATCGCTTATCATGCAGCTGCTGAAGCATCCAGCTGTTTTGGAGAAGCTGAGGGAAGAGCTGCGCAGCAATGGGATTCTGCACAACGGCTGTGTCTGTGAAGGGGCGCTACGTGTGGACACCATTACCACCCTCCCTTACCTGGACTGCGTCATCAAAGAGCTGCTGAGGCTTTACAGCCCAGTCTCTGGGGGCTACCGGACCGTGCTGCAGACCTTTGAGCTGGATGGATGCCAGATCCCCAAAGGATGGAGTGTCTTATACAGCATCCGGGACACTCACGACACGGCTCCGGTCTTCAAGGATGTTGATGTCTTTGACCCAGACCGCTTTGGGAAAGACCGTACAGAAGACAAAGACGGCAGGTTTCATTATTTGCCGTTTGGTGGCGGAGTACGGAACTGTTTGGGTAAACAGTTGGCCAAGCTTTTCTTGAAGACCTTGGCCATTGAGTTGGCCAGCATGAGCAGGTTTGAGCTAGCCACCAGAACTTTCCCAAAAGTCTTACCGGTGCCGGTGGTCCATCCAGCTGATGAACTAAAGGTCAGATTTTATGGACTAGATTCCAACCAAAATGAAATTGTGACGGAAACAGAAGCCATGCTTAGTGCAACTGTGTAG

>dazl_LL
atgTCTGATGCAGGAAGTCCCATGGAGGATCAGCCATCCGGTTATGTGCTTCCTGAGGGGAAAATTGTACCCAATACTGTTTTTGTTGGGGGCATTGACATCCGGATTGATCAGCATGAAATTAAAGACTTTTTTTCGAAGTTTGGTTCAGTAAAAGAGGTGAAAATAATTACTGATCGCGCTGGTGTCTCCAAGGGATATGGTTTTGTCTCCTTTTATGATGACATTGACATTCAGAAGATTGTAGATTCTCAGATCAACTTTCATGGCAAGAGACTAAAGCTTGGACCAGCTATAAGAAAGCAAAGTACATGTCCGCACATTCAACCAAGAACTGTGGTGCTTAGCACCCAAGTGCCACAATATCAGAGCATGTGGAACACCCCTGTCACTGATGCATATGTTCAGCCTACTCCCATGTTTAGTCCTATGGCATCGTATATTCAGGCTTGTCCTTACCCAAGCTCACCAGTCATGTTGCAGCAAGTACCCTTGGCATACCAGCAGCCAGGATATTACCAGGTGGCTCCACAGTGGTCTGGTGGAGATCAGAGAAGCTATGTATTACCTCAGGCTTTAACTTGGAATTATACAGGAAATGACTTTGAGACAGCCTGTGGTGAAGTGCTGCAGGCAGACTATACAATCCCAGAGCAAAATGCCTTAGTTTCAACAAGTCCCCAAAAGAAAATTGACCGAAGCATACAAACTGCTGTTTCCTGTCTGTTTTCTGGCGATGGAAGGTTCCACAAGCCTTTCTTTCAAGATGATTTCATGAAGGAAAGAAGAGTGCATCAGTTCAAAAGAAGAGCCATGTTTAGGTCCACCATGGAGAAACCTGGATTGTAA
>dazl_RR1
atgTCTGATGCAGGAAGTCCCATGGAGGATCAGCCATCCGGTTATGTGCTTCCTGAGGGGAAAATTGTACCCAATACTGTTTTTGTTGGGGGCATTGACATCCGGATTGATCAGCATGAAATTAAAGACTTTTTTTCGAAGTTTGGTTCAGTAAAAGAGGTGAAAATAATTACTGATCGCGCTGGTGTCTCCAAGGGATATGGTTTTGTCTCCTTTTATGATGACATTGACATTCAGAAGATTGTAGATTCTCAGATCAACTTTCATGGCAAGAGACTAAAGCTTGGACCAGCTATAAGAAAGCAAAGTACATGTCCGCACATTCAACCAAGAACTGTGGTGCTTAGCACCCAAGTGCCACAATATCAGAGCATGTGGAACACCCCTGTCACTGATGCATATGTTCAGCCTACTCCCATGTTTAATCCTATGGCATCGTATATTCAGGCTTGTCCTTACCCAAGCTCACCAGTCATGTTGCAGCAAGTACCCTTGGCATACCAGCAGCCAGGATATTACCAGGTGGCTCCACAGTGGTCTGGTGGAGATCAGAGAAGCTATGTATTACCTCAGGCTTTAACTTGGAATTATACAGGAAATGACTTTGAGACAGCCTGTGGTGAAGTGCTGCAGGCAGACTATACAATCCCAGAGCAAAATGCCTTAGTTTCAACAAGTCCCCAAAAGAAAATTGACCGAAGCATACAAACTGCTGTTTCCTGTCTGTTTTCTGGCGATGGAAGGTTCCACAAGCCTTTCTTTCAAGATGATTTCATGAAGGAAAGAAGAGTGCATCAGTTCAAAAGAAGAGCCATGTTTAGGTCCACCATGGAGAAACCTGGATTGTAA
>dazl_RR2
atgTCTGATGCAGGAAGTCCCATGGAGGATCAGCCATCCGGTTATGTGCTTCCTGAGGGGAAAATTGTACCCAATACTGTTTTTGTTGGGGGCATTGACATCCGGATTGATCAGCATGAAATTAAAGACTTTTTTTCGAAGTTTGGTTCAGTAAAAGAGGTGAAAATAATTACTGATCGCGCTGGTGTCTCCAAGGGATATGGTTTTGTCTCCTTTTATGATGACATTGACATTCAGAAGATTGTAGATTCTCAGATCAACTTTCATGGCAAGAGACTAAAGCTTGGACCAGCTATAAGAAAGCAAAGTACATGTCCGCACATTCAACCAAGAACTGTGGTGCTTAGCACCCAAGTGCCACAATATCAGAGCATGTGGAACACCCCTGTCACTGATGCATATGTTCAGCCTACTCCCATGTTTAATCCTATGGCATCGTATATTCAGGCTTGTCCTTACCCAAGCTCACCAGTCATGTTGCAGCAAGTACCCTTGGCATACCAGCAGCCAGGATATTACCAGGTGGCTCCACAGTGGTCTGGTGGAGATCAGAGAAGCTATGTATTACCTCAGGCTTTAACTTGGAATTATACAGGAAATGACTTTGAGACAGCCTGTGGTGAAGTGCTGCAGGCAGACTATACAATCCCAGAGCAAAATGCCTTAGTTTCAACAAGTCCCCAAAAGAAAATTGACCGAAGCATACAAACTGCTGTTTCCTGTCTGTTTTCTGGCGATGGAAGGTTCCACAAGCCTTTCTTTCAAGATGATTTCATGAAGGAAAGAAGAGTGCATCAGTTCAAAAGAAGAGCCATGTTTAGGTCCACCATGGAGAAACCTGGATTGTAA
>dazl_RR3
atgTCTGATGCAGGAAGTCCCATGGAGGATCAGCCATCCGGTTATGTGCTTCCTGAGGGGAAAATTGTACCCAATACTGTTTTTGTTGGGGGCATTGACATCCGGATTGATCAGCATGAAATTAAAGACTTTTTTTCGAAGTTTGGTTCAGTAAAAGAGGTGAAAATAATTACTGATCGCGCTGGTGTCTCCAAGGGATATGGTTTTGTCTCCTTTTATGATGACATTGACATTCAGAAGATTGTAGATTCTCAGATCAACTTTCATGGCAAGAGACTAAAGCTTGGACCAGCTATAAGAAAGCAAAGTACATGTCCGCACATTCAACCAAGAACTGTGGTGCTTAGCACCCAAGTGCCACAATATCAGAGCATGTGGAACACCCCTGTCACTGATGCATATGTTCAGCCTACTCCCATGTTTAATCCTATGGCATCGTATATTCAGGCTTGTCCTTACCCAAGCTCACCAGTCATGTTGCAGCAAGTACCCTTGGCATACCAGCAGCCAGGATATTACCAGGTGGCTCCACAGTGGTCTGGTGGAGATCAGAGAAGCTATGTATTACCTCAGGCTTTAACTTGGAATTATACAGGAAATGACTTTGAGACAGCCTGTGGTGAAGTGCTGCAGGCAGACTATACAATCCCAGAGCAAAATGCCTTAGTTTCAACAAGTCCCCAAAAGAAAATTGACCGAAGCATACAAACTGCTGTTTCCTGTCTGTTTTCTGGCGATGGAAGGTTCCACAAGCCTTTCTTTCAAGATGATTTCATGAAGGAAAGAAGAGTGCATCAGTTCAAAAGAAGAGCCATGTTTAGGTCCACCATGGAGAAACCTGGATTGTAA

>ddx19_LL
ATGGCGACTGACTCCTGGGCCCAGGCGGTGGATGAGCAGGAGGCGGCAGCCGAGACGCTGAACAAACTGCAGCTGAAAGAAGACAAAGAAGAATCTCCATCCCTTCCATCCCAGCCATCCCAGCCTGAGAGTAACGGCACAGACTCCACTGATAACAATGAGCCCGCTGAGAAGACGAGTACAGAGGAGGATGATAAAGAGGACAAGGCGGCGCAGTCACTACTGAATAAACTGATCCGAAACAACCTGGTGAACACGACGAACAAAGTGGAAGTTCTGCAGCGGGACCCCAACTCTCCGCTTTATTCAGTAAAGTCCTTTGAAGAGCTAAGACTGAAGCCACAACTCCTGCAAGGTGTGTACGGCATGGGGTTCAACCGGCCCTCCAAGATCCAGGAGAACGCGCTGCCTATGATGCTGGCCGAACCCCCTCAGAATCTGATCGCTCAGTCCCAGTCCGGGACAGGAAAGACGGCTGCCTTCGTCCTGGCCATGTTGTCCCGGGTCAATCCTGCAAACAAATACCCTCAGTGTCTCTGCCTGTCCCCCACCTATGAACTGGCCCTGCAGACTGGGAAGGTCATTGAACAGATGGGGAAGTTTCATCCGGATCTGAAACTGGCCTACGCCGTCCGAGGAAACAAACTGGAACGCGGATATAAGCTCCCGGAGCAGATTGTCATCGGGACCCCCGGCACAGTGCTGGACTGGTGCTCCAAGCTGAGGTTCATTGATCCCAAGAAGATCAAAGTGTTTGTATTGGACGAAGCCGATGTCATGATTGCCACACAGGGCCACCAGGATCAGAGCATCCGAATCCAGAGGATGTTACCCCAGGACTGCCAGATGCTGCTCTTCTCTGCCACCTTTGAAGATTCCGTCTGGAAGTTTGCCCAAAAAGTGGTCCCGGAGCCCAACATCATCAAACTGAAGAGGGAGGAAGAAACTCTGGACACCATCAAGCAGTATTATGTGCTCTGCAACAGCCGCGAGGAGAAATTCAGAGCCCTCTGTAATGTTTACAGCTCCATCACCATCGCACAGGCCATGATCTTCTGTCATACGCGGAAGACTGCATCATGGCTCGCGGGAGAGCTGTCCAAAGAAGGCCACAAGGTGGCGCTGCTGAGCGGAGAGATGATGGTGGAGCAGAGAGCCGCTGTGATCGATCGATTTAGAGACGGGAAGGAGAAGGTGCTGGTGACCACCAACGTATGTGCCAGAGGTATCGATGTGGAGCAGGTGTCAGTCGTGATCAACTTTGACCTTCCTGTGGACAAAGACGGCAACCCAGACAACGAGACGTATCTCCACAGGATTGGGCGCACCGGGCGTTTCGGCAAGCAAGGATTGGCTATCAATATGGTGGACAGCAAACACAGCATGAACATCCTAAACCAAATCCAGGAGCACTTTAATAAGAAGATAGAGAAGCTTGATACAGATGACATCGATGAGATTGAGAAGATCGCCAACTGA
>ddx19_RR1
ATGGCGACTGACTCCTGGGCCCAGGCGGTGGATGAGCAGGAGGCCGCAGCCGAGACGCTGAACAAACTGCAGCTGAAAGAAGACAAAGAAGAATCTCCACCCCTTCCATCCCAGCCATCCCAGCCTGAGAGTAACGGCACGGACTCCACTGATAACAATGAGCCTGGTGAGAAGACGAGTACAGAGGAGGATGATAAAGAGGACAAGGCGGCGCAGTCACTACTGAATAAACTGATCCGAAACAACCTGGTGAACACAACGAACAAAGTGGAAGTTCTGCAGCGGGACCCCAACTCTCCGCTTTATTCAGTAAAGTCCTTTGAAGAGCTAAGACTGAAGCCACAACTCCTGGAAGGTGTGTACAGCATGGGGTTCAACCGGCCCTCCAAGATCCAGGAGAACGCGCTGCCTATGATGCTGGCCGAACCGCCTCAGAATCTGATCGCTCAGTCCCAGTCGGGGACAGGAAAGACGGCTGCCTTCGTCCTGGCCATGTTGTCCCGGGTCAATCCTGCAAACAAATACCCACAGTGTCTCTGCCTGTCCCCCACCTATGAACTGGCCCTGCAGACTGGGAAGGTCATTGAACAGATGGGGAAGTTTCATCCGGATCTGAAACTGGCCTACGCCGTCCGAGGAAACAAACTGGAACGCGGATATAAGCTCCCGGAGCAGATTGTTATCGGGACCCCCGGCACAGTGCTGGACTGGTGCTCCAAACTGAGGTTCATTGATCCCAAGAAGATCAAAGTGTTTGTATTGGACGAAGCCGATGTCATGATTGCCACACAGGGCCACCAGGATCAGAGCATCCGAATCCAGAGGATGTTACCCCAGGACTGCCAGATGCTGCTCTTCTCTGCCACCTTTGAAGATTCCGTCTGGAAGTTTGCCCAAAAAGTGGTCCCGGAGCCCAACATCATCAAACTGAAGAGGGAGGAAGAAACTCTGGACACCATCAAGCAGTATTATGTGCTCTGCAACAGCCGCGAGGAGAAATTCAGAGCCCTCTGTAATGTTTACAGCTCCATCACCATCGCACAGGCCATGATCTTCTGTCATACGCGGAAGACTGCATCATGGCTTGCGGGAGAGCTGTCCAAAGAAGGCCACAAGGTGGCGCTGCTGAGCGGAGAGATGATGGTGGAGCAGAGAGCCGCTGTGATCGATCGATTTAGAGACGGGAAGGAGAAGGTGCTGGTGACCACCAACGTATGTGCCAGAGGTATTGATGTGGAGCAGGTGTCCGTCGTGATCAACTTTGACCTTCCCGTGGACAAAGACGGCAACCCAGACAACGAGACGTATCTCCACAGGATTGGGCGCACCGGGCGTTTCGGCAAGCAAGGTCTGGCTATCAATATGGTGGACAGCAAACACAGCATGAACATCCTAAACCAAATCCAGGAGCACTTTAATAAGAAGATTGAGAAGCTTGATACAGATGACATCGATGAGATTGAGAAGATCGCCAATTGA
>ddx19_RR2
ATGGCGACTGACTCCTGGGCCCAGGCGGTGGATGAGCAGGAGGCCGCAGCCGAGACGCTGAACAAACTGCAGCTGAAAGAAGACAAAGAAGAATCTCCACCCCTTCCATCCCAGCCATCCCAGCCTGAGAGTAACGGCACGGACTCCACTGATAACAATGAGCCTGGTGAGAAGACGAGTACAGAGGAGGATGATAAAGAGGACAAGGCGGCGCAGTCACTACTGAATAAACTGATCCGAAACAACCTGGTGAACACGACGAACAAAGTGGAAGTTCTGCAGCGGGACCCCAACTCTCCGCTTTATTCAGTAAAGTCCTTTGAAGAGCTAAGACTGAAGCCACAACTCCTGGAAGGTGTGTACAGCATGGGGTTCAACCGGCCCTCCAAGATCCAGGAGAACGCGCTGCCTATGATGCTGGCCGAACCGCCTCAGAATCTGATCGCTCAGTCCCAGTCGGGGACAGGAAAGACGGCTGCCTTTGTCCTGGCCATGTTGTCCCGGGTCAATCCTGCAAACAAATACCCACAGTGTCTCTGCCTGTCCCCCACCTATGAACTGGCCCTGCAGACTGGGAAGGTCATTGAACAGATGGGGAAGTTTCATCCGGATCTGAAACTGGCCTACGCCGTCCGAGGAAACAAACTGGAACGCGGATATAAGCTCCCGGAGCAGATTGTTATCGGGACCCCCGGCACAGTGCTGGACTGGTGCTCCAAACTGAGGTTCATTGATCCCAAGAAGATCAAAGTGTTTGTATTGGACGAAGCCGATGTCATGATTGCCACACAGGGCCACCAGGATCAGAGCATCCGAATCCAGAGGATGTTACCCCAGGACTGCCAGATGCTGCTCTTCTCTGCCACCTTTGAAGATTCCGTCTGGAAGTTTGCCCAAAAAGTGGTCCCGGAGCCCAACATCATCAAACTGAAGAGGGAGGAAGAAACTCTGGACACCATCAAGCAGTATTATGTGCTCTGCAACAGCCGCGAGGAGAAATTCAGAGCCCTCTGTAATGTTTACAGCTCCATCACCATCGCACAGGCCATGATCTTCTGTCATACGCGGAAGACTGCATCATGGCTTGCGGGAGAGCTGTCCAAAGAAGGCCACAAGGTGGCGCTGCTGAGCGGAGAGATGATGGTGGAGCAGAGAGCCGCTGTGATCGATCGATTTAGAGACGGGAAGGAGAAGGTGCTGGTGACCACCAACGTATGTGCCAGAGGTATTGATGTGGAGCAGGTGTCCGTCGTGATCAACTTTGACCTTCCCGTGGACAAAGACGGCAACCCAGACAACGAGACGTATCTCCACAGGATTGGGCGCACCGGGCGTTTCGGCAAGCAAGGTCTGGCTATCAATATGGTGGACAGCAAACACAGCATGAACATCCTAAACCAAATCCAGGAGCACTTTAATAAGAAGATTGAGAAGCTTGATACAGATGACATCGATGAGATTGAGAAGATCGCCAATTGA
>ddx19_RR3
ATGGCGACTGACTCCTGGGCCCAGGCGGTGGATGAGCAGGAGGCCGCAGCCGAGACGCTGAACAAACTGCAGCTGAAAGAAGACAAAGAAGAATCTCCACCCCTTCCATCCCAGCCATCCCAGCCTGAGAGTAACGGCACGGACTCCACTGATAACAATGAGCCTGGTGAGAAGACGAGTACAGAGGAGGATGATAAAGAGGACAAGGCGGCGCAGTCACTACTGAATAAACTGATCCGAAACAACCTGGTGAACACAACGAACAAAGTGGAAGTTCTGCAGCGGGACCCCAACTCTCCGCTTTATTCAGTAAAGTCCTTTGAAGAGCTAAGACTGAAGCCACAACTCCTGGAAGGTGTGTACAGCATGGGGTTCAACCGGCCCTCCAAGATCCAGGAGAACGCGCTGCCTATGATGCTGGCCGAACCGCCTCAGAATCTGATCGCTCAGTCCCAGTCGGGGACAGGAAAGACGGCTGCCTTCGTCCTGGCCATGTTGTCCCGGGTCAATCCTGCAAACAAATACCCACAGTGTCTCTGCCTGTCCCCCACCTATGAACTGGCCCTGCAGACTGGGAAGGTCATTGAACAGATGGGAAAGTTTCATCCGGATCTGAAACTGGCCTACGCCGTCCGAGGAAACAAACTGGAACGCGGATATAAGCTCCCGGAGCAGATTGTTATCGGGACCCCCGGCACAGTGCTGGACTGGTGCTCCAAACTGAGGTTCATTGATCCCAAGAAGATCAAAGTGTTTGTATTGGACGAAGCCGATGTCATGATTGCCACACAGGGCCACCAGGATCAGAGCATCCGAATCCAGAGGATGTTACCCCAGGACTGCCAGATGCTGCTCTTCTCTGCCACCTTTGAAGATTCCGTCTGGAAGTTTGCCCAAAAAGTGGTCCCGGAGCCCAACATCATCAAACTGAAGAGGGAGGAAGAAACTCTGGACACCATCAAGCAGTATTATGTGCTCTGCAACAGCCGCGAGGAGAAATTCAGAGCCCTCTGTAATGTTTACAGCTCCATCACCATCGCACAGGCCATGATCTTCTGTCATACGCGGAAGACTGCATCATGGCTTGCGGGAGAGCTGTCCAAAGAAGGCCACAAGGTGGCGCTGCTGAGCGGAGAGATGATGGTGGAGCAGAGAGCCGCTGTGATCGATCGATTTAGAGACGGGAAGGAGAAGGTGCTGGTGACCACCAACGTATGTGCCAGAGGTATTGATGTGGAGCAGGTGTCCGTCGTGATCAACTTTGACCTTCCCGTGGACAAAGACGGCAACCCAGACAACGAGACGTATCTCCACAGGATTGGGCGCACCGGGCGTTTCGGCAAGCAAGGTCTGGCTATCAATATGGTGGACAGCAAACACAGCATGAACATCCTAAACCAAATCCAGGAGCACTTTAATAAGAAGATTGAGAAGCTTGATACAGATGACATAGATGAGATTGAGAAGATCGCCAATTGA

>ddx25_LL
ATGGCGGAGGGAATTTGCAGAGGACGAGGCCGGGGGGCCTTGGCGGGCCGCATGGAGAAGTGGAACCCCTTTAGGGAGCCCAGCGACCTGCAGAACAATAATATTATTGGTTTTGCTGCTCCAAAGAATACAAAGTTAGCAGGTAAATACTGCCGTGATGAAGATGATGAATATGACCTGGCAGCCACATCTCTTCTAAATAAGCTGATCCATAAATCTTTGGTGGAATCCCCTCAAAAGGTGGAGGTCTTGCAGAGAGATCCCACCTCGCCTTTATATTCAGTGAAGTCTTTTGAGGAACTTCGTCTAAAGCCTGAACTTCTTAAAGGAGTGTATGGAATGGGATTCAACAGGCCATCGAAGATACAAGAAACTGCTTTGCCTATGATGCTTGCATATCCCCCACAGAATCTGATTGCCCAGAGCCAGTCGGGCACTGGAAAGACTGCTGCTTTTGTCCTCGCCATGCTCAGCAGAGTAGACCCCCTGAAAAAATACCCACAGTGCATCTGTCTCAGCCCTACCTTTGAACTTGCTCTGCAGACAGGAGAGGTGATCGAACAGATGGGGAGGTTTTGTGATATTCAAACAGTCTATGCCCTACGTGGAAACAGACCGGCTAAGGGCACAAAGATAGAGGCACAGATTATTGTCGGGACCCCGGGAACCGTCATGGATTGGTGCTTAAAGCTGAAGCTTGTGACTCCAGAGAATATATGTGTCTTTGTGCTGGATGAAGCCGATGTGATGATTGGAGTTCAGGGCTATTCTGATCATAGCCTGCGTGTGAAGAGAGTAATGCCACAGACGTGCCAAATGCTCCTGTTTTCTGCTACCTTTGAGGAGACTGTGTGGTGTTTTGCTGAGAGGCTTGTGCCTAGTCCTAACATCATAAAGCTGAAGAAAGAAGAAATGACCCTGGACAACATTCTGCAATTTTATGATGCCTGTGAGGACAACGAAGAAAAATATAACGCACTGCGAAACATTTATGGCGTAATCACCATTGCTCAAGCGATAGTGTTTTGCAGGACCCGTAAGACTGCTAAATGGCTTGCCTGTGAAATGGTGAAGGATGGGCACAAGGTAGAGTTGCTGAGTGGAGAGCTTACAGTGACAGAGCGAGCCTGTGCTATACAGCAGTTCCGTGATGGCAAAGTGAAGGTCTTGATCACCACAAATGTCTGCGCTCGAGGAATAGATGTGGAACAGGTGTCAATCGTCATAAATTTTCATCTGCCAGTTAACATGGACGGTCAGGTTGATTTTGAGACATACCTACACCGCATTGGTCGCACCGGAAGATTTGGAAAGGAAGGCATTGCTATTACACTAGTTGAGAAATGTTGCTTATACATGCTGCATGAAATAGAAGAATATTTTGATACACCGATCAAGAGGCTGGACACTGGGGATATCATTGAACTTGAAAAGCTTTTGCCATCTAGAAATCAGAGGTCATAA
>ddx25_RR1
ATGGCGGAGGGTTTGTGCAGAGGACGAGGCCGGGGGGTCTTGGCGGGCAGGATGGAGAAGTGGAACCCCTTCAGGGAGCCTAGCGACCTGCAGAACAATAATATTATTGGCTTTGCTGCTCCAAAGAATACAAAGTTAGCAGGTAAAAACTGCCGTGATGAAGATGATGAATATGTGGACCTGGCAGCCACATCTCTTCTAAATAAGCTGATCCATAAATCTTTGGTGGAATCCCCTCAAAAGGTGGAGGTCTTGCAGAGAGATCCCTCCTCTCCTTTATATTCAGTGAAGTCTTTTGAGGAACTTCGTTTAAAGCCTGAACTTCTTAAAGGAGTGTATGGAATGGGATTCAACAGGCCATCGAAGATACAAGAAACTGCTTTGCCTATGATGCTTGCATATCCCCCACAGAATCTGATTGCCCAGAGCCAGTCGGGCACTGGAAAGACTGCTGCTTTTGTCCTTGCCATGCTCAGCAGAGTAGACCCCCTGAAAAAATACCCACAGTGCATTTGTCTCAGCCCTACCTTTGAGCTGGCTCTGCAGACAGGAGAGGTGATCGAACAGATGGGGAGGTTTTGTGATATTAAAATAGTCTATGCCCTACGTGGAAACAGACCGGCTAAAGGCACAAGGATAGAGGCACAGATTATTGTCGGGACCCCAGGAACAGTCATGGATTGGTGCTTAAAGCTGAAGCTTGTGACTCCAGAGAATATATGTGTCTTTGTGCTGGATGAAGCCGATGTGATGATTGGAGTTCAAGGCTATTCTGATCATAGCCTGCGTGTGAAGAGAGTAATGCCACAGACCTGCCAAATGCTCCTGTTTTCTGCTACCTTTGAGGAGACTGTGTGGTGTTTTGCTGAGAGGCTTGTGCCTAGTCCGAACATCATAAAGCTTAAGAAAGAAGAAATGACCCTGGACAACATTCTGCAATTTTATGATGCCTGTGAAGACAACGAAGAAAAATATAATGCACTGAGAAACATTTATGGTGTAATCACCATTGCTCAAGCGATAGTGTTTTGCAGGACCCGCAAGACAGCTAAATGGCTTGCCTGTGAAATGGTGAAGGATGGGCACAAGGTAGAGTTGCTGAGTGGAGAGCTTACAGTGACAGAGCGAGCCTGTGCTATACAGCACTTTCGTGATGGCAAAGTGAAGGTCTTGATCACCACAAATGTCTGCGCTCGAGGAATAGATGTGGAACAGGTGTCAATCGTCATAAATTTTCACCTGCCAGTTAACATGGATGGTCAGGTTGATTTTGAGACATACCTGCACCGCATTGGTCGCACTGGAAGATTTGGAAAGGAAGGCATTGCTATTACACTAGTTGAGAAATGTTGCTTATACATGCTGCATGAAATAGAAGAATATTTTGATACATCAATCAAGAGGCTGGACACTGGGGATATCATTGAACTTGAAAAGCTTTTGCCATCTAGAAATCAGAGCTCATAA
>ddx25_RR2
ATGGCGGAGGGTTTGTGCAGAGGACGAGGCCGGGGGGTCTTGGCGGGCAGGATGGAGAAGTGGAACCCCTTCAGGGAGCCTAGCGACCTGCAGAACAATAATATTATTGGCTTTGCTGCTCCAAAGAATACAAAGTTAGCAGGTAAAAACTGCCGTGATGAAGATGATGAATATGTGGACCTGGCAGCCACATCTCTTCTAAATAAGCTGATCCATAAATCTTTGGTGGAATCCCCTCAAAAGGTGGAGGTCTTGCAGAGAGATCCCTCCTCTCCTTTATATTCAGTGAAGTCTTTTGAGGAACTTCGTTTAAAGCCTGAACTTCTTAAAGGAGTGTATGGAATGGGATTCAACAGGCCATCGAAGATACAAGAAACTGCTTTGCCTATGATGCTTGCATATCCCCCACAGAATCTGATTGCCCAGAGCCAGTCGGGCACTGGAAAGACTGCTGCTTTTGTCCTTGCCATGCTCAGCAGAGTAGACCCCCTGAAAAAATACCCACAGTGCATTTGTCTCAGCCCTACCTTTGAGCTGGCTCTGCAGACAGGAGAGGTGATCGAACAGATGGGGAGGTTTTGTGATATTAAAATAGTCTATGCCCTACGTGGAAACAGACCGGCTAAAGGCACAAGGATAGAGGCACAGATTATTGTCGGGACCCCAGGAACAGTCATGGATTGGTGCTTAAAGCTGAAGCTTGTGACTCCAGAGAATATATGTGTCTTTGTGCTGGATGAAGCCGATGTGATGATTGGAGTTCAAGGCTATTCTGATCATAGCCTGCGTGTGAAGAGAGTAATGCCACAGACCTGCCAAATGCTCCTGTTTTCTGCTACCTTTGAGGAGACTGTGTGGTGTTTTGCTGAGAGGCTTGTGCCTAGTCCGAACATCATAAAGCTTAAGAAAGAAGAAATGACCCTGGACAACATTCTGCAATTTTATGATGCCTGTGAAGACAACGAAGAAAAATATAATGCACTGAGAAACATTTATGGTGTAATCACCATTGCTCAAGCGATAGTGTTTTGCAGGACCCGCAAGACAGCTAAATGGCTTGCCTGTGAAATGGTGAAGGATGGGCACAAGGTAGAGTTGCTGAGTGGAGAGCTTACAGTGACAGAGCGAGCCTGTGCTATACAGCACTTTCGTGATGGCAAAGTGAAGGTCTTGATCACCACAAATGTCTGCGCTCGAGGAATAGATGTGGAACAGGTGTCAATCGTCATAAATTTTCACCTGCCAGTTAACATGGATGGTCAGGTTGATTTTGAGACATACCTGCACCGCATTGGTCGCACTGGAAGATTTGGAAAGGAAGGCATTGCTATTACACTAGTTGAGAAATGTTGCTTATACATGCTGCATGAAATAGAAGAATATTTTGATACATCAATCAAGAGGCTGGACACTGGGGATATCATTGAACTTGAAAAGCTTTTGCCATCTAGAAATCAGAGCTCATAA
>ddx25_RR3
ATGGCGGAGGGTTTATGCAGAGGACGAGGCCGGGGGGTCTTGGCGGGCAGGATGGAGAAATGGAACCCCTTCAGGGAGCCCAGCGATCTGCAGAACAATAATATTATTGGTTTTGCTGCTCCAAAGAATACAAAGTTAGCAGGTAAAAACTGCCGTGATGAAGATGATGAATATGTGGACCTGGCAGCCACATCTCTTCTAAATAAGCTGATCCATAAATCTTTGGTGGAATCCCCTCAAAAGGTGGAGGTCTTGCAGAGAGATCCCTCCTCTCCTTTATATTCAGTGAAGTCTTTTGAGGAACTTCGTTTAAAGCCTGAACTTCTTAAAGGAGTGTATGGAATGGGATTCAACAGGCCATCGAAGATACAAGAAACTGCTTTGCCTATGATGCTTGCGTATCCCCCACAGAATCTGATTGCCCAGAGCCAGTCGGGCACTGGAAAGACTGCTGCTTTTGTCCTTGCCATGCTCAGCAGAGTAGACCCCCTGAAAAAATACCCACAGTGCATTTGTCTCAGCCCTACCTTTGAGCTGGCTCTGCAGACAGGAGAGGTGATCGAACAGATGGGGAGGTTTTGTGATATTAAAATAGTCTATGCCCTACGTGGAAACAGACCGGCTAAAGGCACAAGGATAGAAGCACAGATTATTGTCGGGACCCCAGGAACAGTCATGGATTGGTGCTTAAAGCTGAAGCTTGTGACTCCAGAGAATATATGTGTCTTTGTGCTGGATGAAGCCGATGTGATGATTGGAGTTCAAGGCTATTCTGATCATAGCCTGCGTGTGAAGAGAGTAATGCCACAGACGTGCCAAATGCTCCTGTTTTCTGCTACCTTTGAGGAGACTGTGTGGTGTTTTGCTGAGAGGCTTGTGCCTAGTCCGAACATCATAAAGCTTAAGAAAGAAGAAATGACCCTGGACAACATTCTGCAATTTTATGATGCCTGTGAAGATGACGAGGCAAAATATAATGCACTGAGAAACATTTATGGTGTAATCACCATTGCTCAAGCGATAGTGTTTTGCAGGACCCGCAAGACAGCTAAATGGCTTGCCTGTGAAATGGTGAAGGATGGGCACAAGGTAGAGTTGCTGAGTGGAGAGCTTACAGTGACAGAGCGAGCCTGTGCTATACAGCACTTTCGTGATGGCAAAGTGAAGGTCTTGATCACCACAAATGTCTGCGCTCGAGGAATAGATGTGGAACAGGTGTCAATCGTCATAAATTTTCACCTGCCAGTTAACATGGATGGTCAGGTTGATTTTGAGACATACCTGCACCGCATTGGTCGCACTGGAAGATTTGGAAAGGAAGGCATTGCTATTACACTAGTTGAGAAATGTTGCTTATACATGCTGCATGAAATAGAAGAATATTTTGATACATCAATCAAGAGGCTGGACACTGGGGATATCATTGAACTTGAAAAGCTTTTGCCATCTAGAAATCAGAGCTCATAA

>ddx4_LL
ATGCCTGCACGTTTTCTTGTGGAAAAACAAGATCCTCCTTTAACATTTACGATGTCTGGTCAGGAAGATTGGGAGAGTGAAATTGATAACCCGCCTGCCTGTGTTCCGAACTTGAGCAACTCGGAGCCAGCGTTCAAGGCGAACAATCAAAATTATTTTTCATCTAACAATGCTTTCAATCGAACAACCGAGCAAGGTTTTGGCAACCGAAAAGCAAGCGATGACTGCAATCAGAATTTCGAATTTTCAGAAAGAGGGTTTGGAAAGCAAAGAGCAGGGAGTGACGCCAATCAAAATTTTGAATCTTCAGAAAGAGGGTTTGGAAACCGAAGAGGCAAAGGTCGAGGTGGATTTGGTACATTCGGCAAAGATTCTAATGGTAAACAAGAAAGTGGAGACTTTACAAATGACGATAACAGGACGATTGACGATAATCGAAGGCGTGGTGGCTTTCAGCGAAGAGGTGGTTTTAATGATGAAACATCTGGAAGAGGACGAAGGGGTGTTAGAGGAGGTACTTCATTTTCTGGATTTGGTAGGGAAGATGGAAATGAACAGAGCGATTTTACTAGTAACGATGGTTTTAACAATGAAACGTCCGGTTTTGGAAGCGGAAGGAGAGGGAGTAGAGGCGATTCTTCATTTTCTGGTGATCGAGAGTCAGACCGGGGAAGAGGTTTTGGAAGAGGTGGCTTTAGAGGAAGAAATGAAGATATAGGAGTGGAATCTGGTAAAGGTCAAGAGGGATTTGAACGTTCTGAACAAGGTCCAAGGGTGACCTATATTCCACCACCTCCACCTGCAGAGGAATCTGATATTTTTAAACATTACCAGACAGGGATTAACTTTGACAAATATGACGACATTGTGGTTGAGGTCTCTGGAAGTGATGTTCCACCAGCAATACTGACATTTGAAGAAGCAAATCTTTGTGAATCACTAGCAAAAAATGTGTGCAAATCCGGATATGTGAAATTGACTCCTATACAGAAACACAGTATTCCTATTATTGTGGCTGGTCGTGATTTAATGGCTTGTGCACAGACGGGATCTGGAAAAACGGCTGCTTTTCTTTTGCCAATTTTGGCTCACTTGATGGTTAAAGGCGTTGAGTCTAGTGCGTTTCAAACATTAAAAGAGCCAGAAGCAATTATTGTTGCTCCTACCAGAGAACTAATTAATCAGATCTATCTAGATGCTCGTAAATTTTCATATGGAACATGCGTGCGCCCAGTTGTGATTTATGGAGGAACGCAGATGTTTCACTCATTGAAACAGATTTCTGAAGGATGTAACATTCTTTGTGCTACCCCTGGAAGATTATTGGATGTCATCAGAAAAGAGAAGATTGGTTTAACTAAACTGCGCTACCTTGTGTTGGATGAAGCTGACCGTATGTTGGACATGGGTTTTAGAGAGGACATTGAGAATTTGTTGAAAAGTTCAGGAATGCCTAGTAAAGAAGAAAGACAAACACTAATGTTCAGTGCTACATTTCCCTCAAGCATACAGAGCCTTGCCAGAGAAATTCTGAAGCCAGATTACTTGTTTGTTGTGGTTGGACAAGTTGGCGGTGCCTGCAGTGATGTGGAACAGCTGGTCATTGAAGTTGACGAATTCGGGAAGAAAGACAAATTGATGGAAATCCTACAAGAGATAGGTAGTGAACGAACAATGGTGTTTGTGAAAACTAAGAAGAAAGCAGATTTCATTGCTACGTTTCTCTGTCAAGAAAAAGTCCCATCAACTAGCATTCATGGTGACCGAGAACAAAAGGAGCGAGAGACAGCCCTAAGGGACTTTAGAACAGGACAGTGCCCTGTAATTGTAGCCACTTCTGTTGCTGCCAGGGGACTGGATATTGAAAATGTTAGTTATGTCATCAATTTTGATATCCCAGATGATATAGATGAATATGTTCATAGAATTGGACGTACTGGACGCTGTGGCAATACAGGAAGAGCAATCTCATTCTTTGATAAAAGAGGTGACGACGAACAAAGGATTGCTCGTTCACTTGTAAAAGTTTTATCTGATGCACATCAAGAAGTACCTGCTTGGCTTGAAGAGGTTGCCTTCAGTGCCCATGGGTCGTCTGCCTACAATCCACGGTCAAATAAGTTTGCATCCACAGATGACAGAAAGAGAGGAGACTCCAGGGGAGATTACAGCACTTCAGGATTTTCCCCTTCTGTGGCTCAGGCAGAAGAGGAGGATTGGGGATAA
>ddx4_RR1
ATGACTGCACGTTTTCTTGTGGAAAAACAAGATCCTCCTTTAACATTTACCATGTCTGGTCAGGAAGATTGGGAGAGTGAAATTGATAACCCGCCTGCCTGTGTTCCGAACTTGAGCAACTCGGAGCCAGCGTTCAAGGCGAGCAATCAAAATTATTTTTCATCTAACAATGCTTTCAATCGAACAACCGAGCGAGGTTTTGGCAACCGAAAAGCAAGCGATGACTGCAATCAGAATTTCGAATTTTCAGAAAGAGGGTTTGGAAAGCAAAGAGCAGGGAGTGACGCCAATCAAAATTTTGAATCTTCAGAAAGAGGGTTTGGAAACCGAAGAGGCAAAGGTCGAGGTGGATTTGGTACATTCGGCAAAGATTCTAATGGTAAACAAGAAAGTGGAGACTTTACTAATGACGATAACCGGACGATTGACGATAATCGAAGGCGTGGTGGCTTTCAGCGAAGAGGTGGTTTTAATGATGAAACATCTGGAAGAGGACGAAGAGGTGTTAGAGGAGGTACTTCATTTTCTGGATTTGGTAGGGAAGATGGAAATGAACAGAGCGGTTTTACTAGTAATGATGGTTTTAACAATGAAACGTCCGGTTTTGGAAGCGGAAGGAGGGGAAGTAGAGGTGATTCTTCATTTTCTGGTGATCGAGAGTCAGACCGGGGAAGAGGTTTTGGAAGAGGTGGCTTTAGAGGAAGAAATGAAGATATAGGAGTGGAATCTGGTAAAGGTCAAGAGGGATTTGAACGTTCTGAACAAGGTCCAAGGGTGACCTACATTCCACCACCTCCACCTGCAGAGGAATCTGATATTTTTAAACATTACCAAACAGGGATTAACTTTGACAAATATGACGACATTGTGGTTGAGGTCTCTGGAAGTGATGTTCCACCAGCAATACTGACATTTGAAGAAGCAAATCTTTGTGACTCACTCGCAAAAAATGTGTGCAAATCCGGATATGTGAAATTGACTCCTATACAGAAACACAGTATTCCTATTATTGTTGCTGGTCGTGATTTAATGGCTTGTGCACAGACGGGATCTGGAAAAACGGCTGCTTTTCTTTTGCCAATTTTGGCTCACTTGATGGTTAAAGGCGTTGAGTCTAGTGCGTTTCAAACATTAAAAGAGCCAGAAGCAATTATTGTTGCTCCTACCAGAGAACTAATTAATCAGATCTATCTAGATGCTCGTAAATTTTCATATGGAACATGCGTGCGCCCAGTTGTGATTTATGGAGGAACGCAGATGTTTCACTCATTGAAACAGATATCTGAAGGATGTAACATTCTTTGTGCTACCCCTGGAAGGTTATTGGATGTCATCAGGAAAGAGAAGATTGGTTTAACTAAACTGCGCTACCTTGTGTTGGATGAAGCTGACCGTATGTTGGACATGGGTTTTAGAGAGGACATTGAGAATTTGTTGAAAAGTTCAGGAATGCCTAGTAAAGAAGAAAGACAAACACTAATGTTCAGTGCTACATTTCCCTCAAGCATACAGAGCCTTGCCAGAGAAATTCTGAAGCCAGATTACTTGTTTGTTGTGGTTGGCCAAGTTGGCGGTGCCTGCAGTGATGTGGAACAGATGGTCATTGAAGTTGACGAATTCGGGAAGAAAGACAAATTGATGGAAATCCTACAAGAGATAGGTAGTGAACGCACAATGGTGTTTGTGAAAACTAAGAAGAAAGCAGATTTCATTGCTACGTTTCTCTGTCAAGAAAAAGTCCCATCAACTAGCATTCATGGTGACAGAGAACAAAAGGAGCGAGAGACAGCCCTAAGGGACTTTAGAACAGGACAGTGCCCTGTAATTGTAGCCACTTCTGTTGCTGCCAGGGGACTGGATATTGAAAATGTTAGTTATGTCATCAATTTTGATATCCCAGATGATATAGATGAATATGTTCATAGAATTGGACGTACTGGACGCTGCGGCAATACAGGAAGAGCAATCTCATTCTTTGATAAAAGAGGTGACGACGAACAAAGGATTGCTCGCTCACTTGTAAAAGTTTTATCTGATGCACATCAAGAAGTACCTGCTTGGCTTGAAGAGGTTGCCTTCAGTGCCCATGGGTCGTCTGCCTACAATCCACGGTCAAATAAGTTTGCATCCACAGATGACAGAAAGAGAGGAGACTCCAGGGGAGATTACAGCACTTCAGGATTTTCCCCTTCTGCGGCTCAGGCAGAAGAGGAGGATTGGGGATAA
>ddx4_RR2
ATGACTGCACGTTTTCTTGTGGAAAAACAAGATCCTCCTTTAACATTTACCATGTCTGGTCAGGAAGATTGGGAGAGTGAAATTGATAACCCGCCTGCCTGTGTTCCGAACTTGAGCAACTCGGAGCCAGCGTTCAAGGCGAGCAATCAAAATTATTTTTCATCTAACAATGCTTTCAATCGAACAACCGAGCGAGGTTTTGGCAACCGAAAAGCAAGCGATGACTGCAATCAGAATTTCGAATTTTCAGAAAGAGGGTTTGGAAAGCAAAGAGCAGGGAGTGACGCCAATCAAAATTTTGAATCTTCAGAAAGAGGGTTTGGAAACCGAAGAGGCAAAGGTCGAGGTGGATTTGGTACATTCGGCAAAGATTCTAATGGTAAACAAGAAAGTGGAGACTTTACTAATGACGATAACAGGACGATTGACGATAATCGAAGGCGTGGTGGCTTTCAGCGAAGAGGTGGTTTTAATGATGAAACATCTGGAAGAGGACGAAGAGGTGTTAGAGGAGGTACTTCATTTTCTGGATTTGGTAGGGAAGATGGAAATGAACAGAGCGGTTTTACTAGTAACGATGGTTTTAACAATGAAACGTCCGGTTTTGGAAGCGGAAGGAGGGGAAGTAGAGGTGATTCTTCATTTTCTGGTGATCGAGAGTCAGACCGGGGAAGAGGTTTTGGAAGAGGTGGCTTTAGAGGAAGAAATGAAGATATAGGAGTGGAATCTGGTAAAGGTCAAGAGGGATTTGAACGTTCTGAACAAGGTCCAAGGGTGACCTACATTCCACCACCTCCACCTGCAGAGGAATCTGATATTTTTAAACATTACCAAACAGGGATTAACTTTGACAAATATGACGACATTGTGGTTGAGGTCTCTGGAAGTGATGTTCCACCAGCAATATTGACATTTGAAGAAGCAAATCTTTGTGACTCACTAGCAAAAAATGTGTGCAAATCCGGATATGTGAAATTGACTCCTATACAGAAACACAGTATTCCTATTATTGTTGCTGGTCGTGATTTAATGGCTTGTGCACAGACGGGATCTGGAAAAACGGCTGCTTTTCTTTTGCCAATTTTGGCTCACTTGATGGTTAAAGGCGTTGAGTCTAGTGCGTTTCAAACATTAAAAGAGCCAGAAGCAATTATTGTTGCTCCTACCAGAGAACTAATTAATCAGATCTATCTAGATGCTCGTAAATTTTCATATGGAACATGCGTGCGCCCAGTTGTGATTTATGGAGGAACGCAGATGTTTCACTCATTGAAACAGATATCTGAAGGATGTAACATTCTTTGTGCTACCCCTGGAAGGTTATTGGATGTCATCAGGAAAGAGAAGATTGGTTTAACTAAACTGCGCTACCTTGTGTTGGATGAAGCTGACCGTATGTTGGACATGGGTTTTAGAGAGGACATTGAGAATTTGTTGAAAAGTTCAGGAATGCCTAGTAAAGAAGAAAGACAAACACTAATGTTCAGTGCTACATTTCCCTCAAGCATACAGAGCCTTGCCAGAGAAATTCTGAAGCCAGATTACTTGTTTGTTGTGGTTGGCCAAGTTGGCGGTGCCTGCAGTGATGTGGAACAGATGGTCATTGAAGTTGACGAATTCGGGAAGAAAGACAAATTGATGGAAATCCTACAAGAGATAGGTAGTGAACGCACAATGGTGTTTGTGAAAACTAAGAAGAAAGCAGATTTCATTGCTACGTTTCTCTGTCAAGAAAAAGTCCCATCAACTAGCATTCATGGTGACAGAGAACAAAAGGAGCGAGAGACAGCCCTAAGGGACTTTAGAACAGGACAGTGCCCTGTAATTGTAGCCACTTCTGTTGCTGCCAGGGGACTGGATATTGAAAATGTTAGTTATGTCATCAATTTTGATATCCCAGATGATATAGATGAATATGTTCATAGAATTGGACGTACTGGACGCTGCGGCAATACAGGAAGAGCAATCTCATTCTTTGATAAAAGAGGTGACGATGAACAAAGGATTGCTCGCTCACTTGTAAAAGTTTTATCTGATGCACATCAAGAAGTACCTGCTTGGCTTGAAGAGGTTGCCTTCAGTGCCCATGGGTCATCTGCCTACAATCCACGGTCAAATAAGTTTGCATCCACAGATGACAGAAAGAGAGGAGACTCCAGGGGAGATTACAGCACTTCAGGATTTTCCCCTTCTGCGGCTCAGGCAGAAGAGGAGGATTGGGGATAA
>ddx4_RR3
ATGACTGCACGTTTTCTTGTGGAAAAACAAGATCCTCCTTTAACATTTACCATGTCTGGTCAGGAAGATTGGGAGAGTGAAATTGATAACCCGCCTGCCTGTGTTCCGAACTTGAGCAACTCGGAGCCAGCGTTCAAGGCGAGCAATCAAAATTATTTTTCATCTAACAATGCTTTCAATCGAACAACCGAGCGAGGTTTTGGCAACCGAAAAGCAAGCGATGACTGCAATCAGAATTTCGAATTTTCAGAAAGAGGGTTTGGAAAGCAAAGAGCAGGGAGTGACGCCAATCAAAATTTTGAATCTTCAGAAAGAGGGTTTGGAAACCGAAGAGGCAAAGGTCGAGGTGGATTTGGTACATTCGGCAAAGATTCTAATGGTAAACAAGAAAGTGGAGACTTTACTAATGACGATAACAGGACGATTGACGATAATCGAAGGCGTGGTGGCTTTCAGCGAAGAGGTGGTTTTAATGATGAAACATCTGGAAGAGGACGAAGAGGTGTTAGAGGAGGTACTTCATTTTCTGGATTTGGTAGGGAAGATGGAAATGAACAGAGCGGTTTTACTAGTAACGATGGTTTTAACAATGAAACGTCCGGTTTTGGAAGCGGAAGGAGGGGAAGTAGAGGTGATTCTTCATTTTCTGGTGATCGAGAGTCAGACCGGGGAAGAGGTTTTGGAAGAGGTGGCTTTAGAGGAAGAAATGAAGATATAGGAGTGGAATCTGGTAAAGGTCAAGAGGGATTTGAACGTTCTGAACAAGGTCCAAGGGTGACCTATATTCCACCACCTCCACCTGCAGAGGAATCTGATATTTTTAAACATTACCAAACAGGGATTAACTTTGACAAATATGACGACATTGTGGTTGAGGTCTCTGGAAGTGATGTTCCACCAGCAATATTGACATTTGAAGAAGCAAATCTTTGTGACTCACTCGCAAAAAATGTGTGCAAATCCGGATATGTGAAATTGACTCCTATACAGAAACACAGTATTCCTATTATTGTTGCTGGTCGTGATTTAATGGCTTGTGCACAGACGGGATCTGGAAAAACGGCTGCTTTTCTTTTGCCAATTTTGGCTCACTTGATGGTTAAAGGCGTTGAGTCTAGTGCGTTTCAAACATTAAAAGAGCCAGAAGCAATTATTGTTGCTCCTACCAGAGAACTAATTAATCAGATCTATCTAGATGCTCGTAAATTTTCATATGGAACATGCGTGCGCCCAGTTGTGATTTATGGAGGAACGCAGATGTTTCACTCATTGAAACAGATATCTGAAGGATGTAACATTCTTTGTGCTACCCCTGGAAGGTTATTGGATGTCATCAGGAAAGAGAAGATTGGTTTAACTAAACTGCGCTACCTTGTGTTGGATGAAGCTGACCGTATGTTGGACATGGGTTTTAGAGAGGACATTGAGAATTTGTTGAAAAGTTCAGGAATGCCTAGTAAAGAAGAAAGACAAACACTAATGTTCAGTGCTACATTTCCCTCAAGCATACAGAGCCTTGCCAGAGAAATTCTGAAGCCAGATTACTTGTTTGTTGTGGTTGGCCAAGTTGGCGGTGCCTGCAGTGATGTGGAACAGATGGTCATTGAAGTTGACGAATTCGGGAAGAAAGACAAATTGATGGAAATCCTACAACAGATAGGTAGTGAACGCACAATGGTGTTTGTGAAAACTAAGAAGAAAGCAGATTTCATTGCTACGTTTCTCTGTCAAGAAAAAGTCCCATCAACTAGCATTCATGGTGACAGAGAACAAAAGGAGCGAGAGACAGCCCTAAGGGACTTTAGAACAGGACAGTGCCCTGTAATTGTAGCCACTTCTGTTGCTGCCAGGGGACTGGATATTGAAAATGTTAGTTATGTCATCAATTTTGATATCCCAGATGATATAGATGAATATGTTCATAGAATTGGACGTACTGGACGCTGCGGCAATACAGGAAGAGCAATCTCATTCTTTGATAAAAGAGGTGACGACGAACAAAGGATTGCTCGCTCACTTGTAAAAGTTTTATCTGATGCACATCAAGAAGTACCTGCTTGGCTTGAAGAGGTTGCCTTCAGTGCCCATGGGTCATCTGCCTACAATCCACGGTCAAATAAGTTTGCATCCACAGATGACAGAAAGAGAGGAGACTCCAGGGGAGATTACAGCACTTCAGGATTTTCCCCTTCTGCGGCTCAGGCAGAAGAGGAGGATTGGGGATAA

>dmc1_LL
ATGAGATCAGCGGAGGACCAAGTAGTGGAAGAAATAGCAGGGTTTGATGATGAGGATTCTTTTTTCCAAGATATTGACATGTTACAAAAGCATGGCATTAATGTAGCAGACATTAAGAAGTTAAAATCTGTGGGAATATGCACCGTAAAAGGCATTCAGATGACCACCAAAAAGACTTTGTGTAATATTAAAGGTCTGTCTGAGGCTAAAGTGGACAAGATCAAAGAAGCTGCAAACAAGTTAATAGAGCCTGGGTTTCTGACAGCATTTGACTATAGTCTCAAGAGGAAGATGGTGTTTCACATCTCTACAGGAAGCCAGGAACTTGACAAGCTTTTAGGAGGGGGAATTGAAAGTATGGCGATAACAGAGACCTTTGGAGAATTCAGAACTGGAAAAACTCAACTGTCTCATACACTTTGTGTAACTGCACAACTTTCTGGACAAAATGGATATTCTGGAGGAAAGGTGATATTTGTGGATACAGAAAACACATTCCGCCCAGATCGTCTCCGAGATATAGCTGACCGATTTGGTGTGGATCACGATGCAATGCTAGACAACGTTTTATATGCCAGAGCATACACTAGTGAACATCAGATGGAGCTTTTGGATTATGTAGCAGCTAAATTCCATGAAGAAGCTGGTGTTTTTAAACTCTTGATTATTGATTCTATTATGGCTCTTTTTCGTGTGGATTTCAGCGGCAGGGGCGAGTTGGCTGAGAGACAGCAAAAGCTAGCTCAGATGCTTTCTAGGATTCAGAAAATCTCAGAAGAATATAATGTGGCTGTCTTTATCACTAATCAAATGACTGCTGACCCTGGTGCAACAATGACCTTTCAAGCTGACCCAAAAAAGCCAATTGGAGGTCATATACTTGCACATGCTTCCACAACAAGAATCAGCTTAAGAAAAGGTAGAGGGGAGCTACGCATTGCTAAAATCTATGACAGCCCAGAGATGCCAGAAAATGAAGCCACATTCGCTATCACAGCTGGTGGAATTAATGATGCAAAAGAGTGAa
>dmc1_RR1
ATGAGATCAGCGGAGGACCAAGTAGTGGAAGAAACAGCAGGGTTTGATGATGAGGAATCTTTTTTCCAAGATATTGACATGTTACAAAAGCATGGCATTAATGTAGCAGACATTAAGAAGTTAAAATCTGTGGGAATATGCACAGTGAAAGGCATTCAGATGACCACCAAAAAGACTTTGTGTAATATTAAAGGTCTGTCTGAGGCTAAAGTGGACAAGATCAAAGAAGCTGCAAACAAGTTAATAGAGCCTGGGTTTCTGACAGCATTTGACTATAGTCTCAAGAGGAAGATGGTGTTTCACATCTCTACAGGAAGCCAGGAACTTGACAAGCTTTTAGGAGGGGGAATTGAAAGTATGGCAATAACAGAGACCTTTGGAGAATTCAGAACTGGAAAAACTCAACTGTCTCATACACTTTGTGTAACTGCACAACTTTCTGGACAAAATGGATATTCTGGAGGAAAGGTGATATTTGTGGATACAGAAAACACATTCCGCCCAGATCGTCTCCGAGATATAGCTGACCGATTTGGTGTGGATCACGATGCAATGCTAGACAACGTTTTATATGCCAGAGCATACACTAGTGAACATCAGATGGAGCTTTTGGATTATGTAGCAGCTAAATTCCATGAAGAAGCTGGTGTTTTTAAACTCTTGATTATTGATTCTATTATGGCTCTTTTTCGTGTGGATTTCAGCGGCAGGGGCGAGTTGGCAGAGAGACAGCAAAAGCTAGCTCAGATGCTTTCTAGGATTCAGAAAATCTCAGAAGAATATAATGTTGCTGTCTTTATCACTAATCAAATGACTGCTGACCCTGGTGCAACAATGACCTTTCAAGCTGACCCAAAAAAGCCAATTGGAGGTCATATACTTGCACATGCTTCCACAACAAGAATCAGCTTAAGAAAAGGTAGAGGGGAGCTACGCATTGCTAAAATCTATGACAGCCCTGAGATGCCAGAAAATGAAGCCACATTCGCTATCACAGCTGGTGGAATTAATGATGCAAAAGAGTGA
>dmc1_RR2
ATGAGATCAGCGGAGGACCAAGTAGTGGAAGAAACAGCAGGGTTTGATGATGAGGAATCTTTTTTCCAAGATATTGACATGTTACAAAAGCATGGCATTAATGTAGCAGACATTAAGAAGTTAAAATCTGTGGGAATATGCACCGTGAAAGGCATTCAGATGACCACCAAAAAGACTTTGTGTAATATTAAAGGTCTGTCTGAGGCTAAAGTGGACAAGATCAAAGAAGCTGCAAACAAGTTAATAGAGCCTGGGTTTCTGACAGCATTTGACTATAGTCTCAAGAGGAAGATGGTGTTTCACATCTCTACAGGAAGCCAGGAACTTGACAAGCTTTTAGGAGGGGGAATTGAAAGTATGGCAATAACAGAGACCTTTGGAGAATTCAGAACTGGAAAAACTCAACTGTCTCATACACTTTGTGTAACTGCACAACTTTCTGGACAAAATGGATATTCTGGAGGAAAGGTGATATTTGTGGATACAGAAAACACATTCCGCCCAGATCGTCTCCGAGATATAGCTGACCGATTTGGTGTGGATCACGATGCAATGCTAGACAACGTTTTATATGCCAGAGCATACACTAGTGAACATCAGATGGAGCTTTTGGATTATGTAGCAGCTAAATTCCATGAAGAAGCTGGTGTTTTTAAACTCTTGATTATTGATTCTATTATGGCTCTTTTTCGTGTGGATTTCAGCGGCAGGGGCGAGTTGGCAGAGAGACAGCAAAAGCTAGCTCAGATGCTTTCTAGGATTCAGAAAATCTCAGAAGAATATAATGTTGCTGTCTTTATCACTAATCAAATGACTGCTGACCCTGGTGCAACAATGACCTTTCAAGCTGACCCAAAAAAGCCAATTGGAGGTCATATACTTGCACATGCTTCCACAACAAGAATCAGCTTAAGAAAAGGTAGAGGGGAGCTACGCATTGCTAAAATCTATGACAGCCCTGAGATGCCAGAAAATGAAGCCACATTCGCTATCACAGCTGGTGGAATTAATGATGCAAAAGAGTGA
>dmc1_RR3
ATGAGATCAGCGGAGGACCAAGTAGTGGAAGAAACAGCAGGGTTTGATGATGAGGAATCTTTTTTCCAAGATATTGACATGTTACAAAAGCATGGCATTAATGTAGCAGACATTAAGAAGTTAAAATCTGTGGGAATATGCACCGTGAAAGGCATTCAGATGACCACCAAAAAGACTTTGTGTAATATTAAAGGTCTGTCTGAGGCTAAAGTGGACAAGATCAAAGAAGCTGCAAACAAGTTAATAGAGCCTGGGTTTCTGACAGCATTTGACTATAGTCTCAAGAGGAAGATGGTGTTTCACATCTCTACAGGAAGCCAGGAACTTGACAAGCTTTTAGGAGGGGGAATTGAAAGTATGGCAATAACAGAGACCTTTGGAGAATTCAGAACTGGAAAAACTCAACTGTCTCATACACTTTGTGTAACTGCACAACTTTCTGGACAAAATGGATATTCTGGAGGAAAGGTGATATTTGTGGATACAGAAAACACATTCCGCCCAGATCGTCTCCGAGATATAGCTGACCGATTTGGTGTGGATCACGATGCAATGCTAGACAACGTTTTATATGCCAGAGCATACACTAGTGAACATCAGATGGAGCTTTTGGATTATGTAGCAGCTAAATTCCATGAAGAAGCTGGTGTTTTTAAACTCTTGATTATTGATTCTATTATGGCTCTTTTTCGTGTGGATTTCAGCGGCAGGGGCGAGTTGGCAGAGAGACAGCAAAAGCTAGCTCAGATGCTTTCTAGGATTCAGAAAATCTCAGAAGAATATAATGTTGCTGTCTTTATCACTAATCAAATGACTGCTGACCCTGGTGCAACAATGACCTTTCAAGCTGACCCAAAAAAGCCAATTGGAGGTCATATACTTGCACATGCTTCCACAACAAGAATCAGCTTAAGAAAAGGTAGAGGGGAGCTACGCATTGCTAAAATCTATGACAGCCCTGAGATGCCAGAAAATGAAGCCACATTCGCTATCACAGCTGGTGGAATTAATGATGCAAAAGAGTGA

>dmrt1_LL
ATGCCTAACAGTGAGGAGCCATTAAGCAAGCCTCGGAAATCAGAGGTCCAGTCCTCAGGGGCACAATGGAAGAAATCCCCACGCATGCCAAAATGTTCTCGCTGCAGGAACCACGGCTATTCATCGCTATTAAAGGGGCACAAGCGTTTCTGCATGTGGCGGGAATGTCAATGTAAAAAATGCAGTCTAATTGCTGAGAGACAACGGGTAATGGCTGCCCAGGTTGCTTTACGCAGACAGCAAGCCCAAGAAGAGGAACTAGGACTAAGCCACCCTATTCCTCTACCCAGTGCCAGTGACTTGCTTGTCAAAAGGGACCAGAGCAGAAATTCCTGCCTTCTGATGGAAAACAATTGCAACCAGACGACTAGTGCCACTGCTGGTGTGAGCACACCCAGCCTTTCAGATAACAAAATGAATGTTCAGGATTTGCCATCTATCCCCAGCAGGGGGCACATGGAGAGCACATCTGACTTTATGGTTGATCCAGCTTATTATGGCAACTTCTACCAACCTTCCCTGTATCCATATTACAACAACCTCTACAATTATTCTTCTTACCAAATGGCCATGAGTAGTGAACAGGCTGGTGCCAGTGACATAAGTGGATCCTCAACGAAGAATAGTATAAGAAACTTCTCAGCTGCTTATGTTCCAGGACAAGCAGGAAGCCACTGGCAGATGAAAAGTACTGACAACCGATTGGCAGGACACGGTACAAGCTCACAGTACAGGATGCATTCTTACTATCCACAATACCTGGGGCAGGGTGTGCCCACCCCTGCCTGTGTTCCACCATTCTTCACGTTTGAGGAAACCCCAAATTTCCCAGAGGTCAAGTCAAGTGTGTTTTCACCACCCAGCAGCCAGGATTCTGGATTGGTTTCTTTGTCCAGCAGCTCTCCAATCAGCAATGACAGCACCAAAGGTGTAGCAGAGCGTGAAGCTCCCAATGATGCCTCCACCTACACAGTAACAAGCATGGCCGATGACACCAAGATCTGA
>dmrt1_RR1
ATGCCTAACAGTGAGGAGCCATTAAGCAAGCCTCGGAAATCGGAGGTCCAGTCCTCAGGGGCTCAATGGAAGAAATCCCCACGCATGCCAAAATGTTCTCGCTGCAGGAACCACGGCTATTCATCGCTATTAAAGGGGCACAAACGTTTCTGTATGTGGCGGGAATGTCAATGTAAAAAATGCAGTCTTATTGCCGAGAGACAACGGGTAATGGCTGCCCAGGTTGCTTTACGCAGACAGCAAGCCCAAGAAGAGGAACTAGGACTAAGCCACCCTATTCCTCTACCCAGTGCCAGTGACCTGCTTGTCAAAAGGGACCAGAGCAGAAATTCCTGCCTTCTGCTGGAAAACAATTGCAGCCAGACGACTAGTGCCACTGCTGGAGTGAGCACACCCAGCCTTTCAGAGAGCAAAATGAATGTTCAGGATTTGCCATCTATCCCCAGCAGGGGGCACATGGAGAGCACATCTGACTTTATGGTTGACCCAGCTTATTATGGCAACTTCTACCAACCTTCCCTGTATCCATATTACAACAACCTCTACAATTATTCTTCTTACCAAATGGCCATGAGTGGTGAACCAGCTGGTGCCAGTGACATAAGTGGATCCTCAACGAAGAATAGTATAAGAAACTTCTCAACTGCTTATGTTCCAGGACAAGCAGGAAGCCACTGGCAGATGAAAAGTGCTGACAACCGATTGGCAGGACACGGTACAAGCTCACAGTACAGGATGCATTCTTACTATCCACAATACCTGGGGCAGGGTGTGCCCACCCCTGCCTGTGTTCCACCATTCTTCACGTTTGAGGAAAACCCAAATTTCCCAGATGTCAAGTCAAGTGTGTTTTCACCACCCAGCAGCCAGGATTCTGGATTGGTTTCTTTGTCCAGCAGCTCTCCAATCAGCAATGACAGCACCAAAGGTGTAGCAGAGCGTGAAGCTCCCAATGATGCCTCCACCTACACAGTAACAAGCATGGCCGATGACACCAAGATCTGA
>dmrt1_RR2
ATGCCTAACAGTGAGGAGCCATTAAGCAAGCCTCGGAAATCGGAGGTCCAGTCCTCAGGGGCTCAATGGAAGAAATCCCCACGCATGCCAAAATGTTCTCGCTGCAGGAACCACGGCTATTCATCGCTATTAAAGGGGCACAAACGTTTCTGTATGTGGCGGGAATGTCAATGTAAAAAATGCAGTCTTATTGCCGAGAGACAACGGGTAATGGCTGCCCAGGTTGCTTTACGCAGACAGCAAGCCCAAGAAGAGGAACTAGGACTAAGCCACCCTATTCCTCTACCCAGTGCCAGTGACCTGCTTGTCAAAAGGGACCAGAGCAGAAATTCCTGCCTTCTGCTGGAAAACAATTGCAGCCAGACGACTAGTGCCACTGCTGGAGTGAGCACACCCAGCCTTTCAGAGAGCAAAATGAATGTTCAGGATTTGCCATCTATCCCCAGCAGGGGGCACATGGAGAGCACATCTGACTTTATGGTTGACCCAGCTTATTATGGCAACTTCTACCAACCTTCCCTGTATCCATATTACAACAACCTCTACAATTATTCTTCTTACCAAATGGCCATGAGTGGTGAACCAGCTGGTGCCAGTGACATAAGTGGAACCTCAACGAAGAATAGTATAAGAAACTTCTCAGCTGCTTATGTTCCAGGACAAGCAGGAAGCCACTGGCAGATGAAAAGTGCTGACAACCGATTGGCAGGACACGGTACAAGCTCACAGTACAGGATGCATTCTTACTATCCACAATACCTGGGGCAGGGTGTGCCCACCCCTGCCTGTGTTCCACCATTCTTCACGTTTGAGGAAAACCCAAATTTCCCAGATGTCAAGTCAAGTGTGTTTTCACCACCCAGCAGCCAGGATTCTGGATTGGTTTCTTTGTCCAGCAGCTCTCCAATCAGCAATGACAGCACCAAAGGTGTAGCAGAGCGTGAAGCTCCCAATGATGCCTCCACCTACACAGTAACAAGCATGGCCGATGACACCAAGATCTGA
>dmrt1_RR3
ATGCCTAACAGTGAGGAGCCATTAAGCAAGCCTCGGAAATCGGAGGTCCAGTCCTCAGGGGCTCAATGGAAGAAATCCCCACGCATGCCAAAATGTTCTCGCTGCAGGAACCACGGCTATTCATCGCTATTAAAGGGGCACAAACGTTTCTGTATGTGGCGGGAATGTCAATGTAAAAAATGCAGTCTTATTGCCGAGAGACAACGGGTAATGGCTGCCCAGGTTGCTTTACGCAGACAGCAAGCCCAAGAAGAGGAACTAGGACTAAGCCACCCTATTCCTCTACCCAGTGCCAGTGACCTGCTTGTCAAAAGGGACCAGAGCAGAAATTCCTGCCTTCTGCTGGAAAACAATTGCAGCCAGACGACTAGTGCCACTGCTGGAGTGAGCACACCCAGCCTTTCAGAGAGCAAAATGAATGTTCAGGATTTGCCATCTATCCCCAGCAGGGGGCACATGGAGAGCACATCTGACTTTATGGTTGACCCAGCTTATTATGGCAACTTCTACCAACCTTCCCTGTATCCATATTACAACAACCTCTACAATTATTCTTCTTACCAAATGGCCATGAGTGGTGAACCAGCTGGTGCCAGTGACATAAGTGGAACCTCAACGAAGAATAGTATAAGAAACTTCTCAGCTGCTTATGTTCCAGGACAAGCAGGAAGCCACTGGCAGATGAAAAGTGCTGACAACCGATTGGCAGGACACGGTACAAGCTCACAGTACAGGATGCATTCTTACTATCCACAATACCTGGGGCAGGGTGTGCCCACCCCTGCCTGTGTTCCACCATTCTTCACATTTGAGGAAAACCCAAATTTCCCAGATGTCAAGTCAAGTGTGTTTTCACCACCCAGCAGCCAGGATTCTGGATTGGTTTCTTTGTCCAGCAGCTCTCCAATCAGCAATGACAGCACCAAAGGTGTAGCAGAGCGTGAAGCTCCCAATGATGCCTCCACCTACACAGTAACAAGCATGGCCGATGACACCAAGATCTGA

>dmrt2_LL
ATGTACGAGGTCCAGGCTGGGAGTGCCCTGTCCTCTTCCCCCCCGTCCTCTTCCCCCTCGTCCTGCTCCTACTCTTCTTCCCTGGCCGGGGACTCGGAGATAGATGTGGAGAGCCTGGAGCTGGACGGACAGCCCGAAGCTCGCAGGATTGTGGAAGCAGAAGAAGAGGACGAGGATGAGGAGGAGCACCATGGCGATGGCCATAACAGGAGCGATCAGCAGCAGCAGAAATGTGCAGAAAAAGGTGGAGAGCAGAGGAAGCTGAGCAGGACCCCAAAGTGTGCCCGGTGCAGGAATCATGGAGTGGTGTCCTGTCTAAAGGGTCACAAGCGCTTCTGTCGCTGGAGGGACTGTCAGTGTGCCAACTGCCTGCTGGTGGTGGAGAGGCAGAGAGTCATGGCAGCCCAGGTGGCTCTCAGGAGACAGCAAGCCACAGAGGATAAGAAAGGCCTGACAGGGAAACCAACTGTAACAGAGAGAAAAACGGTGTATCAAAGACATATAAGAACCCCCAGCTTGCTGGCGAAGAGTATATTGGAAGGTTATCGACCCTTGCCAGCAGATTCCTATATGGGGCCCAATTCCCCCCTGCCAGCCCCTGTGAGTGACAGAATGAGGAAGAGACGAGCCTTTGCTGATAAGGAGTTGGAGAATATTATGCTGGAGAGGGAGTACAAGGAAAGAGAGATGCTAGAAGCCACTCAGGCTGCAAACCTTTTCTTGCCCAGCCGCATGGTACATGCTGCAGAGTACAACTCCTACAAAGCTGCCTATGGGAACTCACAGGTTGATGTCCCTAACAAAGAGTTCTGCAACTTTGTGCCCACTTGCCTTGATCTCACCATGCAGTATTCGGGGGCAGGGAATGTGGAGCTTATTTCGTCCAATGTCAGCGTGGCAACCACCTATAGACAATACCCCATCCCCTCCAGGTTCTTGGTGTGGCCAAAAACTGGAGGCCCTATCACTGATGCTCTTCTATACCAACAGTACCTGTTAAATGCCACAGCCATGCAGGCACTAAAAACTGGTTCAAACTGGGACTCCAAAAACAACCTCATGATTGATTGCCAACCTACAGAACATGATATGGTACCTCCTAAATTAGAAAACCAAATGCTCCATCAACCGAACCTGTCCCAAGATGTTGGAGAAAGATCTGCATTTTCTCCTCCTAAAAGGAACTTCTCACAGTTATCCAGCAAAGACAGTTTGTCTCCCCAGGACAGTCTTGTGAACAAAATCAGCAAGGAAACAGCAAAGCAGCCTCTGTCTTTAAAGTATAGCCCCTTCCACTCATTATTTCAACAGGCACATCTTGAGAAGTCATTGTCAGAGCTTAAAACACAGAGTGTCAAAGACCCCTATGAAGAGCCTGCAAAGAAATTCAGAGAATGCACATCCAAGGAAAACCAGAAGTACAAATTAACTGTTGATAGTTACAACAAGGAGTTTATCTTGGGCAAAGAACCAGCAACAAAACTTTCTGTCAGTGAGCCCTTACCGTTTTCTGTGGAATCAATCCTGAAGATGCCTTCAACCACAATACAAAGAGCCAGCCAGTAG

>dmrt5_LL
ATGGAGTTAAGCGGGGCCCCTTCTGGATCCCAGGTCCCCCAGACTGCCACTTCCACTTCTCTGCCTGTCACCATGGCCGGAACGTTGCTCCGAGGCCCCCAATTGCTCCTGCGGGCTACTGAGAAATACCCCCGTACCCCGAAGTGCGCCAGATGCAGGAATCACGGGGTTGTGTCGGCTCTAAAGGGCCACAAGCGCTACTGTCGCTGGAAAGACTGCATGTGCGCCAAGTGCACTTTGATCGCGGAGCGCCAGAGGGTCATGGCCGCGCAAGTTGCGCTCCGGCGGCAGCAGGCTCAGGAGGAGAACGAAGCCCGCGAGCTACAACTGCTCTATGGAACCGCCGAGGGGTTAGCGCTGGCCGCGGCCAATGGTATCATCCCACCCAGGCCCGCCTATGAGGTCTTCAGCTCTGTGTGCTCGGATGGAGGCTCAGAAACCAAGATCCAGAAGTTTGACCTGTTCCCCAAGGCGCTCATTCCCAGGTCGGTCACCCCTCAGCAGCTGACCCCTGGGGCCAAGGCGGTGACCCCTGACAGTGAATCGGTGACTGGAAGCACCCAAGGGGCCTCATCTCCTGAAGTCAGACCTGGTTCTGGATCAGAAAACGGGGACGGCGAGTCCTTCCTCAGCTCTCCCATGTCCAAAGCCCTGAAAGAAGGAGAGGACAGCCCGGGCTCCATCAGCCCACTGGGCTCTGATTCTGGTTCTGATGGAGAGAAGGACGAGCAGGACCCCAGTTCTTCCTCCTCCTCCAGGCAGAGGACCCCCATAGACATCCTTACCAGGGTCTTCCCCACCCAGAAGAGAAGCGTTCTAGAGCTGGTTCTACAAGGCTGTGGAGGAGATGTGGTCCAGGCCATTGAGCAGATTCTAAATAACCGAGGTCAGGAGAAGGGTGAGGACACTTGGTCTAGAGAAGCGGCTCTTCAAAGCCTTCAACCTTCAGTGTCCACCAGCCACCGGCCACTCATAGCTGGAGCCATCACCCCAGCCATAGGGACCCTGGGGAGCAGATCCGCCTTCTCCCCTTTGCAGCCAAATTCCACCCACTTTGGGACAGACACCAACACCTACCAGCTAGGGGGACACCTCGGACTCAACCCTTTAAGATTGGCCTATTCTGCCCACAGCAGAGGACTTGCCTTCATGACTCCTTACTCCACAGCTGGCTTCATGCCCACCCTTGGCTTCCGCCCACCTATGGACTATGCCTTTAGTGACCTGATGAGGGACCGGGCAAATGTGCACAAGGACCAGGTCTACACAAACGGTCTCTATGGGTCTGTAGTCAATAACAACACAGAGAAACAATGA

>dnmt1_LL_var1
ATGCCGGCACAAGCCGCCTCTCCCGCCCTACCTGCTGATGTCAGGAAGAGACTGAAGGCATTGGATAAAGAACAGGATGGACTAACTGAAAAGGAATGTGTAGAACAGAAACTGAATTTGGTGACGGACTATCTTGAAGCAGATGCTAAAGATGCATTGACTGATTTGGAGACCAAGCTGAACAAAGAGGAGCTGTCTGAAGAAGGTTATCTGACAAAAGTGAAAGCCTTGTTGCAAAAAGAGTTTGGTTTTGAGAATGGAGTAGTAAATGGAGACACTAATGGATGTTCTCCAAATGGCACTTGTGGCAGTGAAGACGAAGATGTGGAAATGGAGGAAGCGGTAACACCTGGAACAAAAGGCCGTAGAGGCAGGAAAAGCAAGATCAATGGGGAGACCAAGAAATCCTCTGGACGGGCACGTCCCACAAGAAGTACAGGCAAACAGCCCACCATCATGTCAATGTTTTCTAAAGGGTCTAACAAACGTAAGTCAAATGATGTAAATGGTGACGTAAAAGCTGAACCTCACATAAAAGCTGAACCTGAAGCACCCAATGAAGTAGAGGAAACAGAAGAGCAGGTGGAGAAGAAGCTGAAAGTTGAAACCAGTGAGGAAGTTGGGATAGTAAAAACTGAAACTTCCAAGACAAAGCCTGCTCTGGCACCAAAGACCCCTCCTCCAAAGTGTGTTGACTGCAGGCAGTACCTGGATGATCCTGATCTCAAATTTTTTCAAGGAGATCCAGATGATGCTTTGGATGAGCCAGAAATGTTGACCGATGAGCGCTTGTCTTTATTTGATGCTAACGAGGATGGCTTTGAAAGCTATGATGACCTCCCCCAGCACAAAGTTACATGTTTCAGTATTTATGACAAGAGGGGACACTTGTGTCCGTTTGACTCTGGTTTGATTGAAAAGAACGTTGAGCTGTATTTTAGCGGTGTTGTGAAACCTATATATGAGGACAATCCCTCTCTAGATGGTGGGGTACGAGCAAAGAAGCTGGGTCCCATTAATGCCTGGTGGATAACTGGATTTGATGGAGGAGAAAAAGCTTTGATTGGCTTCACTACAGCCTTTGCCGACTACTTTCTGATGGATCCCAGTGAAGAGTACAGTCCAATATTCGCTGTGATGCAGGAGAAGATCTATATGAGTAAAATTGTGGTTGAGTTTCTCCAGCATAATCAAGACTCAACTTATGAGGATCTACTGAACAGGATAGAAACCACCGTACCACCAGCCGGTCTGAACTTTAACCGCTTCACAGAAGACTCCCTACTGAGACATGCTCAGTTTATTGTGGAGCAAGTGGAAAGTTATGATGATGCTGCAGACAGTGATGAGCAGCCAATTATTATAACTCCTTGCATGAGAGACCTCATCAAATTGGCTGGAGTTACACTCGGTAAAAGGCGTGCTGTGAGGAAGCAAGCCATAAGACATCCCACAAAGATCATAAAGGATAAAGGGCCCACAAAAGCCACAACCACTAGACTGGTTTACCAGATCTTTGACACGTTCTTCTCGGATCAAATTGAGAACAATGAAGAGAAGGAGAATATGAAGCGTAGACGCTGTGGGGTTTGTGAGGTTTGTCAGCAGCCAGAATGTGGCAAATGCCGAGCCTGCCAGGACATGATAAAGTTTGGTGGAAGTGGCCGTAATAAGCAGGCCTGCCTGCAAAGAAGGTGTCCAAACTTGGCTGTTAAAGAAGCTGATGAAGATGAGGAAGTGGATGATAACATTCCAGAAATGCCTTCTCCTAAGAAGATACTCCAGGGAAGGAAAAAGAAACAAGAGAAGAAAAACAGAATCTCATGGCGAGGTGACCCTGTCAAGGTTGAAGGGAAGAAGGAATACTATCTGAAAGTGTCTATTGATGATGAAATCCTTGAAGTTGGAGATTGTGTATCTGTGAGTCCAGATAATCCCACTGAGCCCCTGTATTTGGCAAGGATCACATCTATGTGGGAAGATGTCAATGGCCCCATGTTCCATGCTCACTGGTTTTGCCTGGGCTCAGACACTGTTCTTGGTGCCACATCTGATCCCTTGGAGCTCTTTATTGTGGATGAGTGTGAGGACATGCAGCTGTCCTATATTCATGGAAAGGTCAATGTGGTCTACAAAGCACCATCTGAGGACTGGTTCATGGAGGGAGGAGTGGAGGATGAGAATGTGGTGGAAGATGATGGCAAATCTTACTTCTACCAATTGTGGTATGATCCGGAGTATGCCCGCTTTGAGACTCCTCCACAGCTGCAACCAATAGAGGAAAACAAGCACAAATTCTGCACTAGCTGTGCCAGACTAGATGAAATAAGACAGAGGGAGATTCCCAAAGTTTTTGACGTTGCTGAAGATTTCGATGGTAAAGTCTGTTATAACATGGCTACAAAAAATGGTGTGCATTACAAGATTGGTGATGGTGTACTGCTCCTGCCTGATTCCTTCTCATTCAGTGTTAAGCTGAGCAGTCCTGTTAAACGTTCCCATAAAAAGGATGATGTGGATGAAGAGCTGTATCCAGAATATTACCGCAAATCTTCTGACTACATTAAGGGCAGCAACCTGGATGCCCCTGAGCCATATAGAATAGGTCGCATTAAGGAGATCTACTGTAACAAGAAAAGCAATGGGAAACCAAATGAGTCAGATATCAAGCTGCGGGTGTACAAGTTCTACAGGCCTGAGAATACACATAAAGGAAGAAAAGCCAGTTACCATGCAGATATCAACCTGGTGTACTGGAGTGATGAAGAGGCAACCGTGGAATTCAAAGATGTCCAGGGCCGTGCCATGGTAGAATATGGAGAAGATTTGACCGAGTCAATCCAGGAGTACTCTGATGGTGGAGCAGACAGGTTTTACTTCTTGGAGGCCTACAATGCAAAAGCGAAAAGCTTTGAAGACCCACCCAATCATGCTCGTAGTTCCATGAACAAAGGGAAAGGAAAAGGCAAGGGTAAAGGGAAGGGAAAATCTTCTGCTCAGTCTGAAGATCGTAAACCAGCAGATCAACTGCCTAAACTCCATACACTTGATGTGTTCTCAGGCTGTGGAGGGTTGTCTGAGGGCTTCCATCAAGCAGGTATATCTGAGACTAAATGGGCCATAGAGATGTGGGAGCCAGCTGCCCAGGCCTTCAGGTTAAACAATCCTGGCACAACAGTGTTTACAGAAGATTGTAATGTTCTGCTGAAGCTGGTAATGGCAGGGGAGAAGACAAATGCCCTGGGCCAGAAGCTACCACAGAAAGGAGATGTTGAAATGCTGTGTGGCGGCCCACCTTGTCAAGGTTTCAGTGGTATGAACAGGTTTAACTCCAGAACCTATTCAAAGTTCAAGAACTCCTTAGTGGTTTCTTATCTCAGCTATTGTGATTATTATAGGCCTAAATTCTTCCTGCTGGAGAACGTCAGGAACTTTGTGTCTTTCAAAAGCTCCATGGTGCTCAAACTGACTCTGCGTTGCCTTGTACGAATGGGTTACCAGTGTACTTTTGGAGTGCTCCAAGCTGGTCAGTATGGTGTACCTCAGACACGTAGACGAGCAATCGTACTTGCTGCTGCTCCAGGGGAGAAGCTGCCTATGTTCCCTGAGCCACTGCATGTGTTTGCACCCCGTGCCTGTCAGCTAAATGTTGTTGTGGATGAAAAGAAATATGTGAGCAACATCACAAGAACAAACTCCAGCCTCTTTAGAACAATCACCGTGAGAGATTCAATGTCAGACCTTCCAGAGATCCGCAATGGTGCATCGGCTCTTGAGATCTCCTACAATGGTGAACCCCAGTCCTGGTTCCAGAGGCAGATTCGGGGCTCACAGTATCAGCCTATCCTCAGGGATCACATGTGTAAGGATATGAGCGCCTTGGTGGCTGCTAGAATGAGACACATACCTCTTGCCCCTGGCTCTGACTGGCGAGACCTACCAAACATTGAAGTTCGCTTAACTGATGGTACAAACTCACGGAAGCTGCGGTACACTCACACCGACAAGAAGAATGGGCGCAGTAGCACTGGTGCTCTAAGGGGTGTTTGTTGCTGTGCTGAAGGTAAATCGTGTGATCCAGCAGACCGGCAGTTTAACACACTTATTCCCTGGTGTCTGCCACACACAGGGAACAGACACAATCATTGGGCTGGCCTTTATGGCAGACTGGAGTGGGATGGCTTCTTCAGTACTACAGTTACTAACCCTGAGCCTATGGGCAAGCAGGGCCGTGTTCTTCACCCAGAGCAGCACCGTGTGGTGAGTGTAAGGGAGTGTGCCCGGTCTCAAGGCTTTCCAGACACCTACAGATTCTTTGGAAACATCTTGGATAAACACAGACAAGTTGGTAATGCTGTACCTCCACCACTATCTAAAGCCATTGGTTTAGAGGTAAAGGCCTGTGTCGTGGCAAAGCTTAAAGAGAAGGAAACAGAAATTGTAAAGAAAGAGAAGATGGAAATGGATTAA
>dnmt1_LL_var2
ATGCCGGCACAAGCCGCCTCTCCCGCCCTACCTGCTGATGTCAGGAAGAGACTGAAGGCATTGGATAAAGAACAGGATGGACTAACTGAAAAGGAATGTGTAGAACAGAAACTGAATTTGGTGACGGACTATCTTGAAGCAGATGCTAAAGATGCATTGACTGATTTGGAGACCAAGCTGAACAAAGAGGAGCTGTCTGAAGAAGGTTATCTGACAAAAGTGAAAGCCTTGTTGCAAAAAGAGTTTGGTTTTGAGAATGGAGTAGTAAATGGAGACACTAATGGATGTTCTCCAAATGGCACTTGTGGCAGTGAAGACGAAGATGTGGAAATGGAGGAAGCGGTAACACCTGGAACAAAAGGCCGTAGAGGCAGGAAAAGCAAGATCAATGGGGAGACCAAGAAATCCTCTGGACGGGCACGTCCCACAAGAAGTACAGGCAAACAGCCCACCATCATGTCAATGTTTTCTAAAGGGTCTAACAAACGTAAGTCAAATGATGTAAATGGTGACGTAAAAGCTGAACCTCACATAAAAGCTGAACCTGAAGCACCCAATGAAGTAGAGGAAACAGAAGAGCAGGAGCAGGTGGAGAAGAAGCTGAAAGTTGAAACCAGTGAGGAAGTTGGGATAGTAAAAACTGAAACTTCCAAGACAAAGCCTGCTCTGGCACCAAAGACCCCTCCTCCAAAGTGTGTTGACTGCAGGCAGTACCTGGATGATCCTGATCTCAAATTTTTTCAAGGAGATCCAGATGATGCTTTGGATGAGCCAGAAATGTTGACCGATGAGCGCTTGTCTTTATTTGATGCTAACGAGGATGGCTTTGAAAGCTATGATGACCTCCCCCAGCACAAAGTTACATGTTTCAGTATTTATGACAAGAGGGGACACTTGTGTCCGTTTGACTCTGGTTTGATTGAAAAGAACGTTGAGCTGTATTTTAGCGGTGTTGTGAAACCTATATATGAGGACAATCCCTCTCTAGATGGTGGGGTACGAGCAAAGAAGCTGGGTCCCATTAATGCCTGGTGGATAACTGGATTTGATGGAGGAGAAAAAGCTTTGATTGGCTTCACTACAGCCTTTGCCGACTACTTTCTGATGGATCCCAGTGAAGAGTACAGTCCAATATTCGCTGTGATGCAGGAGAAGATCTATATGAGTAAAATTGTGGTTGAGTTTCTCCAGCATAATCAAGACTCAACTTATGAGGATCTACTGAACAGGATAGAAACCACCGTACCACCAGCCGGTCTGAACTTTAACCGCTTCACAGAAGACTCCCTACTGAGACATGCTCAGTTTATTGTGGAGCAAGTGGAAAGTTATGATGATGCTGCAGACAGTGATGAGCAGCCAATTATTATAACTCCTTGCATGAGAGACCTCATCAAATTGGCTGGAGTTACACTCGGTAAAAGGCGTGCTGTGAGGAAGCAAGCCATAAGACATCCCACAAAGATCATAAAGGATAAAGGGCCCACAAAAGCCACAACCACTAGACTGGTTTACCAGATCTTTGACACGTTCTTCTCGGATCAAATTGAGAACAATGAAGAGAAGGAGAATATGAAGCGTAGACGCTGTGGGGTTTGTGAGGTTTGTCAGCAGCCAGAATGTGGCAAATGCCGAGCCTGCCAGGACATGATAAAGTTTGGTGGAAGTGGCCGTAATAAGCAGGCCTGCCTGCAAAGAAGGTGTCCAAACTTGGCTGTTAAAGAAGCTGATGAAGATGAGGAAGTGGATGATAACATTCCAGAAATGCCTTCTCCTAAGAAGATACTCCAGGGAAGGAAAAAGAAACAAGAGAAGAAAAACAGAATCTCATGGCGAGGTGACCCTGTCAAGGTTGAAGGGAAGAAGGAATACTATCTGAAAGTGTCTATTGATGATGAAATCCTTGAAGTTGGAGATTGTGTATCTGTGAGTCCAGATAATCCCACTGAGCCCCTGTATTTGGCAAGGATCACATCTATGTGGGAAGATGTCAATGGCCCCATGTTCCATGCTCACTGGTTTTGCCTGGGCTCAGACACTGTTCTTGGTGCCACATCTGATCCCTTGGAGCTCTTTATTGTGGATGAGTGTGAGGACATGCAGCTGTCCTATATTCATGGAAAGGTCAATGTGGTCTACAAAGCACCATCTGAGGACTGGTTCATGGAGGGAGGAGTGGAGGATGAGAATGTGGTGGAAGATGATGGCAAATCTTACTTCTACCAATTGTGGTATGATCCGGAGTATGCCCGCTTTGAGACTCCTCCACAGCTGCAACCAATAGAGGAAAACAAGCACAAATTCTGCACTAGCTGTGCCAGACTAGATGAAATAAGACAGAGGGAGATTCCCAAAGTTTTTGACGTTGCTGAAGATTTCGATGGTAAAGTCTGTTATAACATGGCTACAAAAAATGGTGTGCATTACAAGATTGGTGATGGTGTACTGCTCCTGCCTGATTCCTTCTCATTCAGTGTTAAGCTGAGCAGTCCTGTTAAACGTTCCCATAAAAAGGATGATGTGGATGAAGAGCTGTATCCAGAATATTACCGCAAATCTTCTGACTACATTAAGGGCAGCAACCTGGATGCCCCTGAGCCATATAGAATAGGTCGCATTAAGGAGATCTACTGTAACAAGAAAAGCAATGGGAAACCAAATGAGTCAGATATCAAGCTGCGGGTGTACAAGTTCTACAGGCCTGAGAATACACATAAAGGAAGAAAAGCCAGTTACCATGCAGATATCAACCTGGTGTACTGGAGTGATGAAGAGGCAACCGTGGAATTCAAAGATGTCCAGGGCCGTGCCATGGTAGAATATGGAGAAGATTTGACCGAGTCAATCCAGGAGTACTCTGATGGTGGAGCAGACAGGTTTTACTTCTTGGAGGCCTACAATGCAAAAGCGAAAAGCTTTGAAGACCCACCCAATCATGCTCGTAGTTCCATGAACAAAGGGAAAGGAAAAGGCAAGGGTAAAGGGAAGGGAAAATCTTCTGCTCAGTCTGAAGATCGTAAACCAGCAGATCAACTGCCTAAACTCCATACACTTGATGTGTTCTCAGGCTGTGGAGGGTTGTCTGAGGGCTTCCATCAAGCAGGTATATCTGAGACTAAATGGGCCATAGAGATGTGGGAGCCAGCTGCCCAGGCCTTCAGGTTAAACAATCCTGGCACAACAGTGTTTACAGAAGATTGTAATGTTCTGCTGAAGCTGGTAATGGCAGGGGAGAAGACAAATGCCCTGGGCCAGAAGCTACCACAGAAAGGAGATGTTGAAATGCTGTGTGGCGGCCCACCTTGTCAAGGTTTCAGTGGTATGAACAGGTTTAACTCCAGAACCTATTCAAAGTTCAAGAACTCCTTAGTGGTTTCTTATCTCAGCTATTGTGATTATTATAGGCCTAAATTCTTCCTGCTGGAGAACGTCAGGAACTTTGTGTCTTTCAAAAGCTCCATGGTGCTCAAACTGACTCTGCGTTGCCTTGTACGAATGGGTTACCAGTGTACTTTTGGAGTGCTCCAAGCTGGTCAGTATGGTGTACCTCAGACACGTAGACGAGCAATCGTACTTGCTGCTGCTCCAGGGGAGAAGCTGCCTATGTTCCCTGAGCCACTGCATGTGTTTGCACCCCGTGCCTGTCAGCTAAATGTTGTTGTGGATGAAAAGAAATATGTGAGCAACATCACAAGAACAAACTCCAGCCTCTTTAGAACAATCACCGTGAGAGATTCAATGTCAGACCTTCCAGAGATCCGCAATGGTGCATCGGCTCTTGAGATCTCCTACAATGGTGAACCCCAGTCCTGGTTCCAGAGGCAGATTCGGGGCTCACAGTATCAGCCTATCCTCAGGGATCACATGTGTAAGGATATGAGCGCCTTGGTGGCTGCTAGAATGAGACACATACCTCTTGCCCCTGGCTCTGACTGGCGAGACCTACCAAACATTGAAGTTCGCTTAACTGATGGTACAAACTCACGGAAGCTGCGGTACACTCACACCGACAAGAAGAATGGGCGCAGTAGCACTGGTGCTCTAAGGGGTGTTTGTTGCTGTGCTGAAGGTAAATCGTGTGATCCAGCAGACCGGCAGTTTAACACACTTATTCCCTGGTGTCTGCCACACACAGGGAACAGACACAATCATTGGGCTGGCCTTTATGGCAGACTGGAGTGGGATGGCTTCTTCAGTACTACAGTTACTAACCCTGAGCCTATGGGCAAGCAGGGCCGTGTTCTTCACCCAGAGCAGCACCGTGTGGTGAGTGTAAGGGAGTGTGCCCGGTCTCAAGGCTTTCCAGACACCTACAGATTCTTTGGAAACATCTTGGATAAACACAGACAAGTTGGTAATGCTGTACCTCCACCACTATCTAAAGCCATTGGTTTAGAGGTAAAGGCCTGTGTCGTGGCAAAGCTTAAAGAGAAGGAAACAGAAATTGTAAAGAAAGAGAAGATGGAAATGGATTAA
>dnmt1_RR1
ATGCCGGCCCAAGCCGCCTCTCCCGCCCTACCTGCTGATGTCAGGAAGAGACTGAAGGCATTGGATAAAGAACAGGATGGACTAACTGAAAAGGAATGTGTAGAACAGAAACTGAATTTGGTGACAGACTATCTTGAAGCAGATGCTAAAGATGCATTGACTGATTTGGAGACCAAGCTGAACAAAGAGGAGCTGTCTGAAGAAGGTTATCTGACAAAAGTGAAAGCCTTGTTGCAAAAAGAGTTTGGTTTTGAGAATGGAGCAGTAAATGGAGAGACTAATGGATGTTCTCCAAATGGCACTTGTGGCAGTGAAGACGAAGATGTGGAAATGGAGGAAGCGGTAACACCTGGAACAAAAGGCCGTAGAGGCAGGAAAAGCAAGATCAATGGGGAGACAAAGAAATCCTCTGGACGGGCACGTCCCACAAGAAGTACAGGCAAACAGCCCACCATCATGTCAATGTTTTCTAAAGGGTCTAACAAACGTAAGTCAAATGATGTAAATGGTGACGTAAAAGCTGAACCTCACATAAAAGCTGAACCTGAAGCACCCAATGAAGTAGAGGAAACGGAAGAGCAGGAGCAGGTGGAGAAGAAGCTGAAAGTTGAAACCAGTGAGGAAGTTGGGATAGTAAAAACTGAAACTCCCAAGACAAAGCCTGTTCTGGCACCAAAGACCCCTCCTCCAAAGTGTGTTGACTGCAGGCAGTACCTGGATGATCCTGATCTCAAATTTTTTCAAGGAGATCCAGATGATGCTTTGGATGAGCCAGAAATGTTGACCGATGAGCGCTTGTCTTTATTTGATGCTAACGAGGATGGCTTTGAAAGCTATGAGGACCTCCCCCAGCACAAAGTTACATGTTTCAGTATTTATGACAAGAGGGGACACTTGTGTCCGTTTGACTCTGGTTTGATTGAAAAGAACGTTGAGCTGTATTTTAGTGGTGTTGTGAAACCTATATATGAGGACAATCCCTCTCTAGATGGTGGGGTACGAGCAAAGAAGCTGGGTCCCATTAATGCCTGGTGGATAACTGGATTTGATGGAGGAGAAAAAGCTTTGATTGGCTTCACTACAGCCTTTGCGGACTACTTCCTGATGGATCCCAGTGAAGAGTACAGTCCAATATTCGCTGTGATGCAGGAGAAGATCTATATGAGTAAAATTGTGGTTGAGTTTCTCCAGCATAATCAAGACTCAACATATGAGGATCTACTGAACAGGATAGAAACCACCGTACCACCAGCCGGTCTGAACTTTAACCGCTTCACAGAAGACTCCCTACTGAGACATGCTCAGTTTATTGTGGAGCAAGTGGAAAGTTATGATGATGCTGCAGACAGTGATGAGCAGCCAATAATTATAACTCCCTGCATGAGAGACCTCATCAAGTTGGCTGGAGTTACACTCGGTAAAAGGCGTGCTGTGAGGAAGCAAGCCATAAGACATCCCACAAAGATCATAAAGGATAAAGGGCCCACAAAAGCCACAACCACTAGACTGGTTTACCAGATCTTTGACACGTTCTTCTCGGATCAAATTGAGAACAATGAAGAGAAGGAGAATATGAAGCGTAGACGCTGTGGGGTTTGTGAGGTTTGTCAGCAGCCAGAATGTGGCAAATGCAGAGCCTGCCAGGACATGATAAAGTTTGGTGGAAGTGGTCGTAATAAGCAGGCCTGCCTGCAAAGAAGGTGTCCAAACTTGGCTGTTAAAGAAGCTGATGAAGATGAGGAAGTGGATGATAACATTCCAGAAATGCCTTCTCCTAAGAAGATACTTCAGGGAAGGAAAAAGAAACAAGAGAAGAAAAACAGAATTTCATGGCGAGGTGACCCTGTCAAGGTTGAAGGGAAGAAGGAATACTATCTGAAAGTATCTATTGATGATGAAATCCTTGAAGTTGGAGATTGTGTATCTGTGAGTCCAGATAATCCCACTGAGCCCCTGTATTTGGCAAGGATCACATCCATGTGGGAAGATGTCAATGGCCCCATGTTCCATGCTCACTGGTTTTGCCTGGGCTCAGACACTGTTCTTGGTGCCACATCTGATCCCTTGGAGCTCTTTATTGTGGATGAGTGTGAGGACATGCAGCTGTCCTATATTCATGGAAAGGTCAATGTGGTCTACAAAGCACCATCTGAGGACTGGTTCATGGAGGGAGGAGTGGAGGATGAGAATGTGGTGGAAGATGATGGCAAATCTTACTTCTACCAATTGTGGTATGATCCGGAGTATGCCCGCTTTGAGACTCCTCCACAGCTGCAACCAATAGAGGACAACAAGCACAAATTCTGCACTAGCTGTGCCAGACTAGATGAAATAAGACAGAGGGAGATTCCCAAAGTTTTTGACGTTGCTGAAGATTTCGATGGTAAAGTCTGCTATAACATGGCTACAAAAAATGGTGTGCAATACAAGATTGGTGATGGTGTACTGCTCCTGCCTGATTCCTTCTCATTCAGTGTTAAGCTGAGCAGTCCTGTTAAACGTTCCCATAAAAAGGATGATGTGGATGAAGAGCTGTATCCAGAATATTACCGCAAATCTTCTGACTACATTAAGGGCAGCAACCTGGATGCCCCTGAGCCATATAGAATAGGTCGCATTAAGGAGATCTACTGTAACAAGAAAAGCAATGGGAAACCAAATGAGTCAGATATCAAGCTGCGGGTGTACAAGTTCTACAGGCCTGAGAATACACATAAAGGAAGAAAAGCCAGTTACCATGCAGATATCAACCTGGTGTACTGGAGTGATGAAGAGGCAACCGTGGAATTCAAAGATGTCCAGGGCCGTGCCATGGTAGAATATGGAGAAGATTTGACCGAGTCAATCCAGGAGTACTCTGATGGTGGAGCAGACAGGTTTTACTTCTTGGAGGCCTACAATGCAAAAGCGAAAAGCTTTGAAGACCCACCCAATCATGCGCGTACTTCCATGAACAAAGGGAAAGGAAAAGGCAAGGGTAAAGGGAAGGGAAAATCTTCTGCTCAGTCTGAAGATCGCAAACCAGCAGATCAACTGCCTAAACTCCATACACTTGATGTGTTCTCAGGCTGTGGAGGGTTGTCAGAGGGCTTCCATCAAGCAGGTATATCTGAGACTAAATGGGCCATAGAGATGTGGGAGCCAGCTGCCCAGGCCTTCAGGTTAAACAATCCTGGCACAACAGTGTTTACAGAAGATTGTAATGTTCTGCTGAAGCTGGTAATGGCAGGGGAGAAGACAAATGCCCTGGGCCAGAAGCTACCACAGAAAGGAGATGTTGAAATGCTGTGTGGCGGCCCACCTTGTCAAGGTTTCAGTGGTATGAACAGGTTTAACTCCAGAACCTATTCAAAGTTCAAGAACTCCTTAGTGGTTTCTTATCTCAGCTATTGTGATTATTATAGGCCTAAATTCTTCCTGCTGGAGAACGTCAGGAACTTTGTGTCTTTCAAAAGCTCCATGGTGCTCAAACTGACTCTGCGTTGCCTTGTACGAATGGGTTACCAGTGTACTTTTGGAGTGCTCCAAGCTGGTCAGTATGGTGTACCTCAGACACGTAGACGAGCAATCGTACTTGCTGCTGCTCCAGGGGAGAAGCTACCCATGTTCCCTGAGCCACTGCATGTGTTTGCACCCCGTGCCTGTCAGCTAAATGTTGTTGTGGATGAAAAGAAATATGTGAGCAACATCACAAGAACAAACTCCAGCCTCTTTAGAACAATTACCGTGAGAGATTCAATGTCAGACCTTCCAGAGATCCGCAATGGTGCGTCGGCTCTTGAGATCTCCTACAATGGTGAACCCCAGTCCTGGTTCCAGAGGCAGATTCGGGGGTCACAGTATCAGCCTATCCTCAGGGATCACATGTGTAAGGATATGAGCGCCTTGGTGGCTGCTAGAATGAGACACATACCTCTTGCCCCTGGCTCTGACTGGCGAGACCTACCAAACATTGAAGTTCGCTTAACTGATGGTACAACCTCACGGAAGCTGCGGTACACTCACACCGACAAGAAGAATGGGCGCAGTAGCACTGGTGCTCTAAGGGGCGTTTGTTGCTGTGCTGAAGGTAAATCGTGTGATCCAGCAGACCGGCAGTTTAACACACTTATTCCCTGGTGTCTGCCACACACAGGGAACAGACACAATCATTGGGCTGGCCTTTATGGCAGACTGGAGTGGGATGGCTTCTTCAGCACTACAGTTACTAACCCTGAGCCTATGGGCAAGCAGGGCCGTGTTCTTCACCCAGAGCAGCACCGTGTGGTTAGTGTAAGGGAGTGTGCCCGGTCTCAAGGCTTTCCAGACACCTACAGATTCTTTGGAAACATCTTGGATAAACACAGACAAGTTGGTAATGCTGTACCTCCACCACTATCTAAAGCCATTGGTTTAGAGGTAAAGGCCTGTGTCATGGCAAAGCTTAAAGAGAAGGAAACAGAAATTGTAAAGAAAGAGAAGATGGAAATGGATTAA
>dnmt1_RR2
ATGCCGGCCCAAGCCGCCTCTCCCGCCCTACCTGCTGATGTCAGGAAGAGACTGAAGGCATTGGATAAAGAACAGGATGGACTAACTGAAAAGGAATGTGTAGAACAGAAACTGAATTTGGTGACAGACTATCTTGAAGCAGATGCTAAAGATGCATTGACTGATTTGGAGACCAAGCTGAACAAAGAGGAGCTGTCTGAAGAAGGTTATCTGACAAAAGTGAAAGCCTTGTTGCAAAAAGAGTTTGGTTTTGAGAATGGAGCAGTAAATGGAGAGACTAATGGATGTTCTCCAAATGGCACTTGTGGCAGTGAAGACGAAGATGTGGAAATGGAGGAAGCGGTAACACCTGGAACAAAAGGCCGTAGAGGCAGGAAAAGCAAGATCAATGGGGAGACAAAGAAATCCTCTGGACGGGCACGTCCCACAAGAAGTACAGGCAAACAGCCCACCATCATGTCAATGTTTTCTAAAGGGTCTAACAAACGTAAGTCAAATGATGTAAATGGTGACGTAAAAGCTGAACCTCACATAAAAGCTGAACCTGAAGCACCCAATGAAGTAGAGGAAACGGAAGAGCAGGAGCAGGTGGAGAAGAAGCTGAAAGTTGAAACCAGTGAGGAAGTTGGGATAGTAAAAACTGAAACTCCCAAGACAAAGCCTGTTCTGGCACCAAAGACCCCTCCTCCAAAGTGTGTTGACTGCAGGCAGTACCTGGATGATCCTGATCTCAAATTTTTTCAAGGAGATCCAGATGATGCTTTGGATGAGCCAGAAATGTTGACCGATGAGCGCTTGTCTTTATTTGATGCTAACGAGGATGGCTTTGAAAGCTATGAGGACCTCCCCCAGCACAAAGTTACATGTTTCAGTATTTATGACAAGAGGGGACACTTGTGTCCGTTTGACTCTGGTTTGATTGAAAAGAACGTTGAGCTGTATTTTAGTGGTGTTGTGAAACCTATATATGAGGACAATCCCTCTCTAGATGGTGGGGTACGAGCAAAGAAGCTGGGTCCCATTAATGCCTGGTGGATAACTGGATTTGATGGAGGAGAAAAAGCTTTGATTGGCTTCACTACAGCCTTTGCGGACTACTTCCTGATGGATCCCAGTGAAGAGTACAGTCCAATATTCGCTGTGATGCAGGAGAAGATCTATATGAGTAAAATTGTGGTTGAGTTTCTCCAGCATAATCAAGACTCAACATATGAGGATCTACTGAACAGGATAGAAACCACCGTACCACCAGCCGGTCTGAACTTTAACCGCTTCACAGAAGACTCCCTACTGAGACATGCTCAGTTTATTGTGGAGCAAGTGGAAAGTTATGATGATGCTGCAGACAGTGATGAGCAGCCAATAATTATAACTCCCTGCATGAGAGACCTCATCAAGTTGGCTGGAGTTACACTCGGTAAAAGGCGTGCTGTGAGGAAGCAAGCCATAAGACATCCCACAAAGATCATAAAGGATAAAGGGCCCACAAAAGCCACAACCACTAGACTGGTTTACCAGATCTTTGACACGTTCTTCTCGGATCAAATTGAGAACAATGAAGAGAAGGAGAATATGAAGCGTAGACGCTGTGGGGTTTGTGAGGTTTGTCAGCAGCCAGAATGTGGCAAATGCAGAGCCTGCCAGGACATGATAAAGTTTGGTGGAAGTGGTCGTAATAAGCAGGCCTGCCTGCAAAGAAGGTGTCCAAACTTGGCTGTTAAAGAAGCTGATGAAGATGAGGAAGTGGATGATAACATTCCAGAAATGCCTTCTCCTAAGAAGATACTTCAGGGAAGGAAAAAGAAACAAGAGAAGAAAAACAGAATTTCATGGCGAGGTGACCCTGTCAAGGTTGAAGGGAAGAAGGAATACTATCTGAAAGTATCTATTGATGATGAAATCCTTGAAGTTGGAGATTGTGTATCTGTGAGTCCAGATAATCCCACTGAGCCCCTGTATTTGGCAAGGATCACATCCATGTGGGAAGATGTCAATGGCCCCATGTTCCATGCTCACTGGTTTTGCCTGGGCTCAGACACTGTTCTTGGTGCCACATCTGATCCCTTGGAGCTCTTTATTGTGGATGAGTGTGAGGACATGCAGCTGTCCTATATTCATGGAAAGGTCAATGTGGTCTACAAAGCACCATCTGAGGACTGGTTCATGGAGGGAGGAGTGGAGGATGAGAATGTGGTGGAAGATGATGGCAAATCTTACTTCTACCAATTGTGGTATGATCCGGAGTATGCCCGCTTTGAGACTCCTCCACAGCTGCAACCAATAGAGGACAACAAGCACAAATTCTGCACTAGCTGTGCCAGACTAGATGAAATAAGACAGAGGGAGATTCCCAAAGTTTTTGACGTTGCTGAAGATTTCGATGGTAAAGTCTGCTATAACATGGCTACAAAAAATGGTGTGCAATACAAGATTGGTGATGGTGTACTGCTCCTGCCTGATTCCTTCTCATTCAGTGTTAAGCTGAGCAGTCCTGTTAAACGTTCCCATAAAAAGGATGATGTGGATGAAGAGCTGTATCCAGAATATTACCGCAAATCTTCTGACTACATTAAGGGCAGCAACCTGGATGCCCCTGAGCCATATAGAATAGGTCGCATTAAGGAGATCTACTGTAACAAGAAAAGCAATGGGAAACCAAATGAGTCAGATATCAAGCTGCGGGTGTACAAGTTCTACAGGCCTGAGAATACACATAAAGGAAGAAAAGCCAGTTACCATGCAGATATCAACCTGGTGTACTGGAGTGATGAAGAGGCAACCGTGGAATTCAAAGATGTCCAGGGCCGTGCCATGGTAGAATATGGAGAAGATTTGACCGAGTCAATCCAGGAGTACTCTGATGGTGGAGCAGACAGGTTTTACTTCTTGGAGGCCTACAATGCAAAAGCGAAAAGCTTTGAAGACCCACCCAATCATGCGCGTACTTCCATGAACAAAGGGAAAGGAAAAGGCAAGGGTAAAGGGAAGGGAAAATCTTCTGCTCAGTCTGAAGATCGCAAACCAGCAGATCAACTGCCTAAACTCCATACACTTGATGTGTTCTCAGGCTGTGGAGGGTTGTCAGAGGGCTTCCATCAAGCAGGTATATCTGAGACTAAATGGGCCATAGAGATGTGGGAGCCAGCTGCCCAGGCCTTCAGGTTAAACAATCCTGGCACAACAGTGTTTACAGAAGATTGTAATGTTCTGCTGAAGCTGGTAATGGCAGGGGAGAAGACAAATGCCCTGGGCCAGAAGCTACCACAGAAAGGAGATGTTGAAATGCTGTGTGGCGGCCCACCTTGTCAAGGTTTCAGTGGTATGAACAGGTTTAACTCCAGAACCTATTCAAAGTTCAAGAACTCCTTAGTGGTTTCTTATCTCAGCTATTGTGATTATTATAGGCCTAAATTCTTCCTGCTGGAGAACGTCAGGAACTTTGTGTCTTTCAAAAGCTCCATGGTGCTCAAACTGACTCTGCGTTGCCTTGTACGAATGGGTTACCAGTGTACTTTTGGAGTGCTCCAAGCTGGTCAGTATGGTGTACCTCAGACACGTAGACGAGCAATCGTACTTGCTGCTGCTCCAGGGGAGAAGCTACCCATGTTCCCTGAGCCACTGCATGTGTTTGCACCCCGTGCCTGTCAGCTAAATGTTGTTGTGGATGAAAAGAAATATGTGAGCAACATCACAAGAACAAACTCCAGCCTCTTTAGAACAATTACCGTGAGAGATTCAATGTCAGACCTTCCAGAGATCCGCAATGGTGCGTCGGCTCTTGAGATCTCCTACAATGGTGAACCCCAGTCCTGGTTCCAGAGGCAGATTCGGGGGTCACAGTATCAGCCTATCCTCAGGGATCACATGTGTAAGGATATGAGCGCCTTGGTGGCTGCTAGAATGAGACACATACCTCTTGCCCCTGGCTCTGACTGGCGAGACCTACCAAACATTGAAGTTCGCTTAACTGATGGTACAACCTCACGGAAGCTGCGGTACACTCACACCGACAAGAAGAATGGGCGCAGTAGCACTGGTGCTCTAAGGGGCGTTTGTTGCTGTGCTGAAGGTAAATCGTGTGATCCAGCAGACCGGCAGTTTAACACACTTATTCCCTGGTGTCTGCCACACACAGGGAACAGACACAATCATTGGGCTGGCCTTTATGGCAGACTGGAGTGGGATGGCTTCTTCAGCACTACAGTTACTAACCCTGAGCCTATGGGCAAGCAGGGCCGTGTTCTTCACCCAGAGCAGCACCGTGTGGTTAGTGTAAGGGAGTGTGCCCGGTCTCAAGGCTTTCCAGACACCTACAGATTCTTTGGAAACATCTTGGATAAACACAGACAAGTTGGTAATGCTGTACCTCCACCACTATCTAAAGCCATTGGTTTAGAGGTAAAGGCCTGTGTCATGGCAAAGCTTAAAGAGAAGGAAACAGAAATTGTAAAGAAAGAGAAGATGGAAATGGATTAA
>dnmt1_RR3
ATGCCGGCCCAAGCCGCCTCTCCCGCCCTACCTGCTGATGTCAGGAAGAGACTGAAGGCATTGGATAAAGAACAGGATGGACTAACTGAAAAGGAATGTGTAGAACAGAAACTGAATTTGGTGACAGACTATCTTGAAGCAGATGCTAAAGATGCATTGACTGATTTGGAGACCAAGCTGAACAAAGAGGAGCTGTCTGAAGAAGGTTATCTGACAAAAGTGAAAGCCTTGTTGCAAAAAGAGTTTGGTTTTGAGAATGGAGCAGTAAATGGAGAGACTAATGGATGTTCTCCAAATGGCACTTGTGGCAGTGAAGACGAAGATGTGGAAATGGAGGAAGCGGTAACACCTGGAACAAAAGGCCGTAGAGGCAGGAAAAGCAAGATCAATGGGGAGACAAAGAAATCCTCTGGACGGGCACGTCCCACAAGAAGTACAGGCAAACAGCCCACCATCATGTCAATGTTTTCTAAAGGGTCTAACAAACGTAAGTCAAATGATGTAAATGGTGACGTAAAAGCTGAACCTCACATAAAAGCTGAACCTGAAGCACCCAATGAAGTAGAGGAAACGGAAGAGCAGGAGCAGGTGGAGAAGAAGCTGAAAGTTGAAACCAGTGAGGAAGTTGGGATAGTAAAAACTGAAACTCCCAAGACAAAGCCTGTTCTGGCACCAAAGACCCCTCCTCCAAAGTGTGTTGACTGCAGGCAGTACCTGGATGATCCTGATCTCAAATTTTTTCAAGGAGATCCAGATGATGCTTTGGATGAGCCAGAAATGTTGACCGATGAGCGCTTGTCTTTATTTGATGCTAACGAGGATGGCTTTGAAAGCTATGAGGACCTCCCCCAGCACAAAGTTACATGTTTCAGTATTTATGACAAGAGGGGACACTTGTGTCCGTTTGACTCTGGTTTGATTGAAAAGAACGTTGAGCTGTATTTTAGTGGTGTTGTGAAACCTATATATGAGGACAATCCCTCTCTAGATGGTGGGGTACGAGCAAAGAAGCTGGGTCCCATTAATGCCTGGTGGATAACTGGATTTGATGGAGGAGAAAAAGCTTTGATTGGCTTCACTACAGCCTTTGCGGACTACTTCCTGATGGATCCCAGTGAAGAGTACAGTCCAATATTCGCTGTGATGCAGGAGAAGATCTATATGAGTAAAATTGTGGTTGAGTTTCTCCAGCATAATCAAGACTCAACATATGAGGATCTACTGAACAGGATAGAAACCACCGTACCACCAGCCGGTCTGAACTTTAACCGCTTCACAGAAGACTCCCTACTGAGACATGCTCAGTTTATTGTGGAGCAAGTGGAAAGTTATGATGATGCTGCAGACAGTGATGAGCAGCCAATAATTATAACTCCCTGCATGAGAGACCTCATCAAGTTGGCTGGAGTTACACTCGGTAAAAGGCGTGCTGTGAGGAAGCAAGCCATAAGACATCCCACAAAGATCATAAAGGATAAAGGGCCCACAAAAGCCACAACCACTAGACTGGTTTACCAGATCTTTGACACGTTCTTCTCGGATCAAATTGAGAACAATGAAGAGAAGGAGAATATGAAGCGTAGACGCTGTGGGGTTTGTGAGGTTTGTCAGCAGCCAGAATGTGGCAAATGCAGAGCCTGCCAGGACATGATAAAGTTTGGTGGAAGTGGTCGTAATAAGCAGGCCTGCCTGCAAAGAAGGTGTCCAAACTTGGCTGTTAAAGAAGCTGATGAAGATGAGGAAGTGGATGATAACATTCCAGAAATGCCTTCTCCTAAGAAGATACTTCAGGGAAGGAAAAAGAAACAAGAGAAGAAAAACAGAATTTCATGGCGAGGTGACCCTGTCAAGGTTGAAGGGAAGAAGGAATACTATCTGAAAGTATCTATTGATGATGAAATCCTTGAAGTTGGAGATTGTGTATCTGTGAGTCCAGATAATCCCACTGAGCCCCTGTATTTGGCAAGGATCACATCCATGTGGGAAGATGTCAATGGCCCCATGTTCCATGCTCACTGGTTTTGCCTGGGCTCAGACACTGTTCTTGGTGCCACATCTGATCCCTTGGAGCTCTTTATTGTGGATGAGTGTGAGGACATGCAGCTGTCCTATATTCATGGAAAGGTCAATGTGGTCTACAAAGCACCATCTGAGGACTGGTTCATGGAGGGAGGAGTGGAGGATGAGAATGTGGTGGAAGATGATGGCAAATCTTACTTCTACCAATTGTGGTATGATCCGGAGTATGCCCGCTTTGAGACTCCTCCACAGCTGCAACCAATAGAGGACAACAAGCACAAATTCTGCACTAGCTGTGCCAGACTAGATGAAATAAGACAGAGGGAGATTCCCAAAGTTTTTGACGTTGCTGAAGATTTCGATGGTAAAGTCTGCTATAACATGGCTACAAAAAATGGTGTGCAATACAAGATTGGTGATGGTGTACTGCTCCTGCCTGATTCCTTCTCATTCAGTGTTAAGCTGAGCAGTCCTGTTAAACGTTCCCATAAAAAGGATGATGTGGATGAAGAGCTGTATCCAGAATATTACCGCAAATCTTCTGACTACATTAAGGGCAGCAACCTGGATGCCCCTGAGCCATATAGAATAGGTCGCATTAAGGAGATCTACTGTAACAAGAAAAGCAATGGGAAACCAAATGAGTCAGATATCAAGCTGCGGGTGTACAAGTTCTACAGGCCTGAGAATACACATAAAGGAAGAAAAGCCAGTTACCATGCAGATATCAACCTGGTGTACTGGAGTGATGAAGAGGCAACCGTGGAATTCAAAGATGTCCAGGGCCGTGCCATGGTAGAATATGGAGAAGATTTGACCGAGTCAATCCAGGAGTACTCTGATGGTGGAGCAGACAGGTTTTACTTCTTGGAGGCCTACAATGCAAAAGCGAAAAGCTTTGAAGACCCACCCAATCATGCGCGTACTTCCATGAACAAAGGGAAAGGAAAAGGCAAGGGTAAAGGGAAGGGAAAATCTTCTGCTCAGTCTGAAGATCGCAAACCAGCAGATCAACTGCCTAAACTCCATACACTTGATGTGTTCTCAGGCTGTGGAGGGTTGTCAGAGGGCTTCCATCAAGCAGGTATATCTGAGACTAAATGGGCCATAGAGATGTGGGAGCCAGCTGCCCAGGCCTTCAGGTTAAACAATCCTGGCACAACAGTGTTTACAGAAGATTGTAATGTTCTGCTGAAGCTGGTAATGGCAGGGGAGAAGACAAATGCCCTGGGCCAGAAGCTACCACAGAAAGGAGATGTTGAAATGCTGTGTGGCGGCCCACCTTGTCAAGGTTTCAGTGGTATGAACAGGTTTAACTCCAGAACCTATTCAAAGTTCAAGAACTCCTTAGTGGTTTCTTATCTCAGCTATTGTGATTATTATAGGCCTAAATTCTTCCTGCTGGAGAACGTCAGGAACTTTGTGTCTTTCAAAAGCTCCATGGTGCTCAAACTGACTCTGCGTTGCCTTGTACGAATGGGTTACCAGTGTACTTTTGGAGTGCTCCAAGCTGGTCAGTATGGTGTACCTCAGACACGTAGACGAGCAATCGTACTTGCTGCTGCTCCAGGGGAGAAGCTACCCATGTTCCCTGAGCCACTGCATGTGTTTGCACCCCGTGCCTGTCAGCTAAATGTTGTTGTGGATGAAAAGAAATATGTGAGCAACATCACAAGAACAAACTCCAGCCTCTTTAGAACAATTACCGTGAGAGATTCAATGTCAGACCTTCCAGAGATCCGCAATGGTGCGTCGGCTCTTGAGATCTCCTACAATGGTGAACCCCAGTCCTGGTTCCAGAGGCAGATTCGGGGGTCACAGTATCAGCCTATCCTCAGGGATCACATGTGTAAGGATATGAGCGCCTTGGTGGCTGCTAGAATGAGACACATACCTCTTGCCCCTGGCTCTGACTGGCGAGACCTACCAAACATTGAAGTTCGCTTAACTGATGGTACAACCTCACGGAAGCTGCGGTACACTCACACCGACAAGAAGAATGGGCGCAGTAGCACTGGTGCTCTAAGGGGCGTTTGTTGCTGTGCTGAAGGTAAATCGTGTGATCCAGCAGACCGGCAGTTTAACACACTTATTCCCTGGTGTCTGCCACACACAGGGAACAGACACAATCATTGGGCTGGCCTTTATGGCAGACTGGAGTGGGATGGCTTCTTCAGCACTACAGTTACTAACCCTGAGCCTATGGGCAAGCAGGGCCGTGTTCTTCACCCAGAGCAGCACCGTGTGGTTAGTGTAAGGGAGTGTGCCCGGTCTCAAGGCTTTCCAGACACCTACAGATTCTTTGGAAACATCTTGGATAAACACAGACAAGTTGGTAATGCTGTACCTCCACCACTATCTAAAGCCATTGGTTTAGAGGTAAAGGCCTGTGTCATGGCAAAGCTTAAAGAGAAGGAAACAGAAATTGTAAAGAAAGAGAAGATGGAAATGGATTAA

>dnmt3a_LL
ATGATGCCGTCCAATGGCACCATTCTCAACACCAGCAGCCCTAGCCCGGAGCCAGACGTCCTCCAAACGCACAAGCAGGGAGAAGAAGAGCCCAGGGAGCAGAAGAACAAGGAGGAAAAGCACGATGTTGGGGGGTCCATAAAGAAAGTGGGACGACCAGGCAGGAAACGAAAAACAGAAATGGTGGAAAGTGTCAATGCATCCAAAGACGTCACCTCAGTCCCTAAGTGCCACATGTCCTCAACCACCAGCCACGCAGGCCTTGGGCACAATGGAGAAGTGGAGTCTGTCAACGCCCAGCTGAAGCCTGAGACACCAACTCCGGAGATGGGGAGCCCAGAGCAGAGTCCACACGAGAGGAAGAAGTGTGAGTACGAGCAGGAAGATCTCCTAGAAGGGGATACCATGCTAGAGAATGGACGCTGTACCCTGAGTGATGGGTTGGACCCTCAGGAAGTGGACGATGATGTGCTCATGCTGTCTGCCCCTAAGAAGAGAGGCCGCCGGAGCTTGTCAGACAACACAGAGAAAAATAAAGAGGAGAAGGAAGAAGAAGGATCAGATGAGTCTCCAAAATCCGAGGCTGAAAAGAAGCAACAGCTGGTGGCCGTCATAAACGCCATGGAGGAAACGGTTTCCAGAGAACCTCAGAAAGAAGAGGAGACCACCCCACCACCCTCCCAGCAACCCACAGATCCGGCCTCCCCCACTGTGGCCACCACTCCTGAGCCTGCTGTTGCTGATGCTGGAGACAAGACTGCCTCTAAATCCGCTGATGATGAAGCAGAGTATGAGGATGGCCGAGGCTTTGGCATTGGGGAGCTGGTCTGGGGCAAGCTGCGTGGCTTCTCGTGGTGGCCCGGCCGAATCGTTTCCTGGTGGATGACCGGAAGAAGCCGAGCGGCAGAGGGTACTCGCTGGGTCATGTGGTTTGGAGATGGCAAGTTCTCTGTGGTATGTGTGGAGAAATTGCTGCCCCTCAGCTCATTCGCCAACACCTTCCACCAGGCGACATACAGCAAACAGCCAATGTACAGAAAAGCCATCTATGAGGTGCTACAGGTGGCCAGCACTCGAGCCGGAAAGGTTTTCCCTTCATGCCCTGAAAATGACGAGACAGATACCTCCAAATCTATAGAACTCCAGAACAAGCAGATGATTGAATGGGCCCTTGGCGGCTTCCAGCCATCCGGACCCAAGGGCCTGGAGCCCCCTGAAGAGGAACGCAATCCGTATAAAGAAGTTTACACAGAAATATGGGTAGAACCCGAAGCTGCAGCTTATGCCCCTCCTCCTCCTCCTGCCAAGAAACCTCGTAAAAGCACAGCAGAGAAGCCGAAAGTGAAAGAGATCATTGATGAGCGCACGCGAGAGAGGCTGGTCTATGAAGTCAGACAGAAGTGCAGACACATTGAAGATATCTGCATATCCTGTGGCAGTCTGAATGTCACCCTAGAACACCCGCTATTTATTGGAGGAATGTGCCAAAACTGCAAGAACTGCTTTCTAGAGTGTGCTTACCAGTACGATGATGACGGGTACCAGTCCTACTGCACCATCTGCTGTGGAGGGCGGGAGGTGCTCATGTGTGGGAACAATAACTGCTGCAGGTGTTTCTGTGTAGAATGTGTGGACCTGCTAGTGGGACCAGGCGCAGCTCAGGCAGCTATCAAAGAAGACCCCTGGAATTGCTATATGTGTGGGCACAAAGGGGTGTACGGGTTACTGCGACGCCGGGACGACTGGCCCGCCCGTCTACAGCTCTTCTTCGCCAATAACCACGACCAAGAATTTGCCCCACCAAAGCTTTATCCTCCGATACCAGCTGACAAGCGGAAGCCTGTCCGTGTACTTTCTTTGTTTGATGGCATTGCTACAGGTCTATTGGTGCTAAAGGATCTCGGGATCCAGGTAGATCGGTACATTGCCTCCGAGGTGTGCGAAGACTCCATCACAGTGGGGATGGTGCGACATCAGGGCAAGATAATGTACGTGGGAGATGTACGCAACATCACCCGTAAGCATATTAAGGAATGGGGTCCATTTGACTTAGTGATTGGGGGAAGCCCGTGTAACGATCTTTCCATCGTGAACCCAGCTCGGAAAGGTCTGTTCGAGGGCACCGGACGCCTTTTCTTCGAGTTTTACCGCTTGCTGCATGAAGCGCGGCCGAAAGAAGGAGAGGACCGGCCATTCTTCTGGTTGTTCGAGAATGTGGTGGCCATGGGCATTAGCGATAAAAGGGACATCTCCCGCTTCCTAGAGTCAAATCCAGTTATGATCGATGCAAGGGAAGTTTCAGCTGCACACAGGGCCCGTTACTTCTGGGGTAACCTTCCCGGTATGAACAGACCTCTGGCGTCCATGGTGAATGACCGACTTGATCTACAGGACTGCCTGGAGCATGGTAGAATAGCAAAGTTTAGCAAAGTCCGAACCATCACCACTAGGTCAAACTCCATCAAGCAGGGCAAAGACCAACACTTCCCTGTCTTCATGAACGAGAAGGAAGACATTCTCTGGTGCACCGAGATGGAACGGGTCTTTGGCTTCCCAGTCCACTACACAGATGTTTCTAACATGAGCCGTTTAGCCAGGCAAAGGCTTCTGGGAAGATCCTGGAGCGTCCCTGTCATCCGTCACCTCTTCGCCCCTCTTAAGGAATTTTTTGCCTGCGTTTAA
>dnmt3a_RR1
ATGATGCCGTCCAATGGCACCATTCTCAACACCAGCAGCCCTAGCCCGGAGCCAGACGTCCTCCAAACGCACAAGCAGGGAGAAGAAGAGCCCAGGGAGCAGAAGAACAAGGAGGAAAAGCACGACGTTGGGGGGTCCATAAAGAAAGTGGGACGACCAGGCAGGAAACGAAAAACAGAAATGGTGGAAAGTGTCAATGCATCCAAAGACGTCACCTCAGTCCCTAAGTGCCACATGTCCTCAACCACCAGCCACGCAGGCCTTGGGCACAATGGAGAAGTGGAGTCTGTCAACGCCCAGCTGAAGCCTGAGACACCGACTCCGGAGAGGGGGAGCCCAGAGCAGAGTCCGCAGGAGAGGAAGAAGTGTGAGTACGAGCAGGAAGATCTCCTAGAAGGGGATACCATGCTAGAGAATGGACGCTGTACCCTGAGCGATGGGTTGGACCCTCAGGAAGTGGACGATGATGTGCTCATGCTGTCTGCCCCTAAGAAGAGAGGCCGCCGGAGCTTGTCAGACAACACTGAAAAAAATAAAGAGGAGAAGGAAGAAGAAGGATCAGATGAGTCTCCAAAATCCGAGGCTGAAAAGAAGCAACAGCTGGTGGCTGTCATAAACGCCATGGAGGAAACGGTTTCCAGAGAATCTCAGAAAGAGGAGGAGACCACCCCACCACCCTCCCAGCAACCCACAGATCCGGCCTCCCCCACTGTGGCCACCACCCCTGAGCCTGCTGTTGCTGATGCTGGAGACAAGACTGCCTCTAAATCCGCTGATGATGAAGCAGAGTATGAGGATGGCCGAGGCTTTGGCATTGGGGAGCTGGTCTGGGGCAAGCTGCGTGGCTTCTCTTGGTGGCCCGGCCGAATCGTTTCCTGGTGGATGACCGGAAGAAGCCGAGCGGCAGAGGGTACTCGCTGGGTCATGTGGTTTGGAGATGGCAAGTTCTCTGTGGTGTGTGTGGAGAAATTGCTGCCCCTCAGCTCATTCGCCAACACCTTCCACCAGGCGACATACAGCAAACAGCCAATGTACAGAAAAGCCATCTATGAGGTGCTACAGGTGGCCAGCACTCGAGCCGGAAAGGTTTTCCCTTCATGCCCTGAAAATGACGAGACAGATACCTCCAAATCGATAGAACTCCAGAACAAGCAGATGATTGAATGGGCCCTTGGCGGCTTCCAGCCATCCGGACCCAAGGGCCTGGAGCCCCCTGAAGAGGAACGCAATCCGTACAAAGAAGTTTACACAGAAATATGGGTAGAACCCGAAGCTGCAGCTTATGCCCCTCCTCCTCCTCCTGCCAAGAAACCTCGTAAAAGCACAGCAGAGAAGCCGAAAGTGAAAGAGATCATTGATGAGCGCACACGAGAGAGGCTGGTCTATGAAGTCAGACAGAAGTGCAGACACATTGAAGATATCTGCATATCCTGTGGCAGTCTGAATGTCACCCTAGAACACCCGCTATTTATTGGAGGAATGTGCCAAAACTGCAAGAACTGCTTTCTAGAGTGTGCTTACCAGTACGATGATGACGGGTACCAATCCTACTGCACCATCTGCTGTGGAGGGCGGGAGGTGCTCATGTGTGGGAACAATAACTGCTGCAGGTGTTTCTGTGTAGAATGTGTGGACCTGCTAGTGGGACCAGGCGCAGCTCAGGCAGCTATCAAAGAAGACCCCTGGAATTGCTATATGTGTGGGCACAAAGGGGTGTACGGGTTACTGCGACGCCGGGACGACTGGCCCGCCCGTCTACAGCTCTTCTTCGCCAATAACCACGACCAAGAATTTGACCCACCAAAGCTTTATCCTCCGATACCAGCTGACAAGCGGAAGCCTGTCCGTGTACTTTCTTTGTTTGATGGCATTGCTACAGGTCTATTGGTGCTAAAGGATCTCGGGATCCAGGTAGATCGGTACATTGCCTCCGAGGTGTGCGAAGACTCCATCACAGTGGGGATGGTGCGACATCAGGGCAAGATAATGTACGTGGGAGATGTACGCAACATCACCCGTAAGCATATTAAGGAATGGGGTCCATTTGACTTAGTGATTGGGGGAAGCCCGTGTAACGATCTTTCCATCGTGAACCCAGCTCGGAAAGGTCTGTTCGAGGGCACCGGACGCCTTTTCTTCGAGTTTTACCGCTTGCTGCATGAAGCGCGGCCGAAAGAAGGAGAGGACCGGCCATTCTTTTGGTTGTTCGAGAATGTGGTGGCCATGGGCATTAGCGATAAAAGGGACATCTCCCGCTTCCTAGAGTCGAATCCAGTAATGATCGATGCAAGGGAGGTTTCAGCCGCACACAGGGCCCGTTACTTCTGGGGTAACCTTCCCGGTATGAACAGACCTCTGGCATCCATGGTGAATGACCGACTCGATCTACAAGACTGCCTGGAGCATGGTAGAATAGCAAAGTTTAGCAAAGTCCGAACCATCACCACTAGGTCCAACTCCATCAAGCAGGGCAAAGACCAACACTTCCCTGTCTTCATGAACGAGAAGGAAGACATTCTCTGGTGCACCGAGATGGAACGGGTCTTTGGCTTCCCAGTCCACTACACAGATGTTTCTAATATGAGCCGTTTAGCCAGGCAAAGGCTTCTGGGAAGATCCTGGAGCGTCCCTGTTATCCGTCACCTCTTCGCCCCTCTAAAGGAATTTTTTGCCTGCGTTTAA
>dnmt3a_RR2
NNNNNNNNNNNNNNNNNNNNNNNNNNNNNNNNNNNNNNNNNNNNNNNNNNNNNNNNNNNNNNNNNNNNNNNNNNNNNNNNNNNNNNNNNNNCCAGGGAGCAGAAGAACAAGGAGGAAAAGCACGACGTTGGGGGGTCCATAAAGAAAGTGGGACGACCAGGCAGGAAACGAAAAACAGAAATGGTGGAAAGTGTCAATGCATCCAAAGACGTCACCTCAGTCCCTAAGTGCCACATGTCCTCAACCACCAGCCACGCAGGCCTTGGGCACAATGGAGAAGTGGAGTCTGTCAACGCCCAGCTGAAGCCTGAGACACCGACTCCGGAGAGGGGGAGCCCAGAGCAGAGTCCGCAGGAGAGGAAGAAGTGTGAGTACGAGCAGGAAGATCTCCTAGAAGGGGATACCATGCTAGAGAATGGACGCTGTACCCTGAGCGATGAGTTGGACCCTCAGGAAGTGNNNNNNNNNNNNNNNNNNNNNNNNNNNNNNNNNNNNNNNNNNNNNNNNNNNNNNNNNNNNNNNNNNNNNNNNNNNNNNNNNNNNNNNNNNNNNNNNNNNNNNNNNNNNNNNNNNNNNNNNNNNNNNNNNNNNNNNNNNNNNNNNNNNNNNNNNNNNNNNNNNNNNNNNNNNNNNNNNNNNNNNNNNNNNNNNNNNNNNNNNNNNNNNNNNNNNNNNNNNNNNNNNNNNNNNNNNNNNNNNNNNNNNNNNNNNNNNNNNNNNNNNNNNNNNNNNNNNNNNNNNNNNNNNNNNNNNNNNNNNNNNNNNNNNNNNGCTGATGATGAAGCAGAGTATGAGGATGGCCGAGGCTTTGGCATTGGGGAGCTGGTCTGGGGCAAGCTGCGTGGCTTCTCTTGGTGGCCCGGCCGAATCGTTTCCTGGTGGATGACCGGAAGAAGCCGAGCGGCAGAGGGTACTCGCTGGGTCATGTGGTTTGGAGATGGCAAGTTCTCTGTGGTGTGTGTGGAGAAATTGCTGCCCCTCAGCTCATTCGCCAACACCTTCCACCAGGCGACATACAGCAAACAGCCAATGTACAGAAAAGCCATCTATGAGGTGCTACAGGTGGCCAGCACTCGAGCCGGAAAGGTTTTCCCTTCATGCCCTGAAAATGACGAGACAGATACCTCCAAATCTATAGAACTCCAGAACAAGCAGATGATTGAATGGGCCCTTGGCGGCTTCCAGCCATCCGGACCCAAGGGCCTGGAGCCCCCTGAAGAGGAACGCAATCCGTACAAAGAAGTTTACACAGAAATATGGGTAGAACCCGAAGCTGCAGCTTATGCCCCTCCTCCTCCTCCTGCCAAGAAACCTCGTAAAAGCACAGCAGAGAAGCCGAAAGTGAAAGAGATCATTGATGAGCGCACACGAGAGAGGCTGGTCTATGAAGTCAGACAGAAGTGCAGACACATTGAAGATATCTGCATATCCTGTGGCAGTCTGAATGTCACCCTAGAACACCCGCTATTTATTGGAGGAATGTGCCAAAACTGCAAGAACTGCTTTCTAGAGTGTGCTTACCAGTACGATGATGACGGGTACCAGTCCTACTGCACCATCTGCTGTGGAGGGCGGGAGGTGCTCATGTGTGGGAACAATAACTGCTGCAGGTGTTTCTGTGTAGAATGTGTGGACCTGCTAGTGGGACCAGGCGCAGCTCAGGCAGCTATCAAAGAAGACCCCTGGAATTGCTATATGTGTGGGCACAAAGGGGTGTACGGGTTACTGCGACGCCGGGACGACTGGCCCGCCCGTCTACAGCTCTTCTTCGCCAATAACCACGACCAAGAATTTGACCCACCAAAGCTTTATCCTCCGATACCAGCTGACAAGCGGAAGCCTGTCCGTGTACTTTCTTTGTTTGATGGCATTGCTACAGGTCTATTGGTGCTAAAGGATCTCGGGATCCAGGTAGATCGGTACATTGCCTCCGAGGTGTGCGAAGACTCCATCACAGTGGGGATGGTGCGACATCAGGGCAAGATAATGTACGTGGGAGATGTACGCAACATCACCCGTAAGCATATTAAGGAATGGGGTCCATTTGACTTAGTGATTGGGGGAAGCCCGTGTAACGATCTTTCCATCGTGAACCCAGCTCGGAAAGGTCTGTTCGAGGGCACCGGACGCCTTTTCTTCGAGTTTTACCGCTTGCTGCATGAAGCGCGGCCGAAAGAAGGAGAGGACCGGCCATTCTTTTGGTTGTTCGAGAATGTGGTGGCCATGGGCATTAGCGATAAAAGGGACATCTCCCGCTTCCTAGAGTCGAATCCAGTTATGATCGATGCAAGGGAGGTTTCAGCCGCACACAGGGCCCGTTACTTCTGGGGTAACCTTCCCGGTATGAACAGACCTCTGGCATCCATGGTGAATGACCGACTCGATCTACAAGACTGCCTGGAGCATGGTAGAATAGCAAAGTTTAGCAAAGTCCGAACCATCACCACTAGGTCCAACTCCATCAAGCAGGGCAAAGACCAACACTTCCCTGTCTTCATGAACGAGAAGGAAGACATTCTCTGGTGCACCGAGATGGAACGGGTCTTTGGCTTCCCAGTCCACTACACAGATGTTTCTAATATGAGCCGTTTAGCCAGGCAAAGGCTTCTGGGAAGATCCTGGAGCGTCCCTGTCATCCGTCACCTCTTCGCCCCTCTAAAGGAATTTTTTGCCTGCGTTTAA
>dnmt3a_RR3
NNNNNNNNNNNNNNNNNNNNNNNNNNNNNNNNNNNNNNNNNNNNNNNNNNNNNNNNNNNNNNNNNNNNNNNNNNNNNNNNNNNNNNNNNNNNNNNNNNNNNNNNNNNNNNNNNNNNNNNNNNNNNNNNNNNNNNNNNNNNNNNNNNNNNNGGACGACCAGGCAGGAAACGAAAAACAGAAATGGTGGAAAGTGTCAATGCATCCAAAGACGTCACCTCAGTCCCTAAGTGCCACATGTCCTCACCCACCAGCCACGCAGGCCTTGGGCACAATGGAGAAGTGGAGTCTGTCAACGCCCAGCTGAAGCCTGAGACACCGACTCCGGAGAGGGGGAGCCCAGAGCAGAGTCCGCAGGAGAGGAAGAAGTGTGAGTACGAGCAGGAAGATCTCCTAGAAGGGGATACCATGCTAGAGAATGGACGCTGTACCCTGAGCGATGGGTTGGACCCTCAGGAAGTGGACNNNNNNNNNNNNNNNNNNNNNNNNNNNNNNNNNNNNNNNNNNNNNNNNNNNNNNNNNNNNNNNNNNNNNNNNNNNNNNGAGAAGGAAGAAGAAGGATCAGATGAGTCTCCAAAATCCGAGGCTGAAAAGAAGCAACAGCTGGTGGCTGTCATAAACGCCATGGAGGAAACGGTTTCCAGAGAATCTCAGAAAGAGGAGGAGACCACCCCACCACCCTCCCAGCAACCCACAGATCCGGCCTCCCCCACTGTGGCCACCACCCCTGAGCCTGCTGTTGCTGATGCTGGAGACAAGACTGCCTCTAAATCCGCTGATGATGAAGCAGAGTATGAGGATGGCCGAGGCTTTGGCATTGGGGAGCTGGTCTGGGGCAAGCTGCGTGGCTTCTCTTGGTGGCCCGGCCGAATCGTTTCCTGGTGGATGACCGGAAGAAGCCGAGCGGCAGAGGGTACTCGCTGGGTCATGTGGTTTGGAGATGGCAAGTTCTCTGTGGTGTGTGTGGAGAAATTGCTGCCCCTCAGCTCATTCGCCAACACCTTCCACCAGGCGACATACAGCAAACAGCCAATGTACAGAAAAGCCATCTATGAGGTGCTACAGGTGGCCAGCACTCGAGCCGGAAAGGTTTTCCCTTCATGCCCTGAAAATGACGAGACAGATACCTCCAAATCTATAGAACTCCAGAACAAGCAGATGATTGAATGGGCCCTTGGCGGCTTCCAGCCATCCGGACCCAAGGGCCTGGAGCCCCCTGAAGAGGAACGCAATCCGTACAAAGAAGTTTACACAGAAATATGGGTAGAACCCGAAGCTGCAGCTTATGCCCCTCCTCCTCCTCCTGCCAAGAAACCTCGTAAAAGCACAGCAGAGAAGCCGAAAGTGAAAGAGATCATTGATGAGCGCACACGAGAGAGGCTGGTCTATGAAGTCAGACAGAAGTGCAGACACATTGAAGATATCTGCATATCCTGTGGCAGTCTGAATGTCACCCTAGAACACCCGCTATTTATTGGAGGAATGTGCCAAAACTGCAAGAACTGCTTTCTAGAGTGTGCTTACCAGTACGATGATGACGGGTACCAGTCCTACTGCACCATCTGCTGTGGAGGGCGGGAGGTGCTCATGTGTGGGAACAATAACTGCTGCAGGTGTTTCTGTGTAGAATGTGTGGACCTGCTAGTGGGACCAGGCGCAGCTCAGGCAGCTATCAAAGAAGACCCCTGGAATTGCTATATGTGTGGGCACAAAGGGGTGTACGGGTTACTGCGACGCCGGGACGACTGGCCCGCCCGTCTACAGCTCTTCTTCGCCAATAACCACGACCAAGAATTTGACCCACCAAAGCTTTATCCTCCGATACCAGCTGACAAGCGGAAGCCTGTCCGTGTACTTTCTTTGTTTGATGGCATTGCTACAGGTCTATTGGTGCTAAAGGATCTCGGGATCCAGGTAGATCGGTACATTGCCTCCGAGGTGTGCGAAGACTCCATCACAGTGGGGATGGTGCGACATCAGGGCAAGATAATGTACGTGGGAGATGTACGCAACATCACCCGTAAGCATATTAAGGAATGGGGTCCATTTGACTTAGTGATTGGGGGAAGCCCGTGTAACGATCTTTCCATCGTGAACCCAGCTCGGAAAGGTCTGTTCGAGGGCACCGGACGCCTTTTCTTCGAGTTTTACCGCTTGCTGCATGAAGCGCGGCCGAAAGAAGGAGAGGACCGGCCATTCTTTTGGTTGTTCGAGAATGTGGTGGCCATGGGCATTAGCGATAAAAGGGACATCTCCCGCTTCCTAGAGTCGAATCCAGTAATGATCGATGCAAGGGAGGTTTCAGCCGCACACAGGGCCCGTTACTTCTGGGGTAACCTTCCCGGTATGAACAGACCTCTGGCATCCATGGTGAATGACCGACTCGATCTACAAGACTGCCTGGAGCATGGTAGAATAGCAAAGTTTAGCAAAGTCCGAACCATCACCACTAGGTCCAACTCCATCAAGCAGGGCAAAGACCAACACTTCCCTGTCTTCATGAACGAGAAGGAAGACATTCTCTGGTGCACCGAGATGGAACGGGTCTTTGGCTTCCCAGTCCACTACACAGATGTTTCTAATATGAGCCGTTTAGCCAGGCAAAGGCTTCTGGGAAGATCCTGGAGCGTCCCTGTTATNNNNNNNNNNNNNNNNNNNNNNNNNNNNNNNNNNNNNNNNNNNNNN

>dusp1_LL
ATGGTCAATATGGAGATAAGTGGCATGGATTGCAGCACGATGAAAGCCCTGCTGGCCGACAGAGCCCACAAACTGCTCATCCTGGACTGCAGATCGTTCTTCTCCTTCAGCTCTGCCCACATCCTGGGCTCCAGCAATGTCAGATTCAGCACTATAGTCAAGAGGAGGGCTAAAGGCAGCATGGGCTTGGAACACATCATCCCCAACGAGGAGCACAGGGCCAGGCTGATCGCTGGATTGTATGAGGCTGTGGTGCTTCTGGATGACAGGACCTATGAGATGGACACCCTCAGGAAGGACAGTACCATGATGCTGGCTGTCAGTGCCCTCTGCAGAGACCCCCGAGGCAGCAGGATCTTCTTTCTAAAAGGTGGATATGAAGCTTTTTCCTCTGAATGTCCTGAATTCTGCAACAAATGTTCTCCCCCGATAGGACTAAGCCTGCCCCTCAGTGCCAACAGTGTACCAGGCAGCGCAGATTCCAACTGCACCCCCTGCGGCACCCCATTATACGATCAGGGAGGACCAGTGGAAATCCTGCCTTTTCTCTACCTGGGAAGTGCATATCATGCATCCAGAAAAGATATGCTGGACACCCTTGGCATTACCGCCCTGATCAACGTGTCTGCCAACTGCCCTAATCACTTTGAAGGACATTACCAGTACAAGAGTATCCCAGTGGAGGACAGCCACAAAGCCGACATCAGCTCCTGGTTTAATGAAGCCATTGACTTCATAGATTCAGTGAAGAATAATGGTGGCAGAGTGTTTGTGCACTGTCAAGCTGGTATTTCACGTTCTGCTACTATCTGTCTTGCTTATTTGATGAGGACTAACCGTGTGAAGCTGGACGAAGCTTTTGAGTTTGTCAAGCAGCGAAGGAGCATCATTTCTCCAAATTTCAGCTTTATGGGACAACTCCTTCAGTTTGAATCTCAAGTACTAGCACCTTCATGTTCAGCAGAGGCTGGCAGTCCCACAATATCAGTTTTGGACAGAGGAACATCCACTACTACTGTTTTTAACTTCCCAGTTTCTATCCCCGTTCACCCAGCAGCAAGCTCTCTGAGCTACCTCCAGAGTCCTATCACTACATCGCCAAGTTGCTGA
>dusp1_RR1
ATGGTCAATATGGAGATAAGTGGCATGGATTGCAGCACGATGAAAGCCCTGCTGGCCGACAGAGCCCATAAACTGCTCATCCTGGACTGCAGATCGTTCTTCTCCTTCAGCTCTGCCCACATCCTGGGCTCCAGCAATGTCAGATTCAGCACTATAGTCAAGAGGAGGGCTAAAGGCAGCATGGGATTGGAACACATCATCCCCAACGAGGAGCACAGGGCCCGGCTGATCGCTGGATTGTATGAGGCTGTGGTGCTTCTGGATGACAGGACCTATGAGATGGACACCCTCAGGAAGGACAGTACCATGATGCTGGCTGTCAGTGCCCTCTGCAGAGACCCCCGAGGCAGCAGGATCTTCTTCCTAAAAGGTGGATATGAAGCTTTTTCCTCTGAATGTCCTGAATTCTGCAACAAATGTTCTCCCCCGATAGGACTAAGCCTGCCCCTCAGTGCCAACAGTGTACCAGGCAGCGCCGATTCCAACTGCACCCCCTGCGGCACCCCATTATACGATCAGGGAGGACCAGTGGAAATCCTGCCTTTTCTCTACCTGGGAAGTGCATATCATGCATCCAGAAAAGATATGCTGGACACCCTTGGCATTACCGCCCTGATTAACGTGTCTGCCAACTGCCCTAATCACTTTGAGGGACATTACCAGTACAAGAGTATCCCAGTGGAGGACAGCCACAAAGCAGACATCAGCTCCTGGTTTAATGAAGCCATTGACTTCATAGATTCAGTGAAGAATAATGGTGGCAGAGTGTTTGTGCACTGTCAAGCTGGTATTTCACGTTCTGCTACTATCTGTCTTGCTTATTTGATGAGGACTAACCGTGTGAAGCTGGACGAAGCTTTTGAGTTTGTCAAGCAGCGAAGGAGCATAATTTCTCCAAATTTCAGCTTTATGGGACAACTCCTTCAGTTTGAATCTCAAGTACTAGCACCTTCATGTTCAGCAGAGGCTGGCAGTCCCACAATATCAGTTTTGGACAGAGGAACATCCACTACTACTGTTTTTAACTTCCCAGTTTCTATCCCCGTTCACCCAGCAGCAAGCTCTTTGAGCTACCTTCAGAGTCCTATCACTACATCGCCAAGTTGCTGA
>dusp1_RR2
ATGGTCAATATGGAGATAAGTGGCATGGATTGCAGCACGATGAAAGCCCTGCTGGCCGACAGAGCCCATAAACTGCTCATCCTGGACTGCAGATCGTTCTTCTCCTTCAGCTCTGCCCACATCCTGGGCTCCAGCAATGTCAGATTCAGCACTATAGTCAAGAGGAGGGCTAAAGGCAGCATGGGCTTGGAGCACATCATCCCCAACGAGGAGCACAGGGCCCGGCTGATCGCTGGATTGTATGAGGCTGTGGTGCTTCTGGATGACAGGACCTATGAGATGGACACCCTCAGGAAGGACAGTACCATGATGCTGGCTGTCAGTGCCCTCTGCAGAGACCCCCGAGGCAGCAGGATCTTCTTCCTAAAAGGTGGATATGAAGCTTTTTCCTCTGAATGTCCTGAATTCTGCAACAAATGTTCTCCCCCGATAGGACTAAGCCTGCCCCTCAGTGCCAACAGTGTACCAGGCAGCGCCGATTCCAACTGCACCCCCTGCGGCACCCCATTATACGATCAGGGAGGACCAGTGGAAATCCTGCCTTTTCTCTACCTGGGAAGTGCATATCATGCATCCAGAAAAGATATGCTGGACACCCTTGGCATTACCGCCCTGATCAACGTGTCTGCCAACTGCCCTAATCACTTTGAGGGACATTACCAGTACAAGAGTATCCCAGTGGAGGACAGCCACAAAGCAGACATCAGCTCCTGGTTTAATGAAGCCATTGACTTCATAGATTCAGTGAAGAATAATGGTGGCAGAGTGTTTGTGCACTGTCAAGCTGGTATTTCACGTTCTGCTACTATCTGTCTTGCTTATTTGATGAGGACTAACCGTGTGAAGCTGGACGAAGCTTTTGAGTTTGTCAAGCAGCGAAGGAGCATAATTTCTCCAAATTTCAGCTTTATGGGACAACTCCTTCAGTTTGAATCTCAAGTACTAGCACCTTCATGTTCAGCAGAGGCTGGCAGTCCCACAATATCAGTTTTGGACAGAGGAACATCCACTACTACTGTTTTTAACTTCCCAGTTTCTATCCCCGTTCACCCAGCAGCAAGCTCTTTGAGCTACCTTCAGAGTCCTATCACTACATCGCCAAGTTGCTGA
>dusp1_RR3
ATGGTCAATATGGAGATAAGTGGCATGGATTGCAGCACGATGAAAGCCCTGCTGGCCGACAGAGCCCATAAACTGCTCATCCTGGACTGCAGATCGTTCTTCTCCTTCAGCTCTGCCCACATCCTGGGCTCCAGCAATGTCAGATTCAGCACTATAGTCAAGAGGAGGGCTAAAGGCAGCATGGGCTTGGAACACATCATCCCCAACGAGGAGCACAGGGCCCGGCTGATCGCTGGATTGTATGAGGCTGTGGTGCTTCTGGATGACAGGACCTATGAGATGGACACCCTCAGGAAGGACAGTACCATGATGCTGGCTGTCAGTGCCCTCTGCAGAGACCCCCGAGGCAGCAGGATCTTCTTCCTAAAAGGTGGATATGAAGCTTTTTCCTCTGAATGTCCTGAATTCTGCAACAAATGTTCTCCCCCGATAGGACTAAGCCTGCCCCTCAGTGCCAACAGTGTACCAGGCAGCGCCGATTCCAACTGCACCCCCTGCGGCACCCCATTATACGATCAGGGAGGACCAGTGGAAATCCTGCCTTTTCTCTACCTGGGAAGTGCATATCATGCATCCAGAAAAGATATGCTGGACACCCTTGGCATTACCGCCCTGATTAACGTGTCTGCCAACTGCCCTAATCACTTTGAGGGACATTACCAGTACAAGAGTATCCCAGTGGAGGACAGCCACAAAGCAGACATCAGCTCCTGGTTTAATGAAGCCATTGACTTCATAGATTCAGTGAAGAATAATGGTGGCAGAGTGTTTGTGCACTGTCAAGCTGGTATTTCACGTTCTGCTACTATCTGTCTTGCTTATTTGATGAGGACTAACCGTGTGAAGCTGGACGAAGCTTTTGAGTTTGTCAAGCAGCGAAGGAGCATCATTTCTCCAAATTTCAGCTTTATGGGACAACTCCTTCAGTTTGAATCTCAAGTACTAGCACCTTCATGTTCAGCAGAGGCTGGCAGTCCCACAATATCAGTTTTGGACAGAGGAACATCCACTACTACTGTTTTTAACTTCCCAGTTTCTATCCCCGTTCACCCAGCAGCAAGCTCTTTGAGCTACCTTCAGAGTCCTATCACTACATCGCCAAGTTGCTGA

>eif4g3_LL
ATGAGTCTCCCGCACAAAGCGGCCCTCAAAGCCGCCGCCCCCCCCAGCGGAGCCGCAACCGGGGCCCTCGGGCCTCCCCCTCCCCCAACCGGGCCGCCCGCTCCGCCCTCATCCGCCGCCGCTCATCCCGGGATCCGGGCCCTGCCCCCCGCCGCACTGTCCCGGGGAGCCCTGCCGCAGAGCCTCGATGACCGAATCTTCCCTACCGTCTACAGCACGGTGGCGGCACAGGTAGCGAGGCAGCCGGGACCTCCTGCCCCCTCGCCGTATTCTACACACGACCTGACCAAGGGGCACCCGACCCTGGCTGCTACACCTCCTGGGCATGCTTCTTCCCCGGGACTGTCACAGGCTTCTTATGCCACAGGACAGAATGCCACGGCCACGTTGGTGTATCAGCAGCCGCCCCAGACAATGACGACCCAACCACAGAATCGCTCTCCGTTTGCAGCTGGACCGCGGCCGACTCATCACCAGGGAGGATTCCGACCCATCCAGTTTTTCCAAAGGCCGCAGATCCAGCCGCAGCGTGCCACCATACAGAATAGTAACCCCTCCATCCGAACGGGTGCGCAGACACCCACCGCCGTCTATCAAACCAACCAGCACATCATGATGGTCAACCACGCCATCCCGATGCCATATGCAATGACGCAGGGTCCTCAGTACTGTATACCACAGTATCGACACAGCGCCCCTCCCTATGTAGGACCTCCACAGCAGTATCAAGTGCAGCCTCCGGGCCCCAGTCCCTTCTACCCTGGCCCTGGACCTGGAGACTTCCCCTCCCCATACGGAACCCCCTTTTACTCCAGTCAGCCGGTGTACCAGTCAGCGCCTATCCCTATAGTGCCTCCGCAGCAGCCACAGCAACCGCCACCTCCCGCCAAGAGAGAGAAGAAGACGATCCGAATTAGAGACCCGAACCAGGGTGGCAGAGACATCACCGAGGAAATCATGTCAGGAGGTGGCAGCAGGAACCCGACTCCCCCCATCCTCCGGCCCAGCTCTACACCAACTCCTCCTCAGCTTCCTAGCCAGGTTCCTGAGCACAGCCCAGTGGTGTATGGGACTGTGGAGAGCCCTCATCTCACTGTCGTCAGGGACCCCAAAATAGAGGAGAAGCCGAAATTGGACCCCGTGTTGAAATCATCTCCTTCCGCCCCGGTGCGCGCAGAGCCGACCACCTCCATAAAGTGCTCTACACCGGAGCAGATTGCTGAGCCTGCAGCGCCGGAGGCCAGACCTGAGCACCACCTGGCACCTGGAATACTGCCCAGCGTGGCAGCTGTGGTCACGGCTCCTGTGGTTGTAGCCACAGAGGCTTTCCCCTGTCACCTGGGGGACATGAGCGAGGGTGACAGCACCGCAGAGGAGTGCGCGTCTCCTGATGAGGCTATCGCAGAGGACGCCGAAGAGGAGCTATGCAAGGAACCGCCGGGGCCTACCGTAGCTGCTGAGACCCCGGTGACCCCTCAGGAAATGAATGGCATAAGCTATGAACACTCGACCGTGGACAGTGCTGTGGGTGATAAAGCAATGTTGGGGGAAGAGACTTCGCCGGATGTGCCGGAGCTGGCACCGTCGCCCCCTGTGGATACGAGTGTAGAATGCACTTCTCCTCCAAATGTGCCTCAAACGTTGCCCATACAGCCAGAATCGCCCCCTCCTCCTCTTATCGCTGCTGCTCAATGTACCACTAAGACCTCCCCTCCCGCCGCTCTTCTTCCAGCCCTGGGGTCAGACCACGCGGACGAGCAGGACGATGTCGGAACGCCCAGCTTGGACGGGGACATGGACTCTGTGAACGCAAGGCCGGCAGAAACTTACACAGAACTTGAGCCAAGCGTGACACTTCTAAGCTTCACCTCAAGAAAGAGTCCTGTGGAAGCGCAGACCGCGGCAGCTGCACCAAAGATGTGGCAGAAACCAAAAGACGAGAACCCGCACGCCGACGAGGTCCTGCCATCCGATGTTGAGCTGCAGGAACAGGGTGAGGCGGAAGAGGAGGAGGCTGCGGAGATGGAGCAGGAGGACGACGGTGACGTTGTCAATGCAGAGGTCGATCACCCGATCCTTAACTCTAAACTGCCAGAAGAGAACGGTGAGGCCGAACCCTTCCGGAACGGGGCAGACACCATCTCAGAGGGCGATGGAGAGGTTCCGCTGGGCCCGGAGGAGGGTTACCCCTTCAAGTCAGGTGTCATCCTGGCAGAGCAGCCCACAGATGTGTCCCCGGATGTCCCGGCAGTGCCGGCTTCTTACGTACCGCACGATGGAAAGCGTCAGTATAACCGGGACTTCCTGCTGGGCTTCCAGTTTATGCCGGCCTGTGTGCAGAAACCAGAAGGCTTGCCGCCCATCAGTGACGTGGTCCTGGACAAAATCAATCAGCCGAAGCTGCCCATGAGGACTCTGGACACGCGCATGCTGCAGAAGGGGCCGGACTTCACCCCAGCATACGCAGATTTTGGACGGTTAGCCCCAGGGGGGCGCGGGGTACCTTTGCTGAATGTTGGCGGTCCCAGGAGGTCACAGCCGGGGCAGAGAAGGGAGCCGAGGAAAATTATCATGAACATCTCGGTGACAGAGGATGTCCATCTGAAGAAGTCAGAGAATGCCTGGAAGCCCACCGTGAAGAGAGACAGCCAGCCTGAGGACCCCGAGGCTGTTCGCACCCAGGCTCTCTTCCGAAAGGTTCGCAGCATCCTGAACAAGCTGACGCCACAAATGTTCAACCAGCTGATGAAGCAGGTGACTGACCTGACGGTGGACACGGAGGAGAGGCTGAAAGGCGTTATTGATCTGGTCTTCGAGAAGGCGCTCGATGAGCCCGGCTTCTCTGTAGCTTATGCCAACATGTGCCGATGCCTTGCCACGTTGAAAGTGCCGATGGCCGATAAGCCCGGGAGCACCGTGAATTTCCGCAAACTGCTGCTAAACCGTTGCCAGAAGGAGTTTGAGAAGGACAAAGCTGATGATGATGTGTTTGAGAAAAAGCAGAAAGATTTGGATTTGGCTAACACGTCAGAAGAGAAGACCCGTCTTCAGGATGAGCTGGAGGAATCCCGGGACAAAGCCCGAAGGCGGTCTATCGGAAACATCAAGTTTATTGGTGAGCTTTTCAAGCTGAAGATGCTGACGGAGGCCATTATGCATGACTGTGTGGTGAAGCTGCTGAAGAACCACGACGAGGAGTCCCTCGAATGTCTCTGCCGCCTTCTCACCACTATCGGCAAAGACCTAGATTTTGAGAAGGCGAAGCCACGTATGGACCAGTACTTCCACCAGATGGAGAAGATTGTGAAGGAGAGGAAGACCTCATCGCGGATCCGATTCATGTTGCAGGATGTCATAGACCTGAGACTGTGCAACTGGGTGTCACGTAGAGCCGACCAAGGACCCAAAACCATAGAGCAGATCCACAAGGAGGCCAAGATTGAAGAGCAGGAAGAGCAGAGGAAGGTCCAGCAGCTTATGACCAAAGAGAAGCGAAGGCCAGGAGTCCAGAGAGTGGAGGAGGGCGGCTGGAATACGGTACAAGGGGCAAAGAATAGCCGAGTGCTGGACCCCACCAAGTTCCTTAAGATCACTAAGCCCACCATTGATGAGAAGATTCAGCTGGTCCCCAAGGCTCAGCCTGGAAGTTGGGGAAAGGGGAGCAGCGGCGGGGCGAAGACCTCAGAGACAGAGTCACTGCGGCCGGGGGTTCCGAGTCTGAACCGATTCTCTGCTCTTCAACCTTCCGTCTCTTCAGCGGTCTCCTCCTCTTCCTCTGAACCGGACAGCCGCAGAATACTGACAAGCCATGGAAACACGGGACGGGAGAAGAACGACAAACCTGCACCACCCCCCACCTCAGCCCCCCGCCCCAGCAGCTTACTGCGAGGCAGCAGTACCAAGGACCTCATAGACAATCAAGAAGACCTGAGGCGGGAGCCGGTCCACACGGGAAAACCGCTGAGCACCTCCACCGAGCAGGAGAAGTCTTCCAGCTTAGAGCGGAAGAGCAAGGATCCAGCCAAGAGCGAGAACGCAGAACCGGACAAGTCTCCGGTGTCAGAAGAAGAAATGGAAAGGAAATCGAAGGCCATCATAGACGAGTTCCTTCATATCAACGACTACAAGGAGGCCATGCAATGTGTGGAGGAACTGGGGGCGCAGGGCACGCTGGCGGTCTTTGTACGGGTGGGTGTGGAATCAACGTTAGAAAGAAGTCAGATCACCAGAGATCACATGGGGCAGCTGCTCTACCATCTGGTGCAGTCCAGGAAGCTCAGCAAGCTGGACTTCTTCACAGGATTTTCGGAAACTCTGGAGCTGGCGGATGATATGGCGATCGACATCCCACACATCTGGCTGTACCTGGCGGAGTTGGTGACCCCCATGTTGAAGGAAGGCGGGATCTCCTTAAAGGAGTTAATCACAGAGTTCAACAAGGCTCTGCTCCCTGTGGGCCGCGGAGGAGGGGTTCTGCTGTCGGAAATATTGCACCTTCTATGCAAACAAATGAGCCATAAGAAAGTGGCGGCATTGTGGAGGGAGACCGGGCTGAGGTGGAAAGATTTATTACCCGATGGGGAGGATGTGCAAAGTTTTGTAAGTGAAAAGAATCTGGACTTCACGCTGTCAGACTGCTCCAGCCCTTCAGAGAGGAAGGAGATGACAGCGGAGGAGCTCAACAAGCGGCTGGAAGAGCTCATCATCGAGGAGAACGCCAGTGATGAACACATATTTGATTGGGTAGAAGCTAATCTAGACGAAGGCCAGATGACGTCTCCGACATTCCTTAGAGCTTTAGTGACCGCAGTGTGCAAAGCGGCGATTGTGGGGGATTGTTCTTCCTGCCGCGTGGACACCACCTTCCTCAAACAGAAGGTTTCGGTCTTAGTAAAGTACCTGGACTCCAATGAAGAGAGGGAACTACAAGCACTTTATGCACTTCAAGCATTGATAGTAAAACTTGATCAACCTCCCAACTTGCTCCGTATGTTTTTTGACTGCCTCTACGATGAAGAAGTCATATCGGAGGAGGCCTTCTACCGATGGGAGAACAGCAAAGACCTCGCGGAGCAGAACGGGAAAGGCGTAGCACTAAAGTCAGTCACTGCCTTTTTCACGTGGCTGCGAGAAGCCGAGGAGGAATCTGAGGACAACTAG
>eif4g3_RR1
ATGAGTCTCCCGCACAAAGCGGCCCTCAAAGCCGCCGCCCCCCCCAGCGGAGCCGCCACCGGGGCCCTCGGGCCTCCCCCTCCCCCAACCGGGCCGCCCGCTCCGCCCTCATCCGCCGCCGCTCATCCCGGGATCCGGGCCCTGCCCCCCGCCGCACTGTCCCGGGGAGCCCTGCCGCAGAGCCTCGATGACCGAATCTTCCCTGCCGTCTACAGCACGGTGGCGGCACAGGTAGCGAGGCAGCCGGGACCTCCTGCCCCCTCGCCGTATTCTACACACGACCTGACCAAGGGGCACCCGACCCTGGCTGCTACACCTCCTGGGCATGCTTCATCCCCGGGACTGTCACAGGCTTCTTATGCCACAGGACAGAATGCCACGGCCACGTTGGTGTATCAGCAGCCACCCCAGACAATGACGACCCAACCACAGAATCGCTCTCCGTTTGCAGCTGGACCACGGCCGACTCATCACCAGGGAGGATTCAGACCCATCCAGTTTTTCCAAAGGCCGCAGATCCAGCCGCAGCGTGCCACCATACAGAATAGTAACCCCTCCATCCGAACGGGTGCGCAGACACCCACCGCCGTCTATCAAACCAACCAGCACATCATGATGGTCAACCACGCCATCCCGATGCCATATGCAATGACGCAGGGTCCTCAGTACTGTATACCACAGTATCGACACAGCGCCCCTCCCTATGTAGGACCTCCACAGCAGTATCAAGTGCAGCCTCCGGGCCCCAATCCCTTCTACCCTGGCCCTGGACCTGGAGACTTCCCCTCCCCATACGGAACCCCCTTTTACTCCAGTCAGCCGGTGTACCAGTCAGCGCCTATCCCCATAGTGCCTCCGCAGCAGCCACAGCAGCCGCCACCTCCCGCCAAGAGAGAGAAGAAGACGATCCGAATTAGAGACCCGAACCAGGGTGGCAGAGACATCACCGAGGAAATCATGTCAGGAGGTGGCAGCAGAAACCCGACTCCCCCCATCCTCCGGCCCAGCTCTACGCCAACTCCTCCTCAGCTTCCTAGCCAGGTTCCTGAGCACAGCCCAGTGGTGTATGGGACTGTGGAAAGCCCTCATCTCACGGTCGTCAGGGACCCCAAAATAGAGGAGAAGCCGAAATTGGACCCCGTGTTGAAATCATCTCCTTCCGCCCCGGTGCGCGCAGAGCCGACCACCTCCATAAAGTGCTCTACACCGGAGCAGATCGCTGAGCCCGCAGAGCCGGAGGCCGGACCTGAGCACCACCTGGCACCTGGAATATTGCCCGTCGTGGCAGCTGTGGCCACGGCTCCTGTGGTTGTAGCCACAGAGGCTTTCCCCTGTCACCTGGGGGACATGAGCGAGGGTGACAGCACCGCAGAGGAGTGCGCGTCTCCTGATGAGGCTATCGCAGAGGACGCCGAAGAGGAGCTATGCAAGGAACCGCCGGGGCCTACCGTAGCTGCTGAGACCCCGGTGACCCCTCAGGAAATGAATGGCATAAGCTATGAACACTCGACCGTGGACAGTGCTGTGGGTGATGAAGCAATGTTGGGGGAAGAGACTTCGCCGGATGTGCCGGAGCTGGCACCGGCGCCCCCTGTGGATACGAGTGTAGAATGCACTTCTCCTCCAAATGTGCCTCAAACGTTGCCCATACAGCCAGAATCGCCCCCACCTCCTCTCATCGCTGCTGCTCAATGTACCACTAAGACCTCCCCTCCCGCCGCTCTTCTTCCAGCCCTGGGGTCAGACCACGCGGACGAGCAGGACGACGTCGGAACGCCCAGCTTGGACGGGGACATGGACTCTGTAAACGCAAGGCCGGCAGAAACGTACACAGAACTTGAGCCAAGCGTGACACTTCTAAGCTTCACCTCAAGAAAGAGTCCTGTGGAAGCTCAGACCGCGGCAGCTGCACCAAAGATGTGGCAGAAACCAAAAGACGAGAACCCGCATGCCGATGAGGTCCTGCCATCCGATGTTGAGCTGCAGGAACAGGGTGAGGCGGAAGAGGAGGAGGCTGCGGAGATGGAGCAGGAGGACGACGGCGAAGTTGTCAATGCAGAGGTCGATCACCCGATCCTTAACTCTAAACTGCCAGAAGAGAACGGTGAGGCCGAACCCTTCCGTAACGGGGCAGACACCATCTCAGAGGGCGATGGAGAGGTTCCGCTGGGCCCTGAGGAGGGTTACCCCTTTAAGTCAGGTGTCATCCTGGCAGAGCAGCCCACAGACGTGTCCCCGGATGTCCCGGCAGTGCCGGCTTCTTACGTACCGCACGATGGAAAGCGTCAGTATAACCGGGACTTCCTGCTGGGCTTCCAGTTTATGCCGGCCTGTGTGCAGAAACCAGAAGGCTTGCCGCCCATCAGTGACGTGGTCCTGGACAAAATCAATCAGCCGAAGCTGCCCATGAGGACTCTGGACACGCGAATGCTGCAGAAGGGGCCGGACTTCACCCCAGCATACGCAGATTTTGGACGGTTAGCCCCAGGGGGGCGCGGGGTACCTTTGCTGAATGTTGGCGGTCCCAGGAGGTCACAGCCAGGGCAGAGAAGGGAGCCTAGGAAAATTATCATGAACATCTCGGTGACAGAGGATGTCCATCTGAAGAAGTCAGAGAATGCCTGGAAGCCCACCGTGAAGAGAGACAGCCAGCCTGAGGACCCCGAGGCTGTTCGCACCCAGGCTCTCTTCCGAAAGGTTCGCAGCATCTTGAACAAGCTGACGCCACAAATGTTCAACCAGCTGATGAAGCAGGTGACTGACCTGACGGTGGACACGGAGGAGAGGCTGAAAGGCGTTATTGATCTGGTCTTTGAGAAGGCGCTCGATGAGCCCGGCTTCTCTGTAGCTTATGCCAACATGTGCCGATGCCTTGCCACGTTGAAAGTGCCGATGACCGATAAGCCCGGTAGCACCGTGAATTTCCGCAAACTGCTGCTAAACCGTTGCCAGAAGGAGTTTGAGAAGGACAAAGCTGATGATGATGTGTTTGAGAAAAAGCAGAAAGATTTGGAGTTGGCAAACACGCCAGAAGAGAAGACCCGTCTTCAGGATGAGCTGGAGGAATCTCGGGACAAAGCCCGAAGGCGGTCCATCGGAAACATCAAGTTTATTGGTGAGCTTTTCAAGCTGAAGATGCTGACGGAGGCCATTATGCACGACTGTGTGGTGAAGCTGCTGAAGAACCACGACGAGGAGTCCCTCGAATGTCTCTGCCGCCTTCTCACCACTATCGGCAAAGACCTAGATTTTGAGAAGGCGAAGCCACGTATGGACCAGTACTTCCACCAGATGGAGAAGATTGTGAAGGAGAGGAAGACCTCCTCGCGGATCCGATTCATGTTGCAGGATGTCATAGACCTGAGACTGTGCAACTGGGTTTCGCGTAGAGCCGACCAAGGACCCAAAACCATAGAGCAGATCCACAAGGAGGCCAAGATTGAAGAGCAGGAAGAGCAGAGGAAGGTCCAGCAGCTGATGACCAAAGAGAAGCGAAGGCCAGGAGTCCAGAGAGTGGAGGAGGGCGGCTGGAATACGGTACAAGGGGCAAAGAATAACCGAGTGCTGGACCCCACCAAATTCTTAAAGATCACTAAGCCCACCATTGATGAGAAGATTCAGCTGGTCCCCAAGGCTCAGCCTGGCAGTTGGGGAAAGGGGAGCAGCGGCGGGGCGAAGACCTCAGAGACAGAGTCACTGCGGCCGGGGGTTCCGAGTCTGAACCGATTCTCTGCTCTTCAACCTTCCGTCTCTTCAGCGGTCTCCTCCTCTTCCTCTGAACAGGACAGCCGCAGGATACTGACAAGCCATGGAAACACGGGACGGGAGAAGAACGACAAGCCTGCACCACCCCCCACCTCAGCCCCCCGCCCCAGCAGCTTACTGCGAGGCAGCAGTACCAAGGACCTCATAGACAATCAAGAAGACCTGAGGCGGGAGCCGGTCCACACGGGAAAACCACTGAGCACCTCCACCGAGCAGGAGAAGTCTTCCAGCTTAGAGCGGAAGAGCAAGGATCCAGCCAAGAGCGAGAACGCAGAACCTGACAAGTCTCCGGTGTCAGAAGAAGAACTGGAAAGGAAATCGAAGGCCATCATAGACGAGTTCCTTCATATCAACGACTACAAGGAGGCCATGCAATGTGTGGAGGAACTGGGGGCGCAGGGCACGCTGGCGGTCTTTGTACGGGTGGGTGTGGAATCAACGTTAGAAAGAAGTCAGATCACCAGAGATCACATGGGGCAGCTGCTCTACCATCTGGTGCAGTCCAGGAAGCTCAGCAAGCTGGACTTCTTCACAGGATTTTCGGAAACTCTGGAGCTGGCGGATGATATGGCGATCGACATCCCACACATCTGGCTGTACCTGGCGGAGTTGGTGACCCCCATGTTGAAGGAAGGCGGGATCTCCTTAAAGGAGTTAATCACAGAGTTCAACAAGGCTCTGCTCCCTGTGGGCCGTGGAGGAGGGGTTCTGCTGTCGGAAATATTGCACCTTCTATGCAAACAAATGAGCCATAAGAAAGTTGCGGCATTGTGGAGGGAGACCGGGCTGAGGTGGAAAGATTTATTACCCGATGGTGAGGATGTGCAAAGTTTTGTAAGTGAAAAGAATCTGGACTTCACGCTGTCAGACTGCTCCAGCCCTTCAGAGAGGAAGGAGATGACGGCGGAGGAGCTCAACAAGCGGCTGGAAGAGCTCATCATCGAGGAGAACGCCAGTGATGAACACATATTTGATTGGGTAGAAGCTAATCTAGACGAAGGCCAGATGACGTCTCCGACATTCCTTAGAGCTTTAATGACCGCAGTGTGCAAAGCGGCGATTGTGGGGGATTGTTCTTCCTGCCGCGTTGACACCACCTTTCTCAAACAGAAGGTTTCGGTCTTTGTAAAGTACCTGGACTCCAATGAAGAGAGGGAACTACAAGCACTTTATGCACTTCAAGCATTGATAGTAAAACTTGATCAACCTCCCAACTTGCTCCGTATGTTTTTTGACTGCCTCTACGATGAAGAAGTCATATCGGAGGAGGCCTTCTACCGATGGGAGAACAGCAAAGACCTCGCGGAGCAGAACGGGAAAGGCGTAGCACTAAAGTCAGTCACTGCCTTTTTCACGTGGCTGCGAGAAGCCGAGGAGGAATCTGAGGACAACTAG
>eif4g3_RR2
ATGAGTCTCCCGCACAAAGCGGCCCTCAAAGCCGCCGCCCCCCCCAGCGGAGCCGCCACCGGGGCCCTCGGGCCTCCCCCTCCCCCAACCGGGCCGCCCGCTCCGCCCTCATCCGCCGCCGCTCATCCCGGGATCCGGGCCCTACCCCCCGCCGCACTGTCCCGGGGAGCCCTGCCGCAGAGCCTCGATGACCGAATCTTCCCTGCCGTCTACAGCACGGTGGCGGCACAGGTAGCGAGGCAGCCGGGACCTCCTGCCCCCTCGCCGTATTCTACACACGACCTGACCAAGGGGCACCCGACCCTGGCTGCTACACCTCCTGGGCATGCTTCATCCCCGGGACTGTCACAGGCTTCTTATGCCACAGGACAGAATGCCACGGCCACGTTGGTGTATCAGCAGCCACCCCAGACAATGACGACCCAACCACAGAATCGCTCTCCGTTTGCAGCTGGACCACGGCCGACTCATCACCAGGGAGGATTCAGACCCATCCAGTTTTTCCAAAGGCCGCAGATCCAGCCGCAGCGTGCCACCATACAGAATAGTAACCCCTCCATCCGAACGGGTGCGCAGACACCCACCGCCGTCTATCAAACCAACCAGCACATCATGATGGTCAACCACGCCATCCCGATGCCATATGCAATGACGCAGGGTCCTCAGTACTGTATACCACAGTATCGACACAGCGCCCCTCCCTATGTAGGACCTCCACAGCAGTATCAAGTGCAGCCTCCGGGCCCCAATCCCTTCTACCCTGGCCCTGGACCTGGAGACTTCCCCTCCCCATACGGAACCCCCTTTTACTCCAGTCAGCCGGTGTACCAGTCAGCGCCTATCCCCATAGTGCCTCCGCAGCAGCCACAGCAGCCGCCACCTCCCGCCAAGAGAGAGAAGAAGACGATCCGAATTAGAGACCCGAACCAGGGTGGCAGAGACATCACCGAGGAAATCATGTCAGGAGGTGGCAGCAGAAACCCGACTCCCCCCATCCTCCGGCCCAGCTCTACGCCAACTCCTCCTCAGCTTCCTAGCCAGGTTCCTGAGCACAGCCCAGTGGTGTATGGGACTGTGGAAAGCCCTCATCTCACTGTCGTCAGGGACCCCAAAATAGAGGAGAAGCCGAAATTGGACCCCGTGTTGAAATCATCTCCTTCCGCCCCGGTGCGCGCAGAGCCGACCACCTCCATAAAGTGCTCTACACCGGAGCAGATCGCTGAGCCCGCAGCGCCGGAGGCTGGACCTGAGCACCACCTGGCACCTGGAATATTGCCCGTCGTGGCAGCTGTGGCCACGGCTCCTGTGGTTGTAGCCACAGAGGCTTTCCCCTGTCACCTGGGGGACATGAGCGAGGGTGACAGCACCGCAGAGGAGTGCGCGTCTCCTGATGAGGCTATCGCAGAGGACGCCGAAGAGGAGCTATGCAAGGAACCGCCGGGGCCTACCGTAGCTGCTGAGACCCCGGTGACCCCTCAGGAAATGAATGGCATAAGCTATGAACACTCGACCGTGGACAGTGCTGTGGGTGATGAAGCAATGTTGGGGGAAGAGACTTCGCCGGATGTGCCGGAGCTGGCACCGGCGCCCCCTGTGGATACGAGTGTAGAATGCACTTCTCCTCCAAATGTGCCTCAAACGTTGCCCATACAGCCAGAATCGCCCCCACCTCCTCTCATCGCTGCTGCTCAATGTACCACTAAGACCTCCCCTCCCGCCGCTCTTCTTCCAGCCCTGGGGTCAGACCATGCGGACAAGCAGGACGACGTCGGAACGCCCAGCTTGGACGGGGACATGGACTCTGTAAACGCAAGGCCGGCAGAAACGTACTCAGAACTTGAGCCAAGCGTGACACTTCTAAGCTTCACCTCAAGAAAGAGTCCTGTGGAAGCTCAGACCGCGGCAGCTGCACCAAAGATGTGGCAGAAACCAAAAGACGAGAACCCGCATGCCGATGAGGTCCTGCCATCCGATGTTGAGCTGCAGGAACAGGGTGAGGCGGAAGAGGAGGAGGCTGCGGAGATGGAGCAGGAGGACGACGGCGAAGTTGTCAATGCAGAGGTCGATCACCCGATCCTTAACTCTAAACTGCCAGAAGAGAACGGTGAGGCCGAACCCTTCCGTAACGGGGCAGACACCATCTCAGAGGGCGATGGAGAGGTTCCGCTGGGCCCTGAGGAGGGTTACCCCTTTAAGTCAGGTGTCATCCTGGCAGAGCAGCCCACAGACGTGTCCCCGGATGTCCCGGCAGTGCCGGCTTCTTACGTACCGCACGATGGAAAGCGTCAGTATAACCGGGACTTCCTGCTGGGCTTCCAGTTTATGCCGGCCTGTGTGCAGAAACCAGAAGGCTTGCCGCCCATCAGTGACGTGGTCCTGGACAAAATCAATCAGCCGAAGCTGCCCATGAGGACTCTGGACACGCGAATGCTGCAGAAGGGGCCGGACTTCACCCCAGCATACGCAGATTTTGGACGGTTAGCCCCAGGGGGGCGCGGGGTACCTTTGCTGAATGTTGGCGGTCCCAGGAGGTCACAGCCAGGGCAGAGAAGGGAGCCTAGGAAAATTATCATGAACATCTCGGTGACAGAGGATGTCCATCTGAAGAAGTCAGAGAATGCCTGGAAGCCCACCGTGAAGAGAGACAGCCAGCCTGAGGACCCCGAGGCTGTTCGCACCCAGGCTCTCTTCCGAAAGGTTCGCAGCATCTTGAACAAGCTGACGCCACAAATGTTCAACCAGCTGATGAAGCAGGTGACTGACCTGACGGTGGACACGGAGGAGAGGCTGAAAGGCGTTATTGATCTGGTCTTTGAGAAGGCGCTCGATGAGCCCGGCTTCTCTGTAGCTTATGCCAACATGTGCCGATGCCTTGCCACGTTGAAAGTGCCGATGACCGATAAGCCCGGTAGCACCGTGAATTTCCGCAAACTGCTGCTAAACCGTTGCCAGAAGGAGTTTGAGAAGGACAAAGCTGATGATGATGTGTTTGAGAAAAAGCAGAAAGATTTGGAGTTGGCAAACACGCCAGAAGAGAAGACCCGTCTTCAGGATGAGCTGGAGGAATCTCGGGACAAAGCCCGAAGGCGGTCCATCGGAAACATCAAGTTTATTGGTGAGCTTTTCAAGCTGAAGATGCTGACGGAGGCCATTATGCACGACTGTGTGGTGAAGCTGCTGAAGAACCACGACGAGGAGTCCCTCGAATGTCTCTGCCGCCTTCTCACCACTATCGGCAAAGACCTAGATTTTGAGAAGGCGAAGCCACGTATGGACCAGTACTTCCACCAGATGGAGAAGATTGTGAAGGAGAGGAAGACCTCCTCGCGGATCCGATTCATGTTGCAGGATGTCATAGACCTGAGACTGTGCAACTGGGTGTCGCGTAGAGCCGACCAAGGACCCAAAACCATAGAGCAGATCCACAAGGAGGCCAAGATTGAAGAGCAGGAAGAGCAGAGGAAGGTCCAGCAGCTGATGACCAAAGAGAAGCGAAGGCCAGGAGTCCAGAGAGTGGAGGAGGGCGGCTGGAATACGGTACAAGGGGCAAAGAATAACCGAGTGCTGGACCCCACCAAATTCTTAAAGATCACTAAGCCCACCATTGATGAGAAGATTCAGCTGGTCCCCAAGGCTCAGCCTGGCAGTTGGGGAAAGGGGAGCAGCGGCGGGGCGAAGACCTCAGAGACAGAGTCACTGCGGCCGGGGGTTCCGAGTCTGAACCGATTCTCTGCTCTTCAACCTTCCGTCTCTTCAGCGGTCTCCTCCTCTTCCTCTGAACAGGACAGCCGCAGGATACTGACAAGCCATGGAAACACGGGACGGGAGAAGAACGACAAGCCTGCACCACCCCCCACCTCAGCCCCCCGCCCCAGCAGCTTACTGCGAGGCAGCAGTACCAAGGACCTCATAGACAATCAAGAAGACCTGAGGCGGGAGCCGGTCCACACGGGAAAACCACTGAGCACCTCCACCGAGCAGGAGAAGTCTTCCAGCTTAGAGCGGAAGAGCAAGGATCCAGCCAAGAGCGAGAACGCAGAACCTGACAAGTCTCCGGTGTCAGAAGAAGAACTGGAAAGGAAATCGAAGGCCATCATAGACGAGTTCCTTCATATCAACGACTACAAGGAGGCCATGCAATGTGTGGAGGAACTGGGGGCGCAGGGCACGCTGGCGGTCTTTGTACGGGTGGGTGTGGAATCAACGTTAGAAAGAAGTCAGATCACCAGAGATCACATGGGGCAGCTGCTCTACCATCTGGTGCAGTCCAGGAAGCTCAGCAAGCTGGACTTCTTCACAGGATTTTCGGAAACTCTGGAGCTGGCGGATGATATGGCGATCGACATCCCACACATCTGGCTGTACCTGGCGGAGTTGGTGACCCCCATGTTGAAGGAAGGCGGGATCTCCTTAAAGGAGTTAATCACAGAGTTCAACAAGGCTCTGCTCCCTGTGGGCCGTGGAGGAGGGGTTCTGCTGTCGGAAATATTGCACCTTCTATGCAAACAAATGAGCCATAAGAAAGTTGCGGCATTGTGGAGGGAGACCGGGCTGAGGTGGAAAGATTTATTACCCGATGGTGAGGATGTGCAAAGTTTTGTAAGTGAAAAGAATCTGGACTTCACGCTGTCAGACTGCTCCAGCCCTTCAGAGAGGAAGGAGATGACGGCGGAGGAGCTCAACAAGCGGCTGGAAGAGCTCATCATCGAGGAGAACGCCAGTGATGAACACATATTTGATTGGGTAGAAGCTAATCTAGACGAAGGCCAGATGACGTCTCCGACATTCCTTAGAGCTTTAATGACCGCAGTGTGCAAAGCGGCGATTGTGGGGGATTGTTCTTCCTGCCGCGTTGACACCACCTTTCTCAAACAGAAGGTTTCGGTCTTTGTAAAGTACCTGGACTCCAATGAAGAGAGGGAACTACAAGCACTTTATGCACTTCAAGCATTGATAGTAAAACTTGATCAACCTCCCAACTTGCTCCGTATGTTTTTTGACTGCCTCTACGATGAAGAAGTCATATCGGAGGAGGCCTTCTACCGATGGGAGAACAGCAAAGACCTCGCGGAGCAGAACGGGAAAGGCGTAGCACTAAAGTCAGTCACTGCCTTTTTCACGTGGCTGCGAGAAGCCGAGGAGGAATCTGAGGACAACTAG
>eif4g3_RR3
ATGAGTCTCCCGCACAAAGCGGCCCTCAAAGCCGCCGCCCCCCCCAGCGGAGCCGCCACCGGGGCCCTCGGGCCTCCCCCTCCCCCAACCGGGCCGCCCGCTCCGCCCTCATCCGCCGCCGCTCATCCCGGGATCCGGGCCCTTCCCCCCGCCGCACTGTCCCGGGGAGCCCTGCCGCAGAGCCTCGATGACCGAATCTTCCCTACCGTCTACAGCACGGTGGCGGCACAGGTAGCGAGGCAGCCGGGACCTCCTGCCCCCTCGCCGTATTCTACACACGACCTGACCAAGGGGCACCCGACCCTGGCTGCTACACCTCCTGGGCATGCTTCATCCCCGGGACTGTCACAGGCTTCTTATGCCACAGGACAGAATGCCACGGCCACGTTGGTGTATCAGCAGCCACCCCAGACAATGACGACCCAACCACAGAATCGCTCTCCGTTTGCAGCTGGACCACGGCCGACTCATCACCAGGGAGGATTCAGACCCATCCAGTTTTTCCAAAGGCCGCAGATCCAGCCGCAGCGTGCCACCATACAGAATAGTAACCCCTCCATCCGAACGGGTGCGCAGACACCCACCGCCGTCTATCAAACCAACCAGCACATCATGATGGTCAACCACGCCATCCCGATGCCATATGCAATGACGCAGGGTCCTCAGTACTGTATACCACAGTATCGACACAGCGCCCCTCCCTATGTAGGACCTCCACAGCAGTATCAAGTGCAGCCTCCGGGCCCCAATCCCTTCTACCCTGGCCCTGGACCTGGAGACTTCCCCTCCCCATACGGAACCCCCTTTTACTCCAGTCAGCCGGTGTACCAGTCAGCGCCTATCCCCATAGTGCCTCCGCAGCAGCCACAGCAGCCGCCACCTCCCGCCAAGAGAGAGAAGAAGACGATCCGAATTAGAGACCCGAACCAGGGTGGCAGAGACATCACCGAGGAAATCATGTCAGGAGGTGGCAGCAGAAACCCGACTCCCCCCATCCTCCGGCCCAGCTCTACGCCAACTCCTCCTCAGCTTCCTAGCCAGGTTCCTGAGCACAGCCCAGTGGTGTATGGGACTGTGGAAAGCCCTCATCTCACTGTCGTCAGGGACCCCAAAATAGAGGAGAAGCCGAAATTGGACCCCGTGTTGAAATCATCTCCTTCCGCCCCGGTGCGCGCAGAGCCGACCACCTCCATAAAGTGCTCTACACCGGAGCAGATCGCTGAGCCCGCAGAGCCGGAGGCCGGACCTGAGCACCACCTGGCACCTGGAATATTGCCCGTCGTGGCAGCTGTGGCCACGGCTCCTGTGGTTGTAGCCACAGAGGCTTTCCCCTGTCACCTGGGGGACATGAGCGAGGGTGACAGCACCGCAGAGGAGTGCGCGTCTCCTGATGAGGCTATCGCAGAGGACGCCGAAGAGGAGCTATGCAAGGAACCGCCGGGGCCTACCGTAGCTGCTGATACCCCGGTGACCCCTCAGGAAATGAATGGCATAAGCTATGAACACTCGACCGTGGACAGTGCTGTGGGTGATGAAGCAATGTTGGGGGAAGAGACTTCGCCGGATGTGCCGGAGCTGGCACCGGCGCCCCCTGTGGATACGAGTGTAGAATGCACTTCTCCTCCAAATGTGCCTCAAACGTTGCCCATACAGCCAGAATCGCCCCCACCTCCTCTCATCGCTGCTGCTCAATGTACCACTAAGACCTCCCCTCCCGCCGCTCTTCTTCCAGCCCTGGGGTCAGACCACGCGGACGAGCAGGACGACGTCGGAACGCCCAGCTTGGACGGGGACATGGACTCTGTAAACGCAAGGCCGGCAGAAACGTACACAGAACTTGAGCCAAGCGTGACACTTCTAAGCTTCACCTCAAGAAAGAGTCCTGTGGAAGCTCAGACCGCGGCAGCTGCACCAAAGATGTGGCAGAAACCAAAAGACGAGAACCCGCAAGCCGAGGAGGTCCTGCCATCCGATGTTGAGCTGCAGGAACAGGGTGAGGCGGAAGAGGAGGAGGCTGCGGAGATGGAGCAGGAGGACGACGGCGAAGTTGTCAATGCAGAGGTCGATCACCCGATCCTTAACTCTAAACTGCCAGAAGAGAACGGTGAGGCCGAACCCTTCCGTAACGGGGCAGACACCATCTCAGAGGGCGATGGAGAGGTTCCGCTGGGCCCGGAGGAGGGTTACCCCTTTAAGTCAGGTGTCATCCTGGCAGAGCAGCCCACAGACGTGTCCCCGGATGTCCCGGCAGTGCCGGCTTCTTACGTACCGCACGATGGAAAGCGTCAGTATAACCGGGACTTCCTGCTGGGCTTCCAGTTTATGCCGGCCTGTGTGCAGAAACCAGAAGGCTTGCCGCCCATCAGTGACGTGGTCCTGGACAAAATCAATCAGCCGAAGCTGCCCATGAGGACTCTGGACACGCGAATGCTGCAGAAGGGGCCGGACTTCACCCCAGCATACGCAGATTTTGGACGGTTAGCCCCAGGGGGGCGCGGGGTACCTTTGCTGAATGTTGGCGGTCCCAGGAGGTCACAGCCAGGGCAGAGAAGGGAGCCTAGGAAAATTATCATGAACATCTCGGTGACAGAGGATGTCCATCTGAAGAAGTCAGAGAATGCCTGGAAGCCCACCGTGAAGAGAGACAGCCAGCCTGAGGACCCCGAGGCTGTTCGCACCCAGGCTCTCTTCCGAAAGGTTCGCAGCATCTTGAACAAGCTGACGCCACAAATGTTCAACCAGCTGATGAAGCAGGTGACTGACCTTACGGTGGACACGGAGGAGAGGCTGAAAGGCGTTATTGATCTGGTCTTTGAGAAGGCGCTCGATGAGCCCGGCTTCTCTGTAGCTTATGCCAACATGTGCCGATGCCTTGCCACGTTGAAAGTGCCGATGACCGATAAGCCCGGTAGCACCGTGAATTTCCGCAAACTGCTGCTAAACCGTTGCCAGAAGGAGTTTGAGAAGGACAAAGCTGATGATGATGTGTTTGAGAAAAAACAGAAAGATTTGGAGTTGGCGAACACGCCAGAAGAGAAGACCCGTCTTCAGGATGAGCTGGAGGAATCCCGGGACAAAGCCCGAAGGCGGTCCATCGGAAACATCAAGTTTATTGGTGAGCTTTTCAAGCTGAAGATGCTGACGGAGGCCATTATGCACGACTGTGTGGTGAAGCTGCTGAAGAACCACGACGAGGAGTCCCTCGAATGTCTCTGCCGCCTTCTCACCACTATCGGCAAAGACCTAGATTTTGAGAAGGCGAAGCCACGTATGGACCAGTACTTCCACCAGATGGAGAAGATTGTGAAGGAGAGGAAGACCTCCTCGCGGATCCGATTCATGTTGCAGGATGTCATAGACCTGAGACTGTGCAACTGGGTGTCACGTAGAGCCGACCAAGGACCCAAAACCATAGAGCAGATCCACAAGGAGGCCAAGATTGAAGAGCAGGAAGAGCAGAGGAAGGTCCAGCAGTTGATGACCAAAGAGAAGCGAAGGCCAGGAGTCCAGAGAGTGGAGGAGGGCGGCTGGAATACGGTACAAGGGGCAAAGAATAACCGAGTGCTGGACCCCACCAAATTCCTAAAGATCACTAAGCCCACCATTGATGAGAAGATTCAGCTGGTCCCCAAGGCTCAGCCTGGCAGTTGGGGAAAGGGGAGCAGCGGCGGGGCGAAGACCTCAGAGACAGAGTCACTGCGGCCGGGGGTTCCGAGTCTGAACCGATTCTCTGCTCTTCAACCTTCCGTCTCTTCAGCGGTCTCCTCCTCTTCCTCTGAACAGGACAGCCGCAGGATACTGACAAGCCATGGAAACACGGGACGGGAGAAGAACGACAAGCCTGCACCACCCCCCACCTCAGCCCCCCGCCCCAGCAGCTTACTGCGAGGCAGCAGTACCAAGGACCTCATAGACAATCAAGAAGACCTGAGGCGGGAGCCGGTCCACACGGGAAAACCGCTGAGCACCTCCACCGAGCAGGAGAAGTCTTCCAGCTTAGAGCGGAAGAGCAAGGATCCAGCCAAGAGCGAGAACGCAGAACCTGACAAGTCTCCGGTGTCAGAAGAAGAACTGGAAAGGAAATCGAAGGCCATCATAGACGAGTTCCTTCATATCAACGACTACAAGGAGGCCATGCAATGTGTGGAGGAACTGGGGGCGCAGGGCACGCTGGCGGTCTTTGTACGGGTGGGTGTGGAATCAACGTTAGAAAGAAGTCAGATCACCAGAGATCACATGGGGCAGCTGCTCTACCATCTGGTGCAGTCCAGGAAGCTCAGCAAGCTGGACTTCTTCACAGGATTTTCGGAAACTCTGGAGCTGGCGGATGATATGGCGATCGACATCCCACACATCTGGCTGTACCTGGCGGAGTTGGTGACCCCCATGTTGAAGGAAGGCGGGATCTCCTTAAAGGAGTTAATCACAGAGTTCAACAAGGCTCTGCTCCCTGTGGGCCGCGGAGGAGGGGTTCTGCTGTCGGAAATATTGCACCTTCTATGCAAACAAATGAGCCATAAGAAAGTTGCGGCATTGTGGAGGGAGACCGGGCTGAGGTGGAAAGATTTATTACCCGATGGTGAGGATGTGCAAAGTTTTGTAAGTGAAAAGAATCTGGACTTCACGCTGTCAGACTGCTCCAGCCCTTCAGAGAGGAAGGAGATGACGGCGGAGGAGCTCAACAAGCGGCTGGAAGAGCTCATCATCGAGGAGAACGCCAGTGATGAACACATATTTGATTGGGTAGAAGCTAATCTAGACGAAGGCCAGATGACGTCTCCGACATTCCTTAGAGCTTTAATGACCGCAGTGTGCAAAGCGGCGATTGTGGGGGATTGTTCTTCCTGCCGCGTTGACACCACCTTTCTCAAACAGAAGGTTTCGGTCTTAGTAAAGTACCTGGACTCCAATGAAGAGAGGGAACTACAAGCACTTTATGCACTTCAAGCATTGATAGTAAAACTTGATCAACCTCCCAACTTGCTCCGTATGTTTTTTGACTGCCTCTACGATGAAGAAGTCATATCGGAGGAGGCCTTCTACCGATGGGAGAACAGCAAAGACCTCGCGGAGCAGAACGGGAAAGGCGTAGCACTAAAGTCAGTCACTGCCTTTTTCACGTGGCTGCGAGAAGCCGAGGAGGAATCTGAGGACAACTAG

>eme1_LL
ATGTTGATCCTTGTCCCTGGAGAAGCCTTTATTGCCATGGTCCAAAACAGTAAATCGGAGGCACACGTTACCCAGAGCACAGGTACCTTAAGAGGCTTTGTGTCCCACATCATGGCAAGCAAGTCACGTGTCATCCCCTCCCTGGTCATCATGGAGATAGAGAAATATTTCAGAGATCAGAAGACAAAAGGTAAGAAGATGTTTAAAGATGCCGTCCGAGGAGAAGGGGTGAAAGAAAGGAAACGCAAACAAAAAGATCTTCAAGAACTGCCGAAACTCAGCAGAGTAGATGTGGAGGAGGCAATGATGATCTTGCAGCTACAAATGAATGTCCGCGTCTGGTTCCTGGAGACCTGGAAGGAATTCTCAGACTTTGTCTGCATGTTTAGCAAAGCTCTAGCGGAGGCTCCAACCAAGAGGCAACGAGACAACACCGCTTTCTCCTTCTACATGGATGGTGATTGGGCAGGGGGGGTGCGTGTAGATAAATGTGGGAAAGGTCTGCTAGAAGTGTGGAAAAGGCAGATTCAGCAGTTCAACAGAGTCAGCGTGGAAGTTGCCAGTGCAGTGGTGGCAGCCTATCCCTCGCCACAGTTACTGATAAAGGCCTATCGCCACTGTCAGACCAACGCAGAGCGTCACGGCCTCTTGAGTGATATCCTTGTGCGGCGAGGAGAAGGAGTCACGTCTACGTCCCGGCGCGTCGGTCCAGAATTATCCAAACGGATCTTCCTGCAGTTTACAAGTTCACAGCCAGAGCTGTCACTTGACTTGTGA
>eme1_RR1
ATGTTGGTCCTTGTCCCTGGAGAAGCCTTTATTGCCATGGTCCAAAACAGTAAAACGGAGGCATACGTTAGCCAGAGCACAGGTACCTTAAGAGGCTTTGTGTCCCACATCATGGCAAGCAAGTCACGTGTCATCCCCTCCCTGGTGATCATGGAGATAGAGAAGTATTTCAGAGATCAGAAGACAAAAGGTAAGAAGATGTTTAAAGATGCCGTCCGAGGAGAAGGGGTGAAAGAAAGGAAACGCAAACAAAAAGATCTTCAAGAAATGCCGAATCTCAGCAGAGTAGATTTGGAGGAGGCAATGATGATCTTGCAGCTACAAATGAATGTCCGCGTCTGGTTCCTGGAGACCTGGAAGGAATTCTCAGACTTTGTCTGCATGTTTAGCAAAGCTCTAGCGGAGGCTCCAACCAAGAGGCAACGAGACAACACCTCTTTCTCCTTCTATATGGATGGTGATTGGGCAGGGGGGGTGCGTGTAGAGAAATGTGGGAAAGGTCTGCTAGAAGTGTGGAAAAGGCAGATTCAGCAGTTCAACAGAGTCAGCGTGGAAGTTGCCAGTGCAGTGGTGGCAGCCTATCCCTCGCCACAGTTACTGATAAAGGCCTATCGCCACTGTCAGACCAACGCAGAGCGTCACGGCCTCTTGAGTGATATCCTTGTGCGGCGAGGAGAAGGAGTCACGTCTACGTCCCGGCGCGTCGGTCCAGAATTATCTAAACGGATCTTCCTGCAGTTTACAAGTTCACAGCCAGAGCTGTCACTTGACTTATGA
>eme1_RR2
ATGTTGGTCCTTGTCCCTGGAGAAGCCTTTATTGCCATGGTCCAAAACAGTAAAACGGAGGCATACGTTAGCCAGAGCACAGGTACCTTAAGAGGCTTTGTGTCCCACATCATGGCAAGCAAGTCACGTGTCATCCCCTCCCTGGTGATCATGGAGATAGAGAAGTATTTCAGAGATCAGAAGACAAAAGGTAAGAAGATGTTTAAAGATGCCGTCCGAGGAGAAGGGGTGAAAGAAAGGAAACGCAAACAAAAAGATCTTCAAGAAATGCCGAATCTCAGCAGAGTAGATTTGGAGGAGGCAATGATGATCTTGCAGCTACAAATGAATGTCCGCGTCTGGTTCCTGGAGACCTGGAAGGAATTCTCAGACTTTGTCTGCATGTTTAGCAAAGCTCTAGCGGAGGCTCCAACCAAGAGGCAACGAGACAACACCTCTTTCTCCTTCTATATGGATGGTGATTGGGCAGGGGGGGTGCGTGTAGAGAAATGTGGGAAAGGTCTGCTAGAAGTGTGGAAAAGGCAGATTCAGCAGTTCAACAGAGTCAGCGTGGAAGTTGCCAGTGCAGTGGTGGCAGCCTATCCCTCGCCACAGTTACTGATAAAGGCCTATCGCCACTGTCAGACCAACGCAGAGCGTCACGGCCTCTTGAGTGATATCCTTGTGCGGCGAGGAGAAGGAGTCACGTCTACGTCCCGGCGCGTCGGTCCAGAATTATCTAAACGGATCTTCCTGCAGTTTACAAGTTCACAGCCAGAGCTGTCACTTGACTTATGA
>eme1_RR3
ATGTTGGTCCTTGTCCCTGGAGAAGCCTTTATTGCCATGGTCCAAAACAGTAAAACGGAGGCATACGTTAGCCAGAGCACAGGTACCTTAAGAGGCTTTGTGTCCCACATCATGGCAAGCAAGTCACGTGTCATCCCCTCCCTGGTGATCATGGAGATAGAGAAGTATTTCAGAGATCAGAAGACAAAAGGTAAGAAGATGTTTAAAGATGCCGTCCGAGGAGAAGGGGTGAAAGAAAGGAAACGCAAACAAAAAGATCTTCAAGAAATGCCGAATCTCAGCAGAGTAGATTTGGAGGAGGCAATGATGATCTTGCAGCTACAAATGAATGTCCGCGTCTGGTTCCTGGAGACCTGGAAGGAATTCTCAGACTTTGTCTGCATGTTTAGCAAAGCTCTAGCGGAGGCTCCAACCAAGAGGCAACGAGACAACACCTCTTTCTCCTTCTATATGGATGGTGATTGGGCAGGGGGGGTGCGTGTAGAGAAATGTGGGAAAGGTCTGCTAGAAGTGTGGAAAAGGCAGATTCAGCAGTTCAACAGAGTCAGCGTGGAAGTTGCCAGTGCAGTGGTGGCAGCCTATCCCTCGCCACAGTTACTGATAAAGGCCTATCGCCACTGTCAGACCAACGCAGAGCGTCACGGCCTCTTGAGTGATATCCTTGTGCGGCGAGGAGAAGGAGTCACGTCTACGTCCCGGCGCGTCGGTCCAGAATTATCTAAACGGATCTTCCTGCAGTTTACAAGTTCACAGCCAGAGCTGTCACTTGACTTATGA

>eme2_LL
ATGCAGCGGGTGCCAGTGAAAGTCACAGTCACCAGTTCCCCCAGGAAAAGGGCCAAAACATGGGAAATATCAGATTCAGAAGAGGAAGAGCCAGACTGTATTCCAAAAGGAGGCATCAAGGGAGCAGAGGCAGGAATGAAAGTGTCAGAAGATGCATTGGACAGTCCGTTTGTTAAGGCAGAACCTAAGGAGCTTATAGGAGGTCAACAAGTAGACCTTGGTGTATATGGTGGGGAACTTGGCTGGACTGGAGCTGGAAGTTCAGAACCTTCTGGCCTTCAGAAGGAGCAGAGGGACGTCCATCATTCTCCAACTATATCAGCTTTATCACTACCTCTTCCTAAGTCCACCACACCTAGTCCAGTGAAAAAGACAAGAAGGAAGAAGAGTCCTGAGGAGCTGGAGGCTGACAGAGCACAGGCTGAGGAGAGGAAGAGGGAGAAAGAACGAAAGCGTCAGGAGAAAGAGAAGATCAAGAATCTGGAAAAGGAGGAACGAGAGAAAAGGAAAGAATCTGCACAGGCTCTGAAGCTCCTGAGACCAGATCAATGTGGAAAATATATGGTTGTTCAGGTGGATGCAGGTCTTCTCCAAGATGCAGGGTCAGAAGATATGCTGGAAGCCTTAAGATCATCTGGGTATGCTTACTCCTTAGAGCCCCACTCTGTGCCATGGAGCATTACCTGGAGAAGAGAGATGCCTATTGACTGGACATGTGTAGAAGGTCTGGAACTGTGTAAAGGGGAAGAAGACCAAATGCTGATACTGGTGGAGCACAGAGAATTCCTTAAGAGTGTCTTCTATTTCATTCAGGCTCCTGAAAACTCCAGGACTTTTGAGACTCCAGCCTCTGTGTTTGAAATAGACAGAAAATGTTCTGGAAAGACGATCACCTTGGCTGTTTTGGGGCTACGTGATTATAGAAGATATCAAAAACTGTCACGTAGGATGGAGAGGCACTCTCTGGAGCCAAGCCTTTGCTATGATGAACAGCCAGAAAGCCATGTGACCAGGCAACATATAGATGAGGCCCTTGTCTTTCTACAGCTGTACCATGAGACAGAAGTGTTATTCTTGGATACATGGAGAGAACTGGGGCAACATGTGTGTGCTGTGACCAAGAGTATAGCTCAGCGCCCATTCCGATTGAACTGGGAGGCTCAGAGCTACTCCTTCTGCACCTCAGCAGGTACCTGGCGAGGTTGGGGACCCAAAGGATCACTCACTGGCTTACCATTGGCCTGGAAGAGACAGATTCAGCAGCTCAACAGAGTCAGTCCAGGAATGGCTGCAGCTATAACAGAGGCCTATCCTTCTCCACAACTCCTTTTGGAGGCATATGGAGCATGTAATACCGATAAAGAGAGACTGTCTCTCCTCAGTAACCTGAGAGTACCGCGTACTGTAGATGCCACAGATGATATGGATGATCCAGATGAAGATATAGCACAGTCTAAAGACCAGATTAGAGACAGGCGCATTGGTCCTGATTTGTCACGACGCATCTGGCTGTTCATGACATCCACCAATCCAGAGCTGGTATTGGACCTAAACTCCTAG
>eme2_RR1
ATGGAGCGTGTGCCAGTGAAAGTCACAGTCACCAGTTCCCCCAGGAAAAGGGCCAAAACATGGGAAATATCAGATTCAGAAGAGGAAGAGCCAGACTGTATTCCAAAAGGAGGCATCAAGGGAGCAGAGGCAGGAATGAAAGTGTCAGAAGATGCATTGGACAGTCCGTTTGTTAAGGCAGAACCTAAGGAGCTTTTAAGAGGTCAACAAGTAGACCTTGGTGTATATGGTGGGGAACTTGGCTGGACTGGAGCTGGAAGTTCAGAACCTTCTAGCTTTCAGAAGGAGCAGAGGGACGTCCATCATTCTCCAACTACATCAGCTTTATCACTACCTCTTCCTAAGTCCACCACACCTAGTCCAGTGAAGAAGACAAGAAGGAAGAAGAGTCCTGAGGAGCTGGAGGCTGACAGAGCACAGGCTGAGGAGAGGAAGAGGGAGACAGAACGAAAGCGTCAGGAGAAAGAAAAGATCAAGAATCTGGAAAAGGAGGAACGAGAGAAAAGGAAAGAATCTGCACAGGCTCTGAAGCTCCTGAGGCCAGATCAATGTGGAAAATATATGGTTGTTCTGGTGGATGCAGGTCTTCTCCAAGATGCAGGGTCAGAAGATATGCTGGAAGCCTTAAGATCATCTGGGTATGCTTACACCTTAGAGCCACACTCTGTGCCATGGAGCATTACCTGGAGAAGAGAGATGCCTGTTGACTGGACATGTGTAGAAGGTCTGGAACTGTGTAAAGGGGAAGAAGACCAAATGCTGATACTGGTGGAGCACAGAGAATTCCTTAAGAGTGTCTTCTATTTCATTCAGGCTCCTGAAAACTCCAGGACTTTTGAGACTCCAGCCTCTGTGTTTGAAATAGACAGAAAATGTTCTGGAAAGAAGATCACCTTGGCTGTTTTGGGGCTACGTGATTATAGAAGATATCAAAAACTGTCACGTAGGATGGAGAGACACTCTCTGGAGCCAAGCCTTTGCTATGATGAACAGCCAGAAAGCCATGTGACCAGGCAACATATAGATGAGGCCCTTGTCTTTCTACAGCTGTACCATGAGACAGAAGTGTTATTCTTGGATACATGGAGAGAACTGGGGCAACATGTGTGTGCTGTGACCAAGAGTATAGCTCAGCGCCCGTTCCGATTGAACTGGGAGGCTCAGAGCTACTCCTTCTGCACCTCAGCAGGTACCTGGCGAGGTTGGGGACCCAAAGGATCACTCACTGGCTTACCATTGGCCTGGAGGAGACAGATTCAGCAGCTCAACAGAGTCAGTCCAGGAATGGCTGCAGCTATAACAGAGGCCTATCCTTCTCCACAACTCCTTTTGGAGGCATATGGAGCATGTAATACCGATAAAGAGAGACTGTCTCTCCTCAGTAACCTGAGAGTACCACGTACTGTAGATGTCACAGACGATATGGATGATCCAGATGAAGATGTCGCACAGTCTAAAGACCAGATAAGAGACAGGCGCATTGGTCCTGATTTGTCACGACGCATCTGGCTGTTCATGACATCCACCAATCCAGAGCTGGTATTGGATTTAAACTCCTAG
>eme2_RR2
ATGGAGCGTGTGCCAGTGAAAGTCACAGTCACCAGTTCCCCCAGGAAAAGGGCCAAAACATGGGAAATATCAGATTCAGAAGAGGAAGAGCCAGACTGTATTCCAAAAGGAGGCATCAAGGGAGCAGAGGCAGGAATGAAAGTGTCAGAAGATGCATTGGACAGTCCGTTTGTTAAGGCAGAACCTAAGGAGCTTTTAAGAGGTCAACAAGTAGACCTTGGTGTATATGGTGGGGAACCTGGCTGGACTGGAGCTGGAAGTTCAGAACCTTCTAGCTTTCAGAAGGAGCAGAGGAACGTCCATCATTCTCCAACTACATCAGCTTTATCACTACCTCTTCCTAAGTCCACCACGCCTAGTCCAGTGAAGAAGACAAGAAGGAAGAAGAGTCCTGAGGAGCTGGAGGCTGACAGAGCACAGGCTGAGGAGAGGAAGAGGGAGACAGAACGAAAGCGTCAGGAGAAAGAAAAGATCAAGAATCTGGAAAAGGAGGAACGAGAGAAAAGGAAAGAATCTGCACAGGCTCTGAAGCTCCTGAGGCCAGATCAATGTGGAAAATATATGGTTGTTCTGGTGGATGCAGGTCTTCTCCAAGATGCAGGGTCAGAAGATATGCTGGAAGCCTTAAGATCATCTGGGTATGCTTACACCTTAGAGCCACACTCTGTGCCATGGAGCATTACCTGGAGAAGAGAGATGCCTGTTGACTGGACATGTGTAGAAGGTCTGGAACTGTGTAAAGGGGAAGAAGACCAAATGCTGATACTGGTGGAGCACAGAGAATTCCTTAAGAGTGTCTTCTATTTCATTCAGGCTCCTGAAAACTCCAGGACTTTTGAGACTCCAGCCTCTGTGTTTGAAATAGACAGAAAATGTTCTGGAAAGAAGATCACCTTGGCTGTTTTGGGGCTACGTGATTATAGAAGATATCAAAAACTGTCACGTAGGATGGAGAGACACTCTCTGGAGCCAAGCCTTTGCTATGATGAACAGCCAGAAAGCCATGTGACCAGGCAACATATAGATGAGGCCCTTGTCTTTCTACAGCTGTACCATGAGACAGAAGTGTTATTCTTGGATACATGGAGAGAACTGGGGCAACATGTGTGTGCTGTGACCAAGAGTATAGCTCAGCGCCCGTTCCGATTGAATTGGGAGGCTCAGAGCTACTCCTTCTGCACCTCAGCAGGTACCTGGCGAGGTTGGGGACCCAAAGGATCACTCACAGGGTTACCGTTGGCCTGGAAGAGACAGATTCAGCAGCTCAACAGAGTCAGTCCAGGAATGGCTGCAGCTATAACAGAGGCCTATCCTTCTCCACAACTCCTTTTGGAGGCATATGGAGCATGTAATACCGATAAAGAGAGACTGTCTCTCCTCAGTAACCTGAGAGTACCACGTACTGTAGATGTCACAGACGATATGGATGATCCAGATGAAGATGTCGCACAGTCTAAAGACCAGATAAGAGACAGGCGCATTGGTCCTGATTTGTCACGACGCATCTGGCTGTTCATGACATCCACCAATCCAGAGCTGGTATTGGATTTAAACTCCTAG
>eme2_RR3
ATGGAGCGTGTGCCAGTGAAAGTCACAGTCACCAGTTCCCCCAGGAAAAGGGCCAAAACATGGGAAATATCAGATTCAGAAGAGGAAGAGCCAGACTGTATTCCAAAAGGAGGCATCAAGGGAGCAGAGGCAGGAATGAAAGTGTCAGAAGATGCATTGGACAGTCCGTTTGTTAAGGCAGAACCTAAGGAGCTTATAGGAGGTCAACAAGTAGACCTTGGTGTATATGGTGGGGAACCTGGCTGGACTGGAGCTGGAAGTTCAGAACCTTCTAGCTTTCAGAAGGAGCAGAGGAACGTCCATCATTCTCCAACTACATCAGCTTTATCACTACCTCTTCCTAAGTCCACCACGCCTAGTCCAGTGAAGAAGACAAGAAGGAAGAAGAGTCCTGAGGAGCTGGAGGCTGACAGAGCACAGGCTGAGGAGAGGAAGAGGGAGAAAGAACGAAAGCGTCAGGAGAAAGAGAAGATCAAGAATCTGGAAAAGGAGGAACGAGAGAAAAGGAAAGAATCTGCACAAGCTCTGAAGCTCCTGAGGCCAGATCAATGTGGAAAATATATGGTTGTTCTGGTGGATGCAGGTCTTCTCCAAGATGCAGGGTCAGAAGATATGCTGGAAGCCTTAAGATCATCTGGGTATGCTTACTCCTTAGAGCCACACTCTGTGCCATGGAGCATTACCTGGAGAAGAGAGATGCCTGTTGACTGGACATGTGTAGAAGGTCTGGAACTGTGTGAAGGGGAAGAAGACCAAATGCTGATACTGGTGGAGCACAGAGAATTCCTTAAGAGTGTCTTCTATTTCATTCAGGCTCCTGAAAACTCCAGGACTTTTGAGACTCCAGCCTCTGTGTTTGAAATAGACAGAAAATGTTCTGGAAAGAAGATCACCTTGGCTGTTTTGGGGCTACGTGATTATAGAAGATATCAAAAACTGTCACGTAGGATGGAGAGACACTCTCTGGAGCCAAGCCTTTGCTATGATGAACAGCCAGAAAGCCATGTGACCAGGCAACATATAGATGAGGCCCTTGTCTTTCTACAGCTGTACCACGAGACAGAAGTGTTATTCCTGGATACATGGAGAGAACTGGGGCAACATGTGTGTGCTGTGACCAAGAGTATAGCTCAGCGCCCGTTCCGATTGAATTGGGAGGCTCAGAGCTACTCCTTCTGCACCTCAGCAGGTACCTGGCGAGGTTGGGGACCCAAAGGATCACTCACAGGGTTACCGTTGGCCTGGAAGAGACAGATTCAGCAGCTCAACAGAGTCAGTCCAGGAATGGCTGCAGCTATAACAGAGGCCTATCCTTCTCCACAACTCCTTTTGGAGGCATATGGAGCATGTAATACCGATAAAGAGAGACTGTCTCTCCTCAGTAACCTGAGAGTACCGCGTACTGTAGATGTCACAGACGATATGGATGATCCAGATGAAGATGTCGCACAGTCTAAAGACCAGATAAGAGACAGGCGCATTGGTCCTGATTTGTCACGACGCATCTGGCTGTTCATGACATCCACCAATCCAGAGATGGTATTGGACCTAAACTCCTAG

>exd1_LL
ATGGACTTTGCTTCGGGTAAATGCATACTGAACGATTTGATTGGGAAGACTATCAAAATTACAACCACCAATAGATGCTTTCAAGGAGTTTTATTTAGTGTTCATGCAGATCGCACTGTCACTCTAATAAAAGTGAAGGATGTGAAGACTGGTGAAGCTGTGCGGGGAGCAAGGCTGTTTTTTGGCCAAAATATTCTGAATGTGGAACCAGTGGAAGAATCTAAAAGTGTTGGCCAAGAGGTTGAAGGAGAAACATCAGAAGAAGGAAATCACCTACTGTCCCTGAAGATTGCCCAGAGTAATCACCCGGAGGAGCCTTCTAATGTTTTATGGGCAATTAAATGTGCAGTTGATACTGAAGAGGTGGTTTATACTGTGATAGACCAGTTCCAGACTGCGTTTCAACCAACAATTCTTCATCTCAAAAGCCAGAAGGTCATAAGTTTAGGAGCTGCTAGTCTGAACTTAGGTCACTATGGAAAACTGTGTTGGCTACAGGTTGCCACTAGAAAGCATGTTTACCTCTTTGATATCCTCACCATGGGACCAGGAGTCTTCAAAAATGGCCTTCAAGTGGTGCTTGAAGACAAAGGCATCCTAAAGGTCATCCATGATGGTCGTTGGCTAGTAGATATTTTGTCCCACCAATATAGTGTGAACTTGAATAATGTTTTCGATACACAGGTGGGTGACGTGTACCTGTTTTCCATGGAGACTGGTGGCTTCCTTCCTCATCGAACATCATCTTTGAAAGAATGTTTGACTCGGTATTTGAACATGCCATCTATACAAGTTAATTTCCTGAACATCAAACAAACCTTGCTAAAGGAAATCCCCAATATCTGGTCTGGCCGTCCAATGTCTGCTAGCTTGCTGAAATTATTGGCTCTGGAAGTATTGCACCTCCTAAATTTGCGCCAAGCTATGCTGGATAACATGTTTGCTGACTTTACACTGCTAGTTAACAGCTATCTCAGTGCTCCTTGCCCAAGAAGAACAGATGTCTTAGAGAGGGTTGAGACCTCCTGCTCGGAGCTTCCCAAAGAACTTCAGCAGCTTCCTATCTTACAGCAAATGAGAAGAGAATCAGCACTGAAAGAATACAATTTTAACAGCCAGGGATTCCTTATGAGATCAGACAAAAAGAAGCCATGA
>exd1_RR1
ATGGACTTTGCTTCGGGTAAATGCATACTGAACGATTTGATTGGGAAGACTATCAAAATTACAACCACCAATAGATGCTTTCAAGGAGTTTTATTTAGTGTTCATGCAGATCGCACTGTCACTCTAATAAAAGTGAAGGATGTGAAGACTGGTGAAGCTGTGCGGGGAGCAAGGCTGTTTTTTGGCCAAAATATTCTGAATGTGGAACCAGTGGAAGAATCTAAAAGTGTTGGCCAAGAGGTTGAAGGAGAAACATCAGAAGAAGGAAATCACCTACTGTCCCTGAAGATTGCCCAGAGTAATCACCCGGAGGAGCCTTCTAATGTTTTATGGGCAATTAAATGTGCAGTTGATACTGAAGAGGTGGTTTATACTGTGATAGACCAGTTCCAGACTGCGTTTCAACCAACAATTCTTCATCTCAAAAGCCAGAAGGTCATAAGTTTAGGAGCTGCTAGTCTGAACTTAGGTCACTATGGAAAACTGTGTTGGCTACAGGTTGCCACTAGAAAGCATGTTTACCTCTTTGATATCCTCACCATGGGACCAGGAGTCTTCAAAAATGGCCTTCAAGTGGTGCTTGAAGACAAAGGCATCCTAAAGGTCATCCATGATGGTCGTTGGCTAGTAGATATTTTGTCCCACCAATATAGTGTGAACTTGAATAATGTTTTCGATACACAGGTGGGTGACGTGTACCTGTTTTCCATGGAGACTGGTGGCTTCCTTCCTCATCGAACATCATCTTTGAAAGAATGTTTGACTCGGTATTTGAACATGCCATCTATACAAGTTAATTTCCTGAACATCAAACAAACCTTGCTAAAGGAAATCCCCAATATCTGGTCTGGCCGTCCAATGTCTGCTAGCTTGCTGAAATTATTGGCTCTGGAAGTATTGCACCTCCTAAATTTGCGCCAAGCTATGCTGGATAACATGTTTGCTGACTTTACACTGCTAGTTAACAGCTATCTCAGTGCTCCTTGCCCAAGAAGAACAGATGTCTTAGAGAGGGTTGAGACCTCCTGCTCGGAGCTTCCCAAAGAACTTCAGCAGCTTCCTATCTTACAGCAAATGAGAAGAGAATCAGCACTGAAAGAATACAATTTTAACAGCCAGGGATTCCTTATGAGATCAGACAAAAAGAAGCCATGA
>exd1_RR2
ATGGACTTTGCTTCGGGTAAATGCATACTGAACGATTTGATTGGGAAGACTATCAAAATTACAACCACCAATAGATGCTTTCAAGGAGTTTTATTTAGTGTTCATGCAGATCGCACTGTCACTCTAATAAAAGTGAAGGATGTGAAGACTGGTGAAGCTGTGCGGGGAGCAAGGCTGTTTTTTGGCCAAAATATTCTGAATGTGGAACCAGTGGAAGAATCTAAAAGTGTTGGCCAAGAGGTTGAAGGAGAAACATCAGAAGAAGGAAATCACCTACTGTCCCTGAAGATTGCCCAGAGTAATCACCCGGAGGAGCCTTCTAATGTTTTATGGGCAATTAAATGTGCAGTTGATACTGAAGAGGTGGTTTATACTGTGATAGACCAGTTCCAGACTGCGTTTCAACCAACAATTCTTCATCTCAAAAGCCAGAAGGTCATAAGTTTAGGAGCTGCTAGTCTGAACTTAGGTCACTATGGAAAACTGTGTTGGCTACAGGTTGCCACTAGAAAGCATGTTTACCTCTTTGATATCCTCACCATGGGACCAGGAGTCTTCAAAAATGGCCTTCAAGTGGTGCTTGAAGACAAAGGCATCCTAAAGGTCATCCATGATGGTCGTTGGCTAGTAGATATTTTGTCCCACCAATATAGTGTGAACTTGAATAATGTTTTCGATACACAGGTGGGTGACGTGTACCTGTTTTCCATGGAGACTGGTGGCTTCCTTCCTCATCGAACATCATCTTTGAAAGAATGTTTGACTCGGTATTTGAACATGCCATCTATACAAGTTAATTTCCTGAACATCAAACAAACCTTGCTAAAGGAAATCCCCAATATCTGGTCTGGCCGTCCAATGTCTGCTAGCTTGCTGAAATTATTGGCTCTGGAAGTATTGCACCTCCTAAATTTGCGCCAAGCTATGCTGGATAACATGTTTGCTGACTTTACACTGCTAGTTAACAGCTATCTCAGTGCTCCTTGCCCAAGAAGAACAGATGTCTTAGAGAGGGTTGAGACCTCCTGCTCGGAGCTTCCCAAAGAACTTCAGCAGCTTCCTATCTTACAGCAAATGAGAAGAGAATCAGCACTGAAAGAATACAATTTTAACAGCCAGGGATTCCTTATGAGATCAGACAAAAAGAAGCCATGA
>exd1_RR3
ATGGACTTTGCTTCGGGTAAATGCATACTGAACGATTTGATTGGGAAGACTATCAAAATTACAACCACCAATAGATGCTTTCAAGGAGTTTTATTTAGTGTTCATGCAGATCGCACTGTCACTCTAATAAAAGTGAAGGATGTGAAGACTGGTGAAGCTGTGCGGGGAGCAAGGCTGTTTTTTGGCCAAAATATTCTGAATGTGGAACCAGTGGAAGAATCTAAAAGTGTTGGCCAAGAGGTTGAAGGAGAAACATCAGAAGAAGGAAATCACCTACTGTCCCTGAAGATTGCCCAGAGTAATCACCCGGAGGAGCCTTCTAATGTTTTATGGGCAATTAAATGTGCAGTTGATACTGAAGAGGTGGTTTATACTGTGATAGACCAGTTCCAGACTGCGTTTCAACCAACAATTCTTCATCTCAAAAGCCAGAAGGTCATAAGTTTAGGAGCTGCTAGTCTGAACTTAGGTCACTATGGAAAACTGTGTTGGCTACAGGTTGCCACTAGAAAGCATGTTTACCTCTTTGATATCCTCACCATGGGACCAGGAGTCTTCAAAAATGGCCTTCAAGTGGTGCTTGAAGACAAAGGCATCCTAAAGGTCATCCATGATGGTCGTTGGCTAGTAGATATTTTGTCCCACCAATATAGTGTGAACTTGAATAATGTTTTCGATACACAGGTGGGTGACGTGTACCTGTTTTCCATGGAGACTGGTGGCTTCCTTCCTCATCGAACATCATCTTTGAAAGAATGTTTGACTCGGTATTTGAACATGCCATCTATACAAGTTAATTTCCTGAACATCAAACAAACCTTGCTAAAGGAAATCCCCAATATCTGGTCTGGCCGTCCAATGTCTGCTAGCTTGCTGAAATTATTGGCTCTGGAAGTATTGCACCTCCTAAATTTGCGCCAAGCTATGCTGGATAACATGTTTGCTGACTTTACACTGCTAGTTAACAGCTATCTCAGTGCTCCTTGCCCAAGAAGAACAGATGTCTTAGAGAGGGTTGAGACCTCCTGCTCGGAGCTTCCCAAAGAACTTCAGCAGCTTCCTATCTTACAGCAAATGAGAAGAGAATCAGCACTGAAAGAATACAATTTTAACAGCCAGGGATTCCTTATGAGATCAGACAAAAAGAAGCCATGA

>fbxo43_LL
ATGAGCAGAATAATAATAATAAAGAAGTGTGTTCCCGGGCGGGGTCATAGCGGGCTGTCCTCTCATTATTTCTGTACACTGAGATCTATGGACCCGAACTATGAGCCTGGATGCTGGAGCTTCCTACAAGGACTGAAGGCTTACAGAAGAAAGAAACAGGACATGGCCTACAAAAGGGCTGTTTTTGACAGTCCTGCTGCAAACCATGTTGGGTATGCACTGGGTGCAAAGAAAGATGTTGGTTACAGAGAGTCTCGGATTTATTTATCTCAAGACAGTGGCTACAATGATTCGCTCAAGGTCTTAAGTCCTGGAAGCTGTGAAACTAGCAATGACTCTTCAGACATTAATACTCCCACTAATGAGAATTCTGAAAACCTAGATCCAACTTTGCTGTGCTCTCCTATAAGAAATGAAGCAATCTGGGAATGTGAAACTGCTACAGTTGCTAAAAGGCAAAATCAAATCTATGAAACTCCACGTGGTGTTAAAAAAGACTTTTCACTTCGACGTAGACTACTTGTAGCCAAAGCCACATCTGGTGGAAACCTTGACTTTGAAACGTCAGAATGTTCAGTGGAAACCTCCGGAAGCAAGAAACCGCAACCCTTTGCTAGATTTGAGACAAGACTTTCTAGTAGTTTGGATTCTCCTAGAGAAACCATTTACAAACCCTTAGCTACAAGCACTTTAAAAGCCGAACCTGATGTTGGCACCTCATGTAAAAACTGGAGGCTGTCTTTTGCTCAGCAGAGGTCTTCCACCTTAGATGATTCTAAATGTGACCCTGATCCTTTCTCAGAGGTAGACAACCTGTCTCCGGTTAAACATTCATCAGATTCTCCTAATGACAGCATTCTTAGTATTAGTGGAGAAAACACCCCAGAGATACCGGCTACTCCGATCTGCAATTTAATTTCTCATGCCAAAGAGGATTTTCAAACGCCTGTTAGCGATCTTGCAGCTAATTTTCGTTTTTCTATATGTACACCGACTGCAGCACAAGTGAGTGACTTGGAAAACTCAATAACCGAGGATAGTGCCTTTCACTCACTCAGCTTTGATAAATCACAGGACTCTTTAACTGATCATGAAGGCTCTTTCCAGGAGCTAATTCAAAAACCGAAGGAGACCCCAAAATCGGCTAATAAAAGTCGCCTGCGAAAATTGGATAGATGTAGAAGACTATCCACATTGAGGGAGCGAGGCTCACAGTCTGAAGTTGAGGAAGATTATAGTGAAACACGTATACTAAGTTCAACATACAAATCAAAATTCGCAAGAGAATCTGTAGATGAGGAAAATGAACTAAGCTTTGTGGGCTACCAAACCAATTCTGTTCTAAAGGTTGAAGATTTAACGGGTACACCGGCCCTGCGTGTTGTTCATGAAATGCTAACAAGAAGTACCAGAAAGAGGGCTCAGCAGACCACCGTGCAGGATCTCCTGGGCAGTTTGGATTTTTCATTGGCATCTGAAGATGTACTTCCAAGACTCATTGGCAGGAAAATGGGTCTAGAAAAAGTAGACATTTTGTATGAGTTGAAGTTCCGAAACTTGAACCACATATTAACTTTTATCTTTAAAGTCTTGGATGTTGAAAGCATTTGCAGCATTTGGAAAGTAAGCAAGGCATGGCGAGAAATGATTGTTCAAGACAAGGAAGCATATCAAAGAAGAAAAGTGTTTCAGAAAAAGATGAGAGCTGAAATAGAGCAAGGATGGATGATTTCTTCTGAAGATGCTGCTACCCGATTACAAGCATTAAACCGTTCTGCTCTAAAATCCGTTCAAGCTCAAGCTAGGCTGGTCTTCCATACACCTACCTCGTCAGATTGTTCTTTGACTCCAAAAGAGATGACTACCTCTGTTCCCCAGTCAGGAAGAAAACAGCAGGAATATATTAAGATTGCCAAAACTTTGTTTACAGATGAAGCTTTGAAACCATGTCCGCAGTGCCAGTACCCAGCCAAATATCAGCCTCTAAAGAAGCGAGGCAAGTGCAGTAGGAAGGACTGTGGCTTTGACTTCTGTATTTTATGCTTGTGCGCTTTTCATGGCTCAAAAGAATGTGGCACGGGGTCAGGAAAGCGAATACACAAAAAGGATATTCTCCCTGGAAGTGCACAGAGTAAGCGCAATTTGAAAAGGCTTTGA
>fbxo43_RR1
ATGAGCAGAATAATAATAATAAAGAAGTGTGTTCCCGGGCGGGGTCATAGCGGGCTGTCCTATCATTATTTCTGTACACTGAGCTCTATGGACCCGAACTATGAGCCTGGATGCTGGAGCTTCCTACAAGGACTGAAGGCTTACAGAAGAAAGAAACAGGACATGGCCTACAAAAGGGCTGTTTTTGACAGTCCTGCTGCAAACCATGTTGGGTATGCACTGGGTGCAAAGAAAGATGTTGGTTACAGAGAGTCTCGGATTTATTTATCTCAAGACAGTGGCTACAATGATTCGCTCAAGGTCTTAAGTCCTGGATGCTGTGAAACTAGCAATGACTCTTCAGAAATTAATACTCCCACTAATGAGAATTCTGAAAACCTAGATCCAACTTTGTTGTGCTCTCCTATAAGAAATGAAGCAATCTGGGAATGTGAAACTGCTACAGTTGCTAAAAGCCAAAATCAAATTTATGAAACTCCACGTGGTGTTAAAAAAGACTTTTCCCTACGACGTAGACTACTTGTAGCCAAAGCCACCTCTGGTGGAAACCTTGACTTTGAAACGTCAGAATGTTCAGTGGAAACCTCCAGAAGCAAGAAACCGCAACCCTTTTCTAGATTTGAGACAAGACTTTCTAGTAGTTTGGATTCTCCTAGAGAAACCATTTACAAACCCTTAGCTACAAGCACTTTAAAAGCCGAACCTGATGTTGGCACCTCATGTAAAAACTGGAGGCTGTCTTTTGCTCAGCAGAGGTCTTCCACCTTAGATGATTCTAAATGTGGCCCTGATCCTTTCTCAGAGGTAGACAACCTGTCTCCGGTTAAACATTCATCAGATTCTCCTAACGACAGCATTCTTAGTATTAGTGGAGAAAACACCCCAGAGATACCGGCTACTCCGATCTGCAATTTAATTTCTCATGCCAAAGAGGATTTTCAAACGCCTGTTAGCGATCTTGCAGCTAATTTTCGTTTTTCTATATGTACACCTACTGCAGCACAAGTGAGTGACTTGGAAAACTCAATAACCGAGGATAGTGCCTTTCACTCACTCAGCTTTGATAAATCACAGGACTCTTTAACTGATCATGAAGGCTCTTTCCAGGAGCTAATTCAAAAACCTAAGGAGACCCCAAAATCGGCTAGTAACAAAAGTCGCCTGCGAAAATTGGATAGATGTAGAAGACTATCCACATTGAGGGAGCGAGGCTCACAGTCTGAAGTTGAGGAAGATTATAGTGAAACACATATACTAAGTTCAACATACAAATCAAAATTAGCAAGAGAATCTGTAGACGAGGAAAATGAACTAAGCTTTGTCTTCTGCCAAACCAATTCTGTTCTAAAGGTTGAAGATTTAACAGGTACACCGGCCTTGCGTGTTGTTCATGAAATGCTGACAAGAAGTACCAGAAAGAGGGCTCAGCAGACCACCGTGCAGGATCTCCTGGGCAGTTTGGATTTTTCATCGGCATCTGAAGATGTACTTCCAAGACTCATTGGCAGGAAAATGGGTCTAGAAAAAGTAGATATTTTGTATGAGTTGAAGTTCCGAAACTTGAACCACATATTAACTTTTATCTTTAAAGTCTTGGATGTTGAAAGCATTTGCAGCATTTGGAAAGTAAGCAAGGCATGGCGAGAAATGATTGTTCAAGACAAGGAAGCATATCAAAGAAGAAAAGTGTTTCAGAAAAAGATGAGAGCTGAAATAGAGCAAGGATGGATGATTTCTTCTGAAGATGCTGCTACCCGATTACACGCATTAAACCGTTCTGCTCTAAAATCCGTTCAAGCTCAAGCTAGGCTTGTCTTCCATACACCTACCTCGTCAGATTGTTCTTTGACTCCAAAAGACATGATTACCTCTGTTCCCCAGTCAGGAAGAAAACAGCAGGAATATATTAAGATTGCCAAAACTTTGTTTACAGATGAAGCTTTGAAACCATGTCCGCAGTGCCAATACCCAGCTAAATATCAGCCTCTAAAGAAGCGAGGCAAGTGCAGTAGGAAGGACTGTGGCTTTGACTTCTGTATTTTATGCTTGTGCACTTTTCATGGCTCAAAAGAATGTGGCACGGGGTCAGGAAAGCGAATCCACAAAAAGGATATTCTCCCTGGAAGTGCACAGAGTAAGCGCAATTTGAAAAGGCTTTGA
>fbxo43_RR2
ATGAGCAGAATAATAATAATAAAGAAGTGTGTTCCCGGGCGGGGTCATAGCGGGCTGTCCTATCATTATTTCTGTACACTGAGCTCTATGGACCCGAACTATGAGCCTGGATGCTGGAGCTTCCTACAAGGACTGAAGGCTTACAGAAGAAAGAAACAGGACATGGCCTACAAAAGGGCTGTTTTTGACAGTCCTGCTGCAAACCATGTTGGGTATGCACTGGGTGCAAAGAAAGATGTTGGTTACAGAGAGTCTCGGATTTATTTATCTCAAGACAGTGGCTACAATGATTCGCTCAAGGTCTTAAGTCCTGGATGCTGTGAAACTAGCAATGATTCTTCAGAAATTAATACTCCCACTAATGAGAATTCTGAAAACCTAGATCCAACTTTGTTGTGCTCTCCTATAAGAAATGAAGCAATCTGGGAATGTGAAACTGCTACAGTTGCTAAAAGCCAAAATCAAATTTATGAAACTCCACGTGGTGTTAAAAAAGACTTTTCCCTACGACGTAGACTACTTGTAGCCAAAGCCACCTCTGGTGGAAACCTTGACTTTGAAACGTCAGAATGTTCAGTGGAAACCTCCAGAAGCAAGAAACCGCAACCCTTTTCTAGATTTGAGACAAGACTTTCTAGTAGTTTGGATTCTCCTAGAGAAACCATTTACAAACCCTTAGCTACAAGCACTTTAAAAGCCGAACCTGATGTTGGCACCTCATGTAAAAACTGGAGGCTGTCTTTTGCTCAGCAGAGGTCTTCCACCTTAGATGATTCTAAATGTGGCCCTGATCCTTTCTCAGAGGTAGACAACCTGTCTCCGGTTAAACATTCATCAGATTCTCCTAACGACAGCATTCTTAGTATTAGTGGAGAAAACACCCCAGAGATACCGGCTACTCCGATCTGCAATTTAATTTCTCATGCCAAAGAGGATTTTCAAACGCCTGTTAGCGATCTTGCAGCTAATTTTCGTTTTTCTATATGTACACCTACTGCAGCACAAGTGAGTGACTTGGAAAACTCAATAACCGAGGATAGTGCCTTTCACTCACTCAGCTTTGATAAATCACAGGACTCTTTAACTGATCATGAAGGCTCTTTCCAGGAGCTAATTCAAAAACCTAAGGAGACCCCAAAATCGGCTAGTAACAAAAGTCGCCTGCGAAAATTGGATAGATGTAGAAGACTATCCACATTGAGGGAGCGAGGCTCACAGTCTGAAGTTGAGGAAGATTATAGTGAAACACATATACTAAGTTCAACATACAAATCAAAATTAGCAAGAGAATCTGTAGACGAGGAAAACGAACTAAGCTTTGTCTGCTGCCAAACCAATTCTGTTCTAAAGGTTGAAGATTTAACAGGTACACCGGCCTTGCGTGTTGTTCATGAAATGCTGACAAGAAGTACCAGAAAGAGGGCTCAGCAGACCACCGTGCAGGATCTCCTGGGCAGTTTGGATTTTTCATCGGCATCTGAAGATGTACTTCCAAGACTCATTGGCAGGAAAATGGGTCTAGAAAAAGTAGACATTTTGTATGAGTTGAAGTTCCGAAACTTGAACCACATATTAACTTTTATCTTTAAAGTCTTGGATGTTGAAAGCATTTGCAGCATTTGGAAAGTAAGCAAGGCATGGCGAGAAATGATTGTTCAAGACAAGGAAGCATATCAAAGAAGAAAAGTGTTTCAGAAAAAGATGAGAGCTGAAATAGAGCAAGGATGGATGATTTCTTCTGAAGATGCTGCTACCCGATTACAAGCATTAAACCGTTCTGCTCTAAAATCCGTTCAAGCTCAAGCTAGGCTTGTCTTCCATACACCTACCTCGTCAGATTGTTCTTTGACTCCAAAAGACATGATTACCTCTGTTCCCCAGTCAGGAAGAAAACAGCAGGAATATATTAAGATTGCCAAAACTTTGTTTACAGATGAAGCTTTGAAACCATGTCCGCAGTGCCAATACCCAGCTAAATATCAGCCTCTAAAGAAGCGAGGCAAGTGCAGTAGGAAGGACTGTGGCTTTGACTTCTGTATTTTATGCTTGTGCACTTTTCATGGCTCAAAAGAATGTGGCACGGGGTCAGGAAAGCGAATCCACAAAAAGGATATTCTCCCTGGAAGTGCACAGAGTAAGCGCAATTTGAAAAGGCTTTGA
>fbxo43_RR3
NNNNNNNNNNNNNNNNNNNNNNNNNNNNNNNNNNNNNNNNNNNNNNNNNNNNNNNNNNNNNNNNNNNNNNNNNNNNNNNNNNNNNNNNNNNNNNNNNNNNNNNNNNNNNNNNNNNNNNNNNNNNNNNNNNNNNNNNNNNNNNNNNNNNNNNNNNNNNNNNNNNNNNNNNNNNNNNNNNNNNNNNNNNNNNNNNNNNNNNNNNNNNNNNNNNNNNNNNNNNNNNNNNNNNNNNNNNNNNNNNNNNNNNNNNNNNCTCGGATTTATTTATCTCAAGACAGTGGCTACAATGATTCGCTCAAGGTCTTAAGTCCTGGATGCTGTGAAACTAGCAATGACTCTTCAGAAATTAATACTCCCACTAATGAGAATTCTGAAAACCTAGATCCAACTTTGTTGTGCTCTCCTTTAAGAAATGAAGCAATCTGGGAATGTGAAACTGCTACAGTTGCTAAAAGCCAAAATCAAATTTATGAAACTCCACGTGGTGTTAAAAAAGACTTTTCCCTACGACGTAGACTACTTGTAGCCAAAGCCACCTCTGGTGGAAACCTTGACTTTGAAACGTCAGAATGTTCAGTGGAAACCTCCAGAAGCAAGAAACCGCAACCCTTTTCTAGATTTGAGACAAGACTTTCTAGTAGTTTGGATTCTCCTAGAGAAACCATTTACAAACCCTTAGCTACAAGCACTTTAAAAGCCGAACCTGATGTTGGCACCTCATGTAAAAACTGGAGGCTGTCTTTTGCTCAGCAGAGGTCTTCCACCTTAGATGATTTTAAATGTGGCCCTGATCCTTTCTCNNNNNNNNNNNNNNNNNNNNNNNNNNNNNNNNNNNNNNNNNNNNNNNNNNNNNNNNNNNNNNNNNNNNNNNNNNNNNNNNNNNNNNNNNNNNNNNNNNNNNNNNNNNNNNNNNNNNNNNNNNNNNNNNNNNNNNNNNNNNNNNNNNNNNNNNNNNNNNNNNNNNNNNNNNNNNNNNNNNNNNNATGTACACCTACTGCAGCACAAGTGAGTGACTTGGAAAACTCAATAACCGAGGATAGTGCCTTTCACTCACTCAGCTTTGATAAATCACAGGACTCTTTAACTGATCATGAAGGCTCTTTCCAGGAGCTAATTCAAAAACCTAAGGAGACCCCAAAATCGGCTAGTAACAAAAGTCGCCTGCGAAAATTGGATAGATGTAGAAGACTATCCACATTGAGGGAGCGAGGCTCACAGTCTGAAGTTGAGGAAGATTATAGTGAAACACATATACTAAGTTCAACATACAAATCAAAATTAGCAAGAGAATCTGTAGACGAGGAAAATGAACTAAGCTTTGTCTGCTGCCAAACCAATTCTGTTCTAAAGGTTGAAGATTTAACGGGTACACCGGCCTTGCGTGTTGTNNNNNNNNNNNNNNNNNNNNNNNNNNNNNNNNNNNNNNNNNNNNNNNNNNNNNNNNNNNNNNNNNNNNNNNNNNNNNNNNNNNNNNNNNNNNNNNNNNNNNNNNNNNNNNNNNNNNGCAGGAAAATGGGTCTAGAAAAAGTAGATATTTTGTATGAGTTGAAGTTCCGAAACTTGAACCACATATTAACTTTTATCTTTAAAGTCTTGGATGTTGAAAGCATTTGCAGCATTTGGAAAGTAAGCAAGGCATGGCGAGAAATGATTGTTCAAGACAAGGAAGCATATCAAAGAAGAAAAGTGTTTCAGAAAAAGATGAGAGCTGAAATAGAGCAAGGATGGATGATTTCTTCTGAAGATGCTGCTACCCGATTACACGCATTAAACCGTTCTGCTCTAAAATCCGTTCAAGCTCAAGCTAGGCTTGTCTTCCATACACCTACCTCGTCAGATTGTTCTTTGACTCCAAAAGAGATGATTACCTCTGTTCCCCAGTCAGGAAGAAAACAGCAGGAATATATTAAGATTGCCAAAACTTTGTTTACAGATGAAGCTTTGAAACCATGTCCGCAGTGCCAATACCCAGCTAAATATCAGCCTCTAAAGAAGCGAGGCAAGTGCAGTAGGAAGGACTGTGGCTTTGACTTCTGTATTTTATGCTTGTGCACTTTTCATGGCTCAAAAGAATGTGGCACGGGGTCAGGAAAGCGAATCCACAAAAAGGATATTCTCCCTGGAAGTGCACAGAGTAAGCGCAATTTGAAAAGGCTTTGA

>fbxo5_LL
ATGAAGTGTGGATATAAATCCCCAACAAAGTTGTCACCTTCAAAATCCAAGCATGCCTCTAGTCCAACCAAGCATGCCTCTAGTCCAACCAAGCATTCCTCTAGTCCAACCAAGCAGGAACAAGAACCCTGCAAAGAATATGGATCTCCTAAAAAACTTGACTACTTGGAAACAAATCTTGACCAATTGTCTCCAACAAAGGTGGACAGCTTTAAACAAGATAGACCAGTCAACAACAAAGAAAACCTGTTAAGCAGACTTGAAGAGGCTGAGGTGAATGATCTAGATTGTAGTCCTTTACAGGACAGTGGCTACGCTTCAATACTGCACAATGACTCTCAAAGCCAAGATGAAGAGGATGCGTTTAGCACATCAAGTCTTCCAACATTCGAGACACCAAAGCAACTTGGCTCACAGAGTGAGAAACCTGCATCAGTATGTTTCACAAGAATGTTGCCGATGTTACGTTTTGAGGAAGCCATTTGTTCTACTTTGAAAAAGAACTGCAAGGGAAGTCCAAGGTTTGATTGGGACGCTATTGAAGAAGTTGCCTCCAGTGAAGCCTATGGTCTTGATAAGCTAATTGGCAAAAAGATGGGTTTAGAAAGACTGGATATCCTTGGTGAACTTTTCAAAAGAGATTTCAAGCATCTCATCAGCAATATTTTAAGGCATCTTAGTGCAATGGATTTAATAAATGTTATCAGTGTGAGCACAACATGGAAAAAGATCCTGCAGAGGGATAGCTGGGCTTCCAGTGTTTATCAAAAGTACCACAAAGAAATATGTGAAAAGGAAGCAAGGCAAGCAGAACATACTGCAACACGCGATTCTTCTTTGTTCCGGGTACCACTTGCCTGTGTTCAGAAAGTAGCCAGTGCCGCATGTTGTGTTTCGAAGAAAAAGTGTAACAAAAAGAAGCCATCAACCCCACATAGTCGACACACTGAGTTTATTGAGGTTGGAAAAACACTCAATAATGACAAAAGCCTTAAAGTTTGTAGAGACTGCGGTTCTCCTGCCAAGTTTGATTCCTACCTACACAGAGCAATCTGTACCCGGGAAAGCTGTCAGTTGGACTTTTGCACACTTTGCAACTGTGAATATCACTTTTCCAAAGACTGCATGACCAGTGGAACTCCAAGTCATAACTACTTGTCCCAACCTCTTCCTGGAAGTAAAAAGAGCAAGCAGAACTTAAGAAGGCTTTAA
>fbxo5_RR1
ATGAAGTGTGGATATAAATCCCCAACAAAGTTGTCACCTTCAAAATCCAAGCATGCCTCTAGTCCAACCAAGCAGGAACAAGAACCCTGCAAAGAATATGGATCTCCAAAAAAACTTGACTACTTGGAAACAAATATTGACCAATTGTCTCCAACAAAGGTGGACAGCTTTAAACAAGATAGACCAGTCAACAACAAAGAAAACCTGTTACGCAGACTTGAAGAGGCTGAGGTGAATGATCTAGATTGTAGTCCTTTACAGGACAGTGGCTATGCTTCAATACTGCACAATGACTCTCAAAGCCAAGATGAAGAGGATGCGCTTAGCACATCATGTCTTCCAACATTCGAGACACCAAAGCAACTTGGCTCACAGAGTGAGAAACCTGCATCAGTATGTTTCACAAGAATGTTGCCGATGTTGCGTTTTGAGGAAGCCATTTGTTCTACTTTGAAGAAAAACTGCAAGGGAAGTCCAAGGTTTGATTGGGACGCTATTGAAGAAGTTGCCTCCAGTGAAGCCTATGGTCTTGATAAGCTAATTGGCAAAAAGATGGGTTTAGAAAGACTGGATATCCTTGGAGAACTTTTCAAAAGAGATTTCAAGCATCTCATCAGCAATATTTTAAGGCATCTTAGTGCAATGGATTTAATAAATGTTATCAGTGTGAGCACAACATGGAGAAAGATCCTGCAGAGGGATAGCTGGGCTTCCAGTGTTTATCAAAAGTACCACAAAGAAATATGTGAAAAAGAAGCAAGGCAAGCTGAACATACTGCAACACGCGATTCTTCTCTGTTCCGGGTACCACTTGCCTGTGTTCAGAAAGTAGCCAGTGCCGCATGTTGTGTTTCGAAGAAAAAGTGTAACAAAAAGAAGCCATCAACCCCACATAGTCGACACACTGAGTTTATTGAGGTTGGAAAAACACTTAATAATGACAAAAGCCTTAAAGTTTGTAGAGACTGCGGTTCTCCTGCCAAGTTTGATTCCTACCTACACCGAGCAATCTGTACCCGGGAAAGCTGTCAGTTGGACTTTTGCACACTTTGCAACTGTGAATATCACTTTTCCAAAGACTGCATGACCAGTGGAACTCCAAGTCATAAATACTTGTCCCAACCTCTTCCTGGAAGTAAAAAGAGCAAGCAGAACTTAAGAAGGCTTTAA
>fbxo5_RR2
ATGAAGTGTGGATATAAATCCCCAACAAAGTTGTCACCTTCAAAATCCAAGCATGCCTCTAGTCCAACCAAGCAGGAACAAGAACCCTGCAAAGAATATGGATCTCCAAAAAAACTTGACTACTTGGAAACAAATATTGACCAATTGTCTCCAACAAAGGTGGACAGCTTTAAACAAGATAGACCAGTCAACAACAAAGAAAACCTGTTACGCAGATTTGAAGAGGCTGAGGTGAACGATCTAGATTGTAGTCCTTTACAGGACAGTGGCTATGCTTCAATACTGCACAATGACTCTCAAAGCCAAGATGAAGAGGATGCGCTTAGCACATCATGTCTTCCAACATTCGAGACACCAAAGCAACTTGGCTCACAGAGTGAGAAACCTGCATCAGTATGTTTCACAAGAATGTTGCCGGTGTTGCGTTTTGAAGAAGCCATTTGTTCTACTTTGAAGAAAAACTGCAAGGGAAGTCCAAGGTTTGATTGGGACGCTATTGAAGAAGTTGCCTCCAGTGAAGCCTATGGTCTTGATAAGCTAATTGGCAAAAAGATGGGTTTAGAACGACTGGATATCCTTGGAGAACTTTTCAAAAGAGATTTCAAGCATCTCATCAGCAATATTTTAAGGCATCTTAGTGCAATGGATTTAATAAATGTTATCAGTGTGAGCACAACATGGAGAAAGATCCTGCAGAGGGATAGCTGGGCTTCCAGTGTTTATCAAAAGTACCACAAAGAAATATGTGAAAAAGAAGCAAGGCAAGCTGAACATACTGCAACACGCGATTCTTCTCTGTTCCGGGTACCACTTGCCTGTGTTCAGAAAGTAGCCAGTGCCGCATGTTGTGTTTCGAAGAAAAAGTGTAACAAAAAGAAGCCATCAACCCCACATAGTCGACACACTGAGTTTATTGAGGTTGGAAAAACACTTAATAATGACAAAAGCCTTAAAGTTTGTAGAGACTGCGGTTCTCCTGCCAAGTTTGATTCCTACCTACACCGAGCAATCTGTACCCGGGAAAGCTGTCAGTTGGACTTTTGCACACTTTGCAACTGTGAATATCACTTTTCCAAAGACTGCATGACCAGTGGAACTCCAAATCATAAATACTTGTCCCAACCTCTTCCTGGAAGTAAAAAGAGCAAGCAGAACTTAAGAAGGCTTTAA
>fbxo5_RR3
ATGAAGTGTGGATATAAATCCCCAACAAAGTTGTCACCTTCAAAATCCAAGCATGCCTCTAGTCCAACCAAGCAGGAACAAGAACCCTGCAAAGAATATGGATCTCCAAAAAAACTTGACTACTTGGAAACAAATATTGACCAATTGTCTCCAACAAAGGTGGACAGCTTTAAACAAGATAGACCAGTCAACAACAAAGAAAACCTGTTACGCAGATTTGAAGAGGCTGAGGTGAACGATCTAGATTGTAGTCCTTTACAGGACAGTGGCTATGCTTCAATACTGCACAATGACTCTCAAAGCCAAGATGAAGAGGATGCGCTTAGCACATCATGTCTTCCAACATTCGAGACACCAAAGCAACTTGGCTCACAGAGTGAGAAACCTGCATCAGTATGTTTCACAAGAATGTTGCCGGTGTTGCGTTTTGAAGAAGCCATTTGTTCTACTTTGAAGAAAAACTGCAAGGGAAGTCCAAGGTTTGATTGGGACGCTATTGAAGAAGTTGCCTCCAGTGAAGCCTATGGTCTTGATAAGCTAATTGGCAAAAAGATGGGTTTAGAACGACTGGATATCCTTGGAGAACTTTTCAAAAGAGATTTCAAGCATCTCATCAGCAATATTTTAAGGCATCTTAGTGCAATGGATTTAATAAATGTTATCAGTGTGAGCACAACATGGAGAAAGATCCTGCAGAGGGATAGCTGGGCTTCCAGTGTTTATCAAAAGTACCACAAAGAAATATGTGAAAAAGAAGCAAGGCAAGCTGAACATACTGCAACACGCGATTCTTCTCTGTTCCGGGTACCACTTGCCTGTGTTCAGAAAGTAGCCAGTGCCGCATGTTGTGTTTCGAAGAAAAAGTGTAACAAAAAGAAGCCATCAACCCCACATAGTCGACACACTGAGTTTATTGAGGTTGGAAAAACACTTAATAATGACAAAAGCCTTAAAGTTTGTAGAGACTGCGGTTCTCCTGCCAAGTTTGATTCCTACCTACACCGAGCAATCTGTACCCGGGAAAGCTGTCAGTTGGACTTTTGCACACTTTGCAACTGTGAATATCACTTTTCCAAAGACTGCATGACCAGTGGAACTCCAAGTCATAAATACTTGTCCCAACCTCTTCCTGGAAGTAAAAAGAGCAAGCAGAACTTAAGAAGGCTTTAA

>fgf9_LL
ATGGCTCCTCTGGCTGAAGTTGGGAACTATTTCGGTGTGCAGGATGCTGTGTCTTTTGGGAATGTGCCCGTGTTGCCTGTGGATAACCCTGTCCTGTTAAGTGACCACCTGAGCCAGTCGGAGGCAGCAGGGGGGCTACCCAGGGGGTCTGCGGTCACTGACTTGGAACACTTAAAGGGGATCCTCAGAAGGAGGCAGTTATACTGCAGGACTGGATACCATTTAGAAATCTTTCCTAATGGCACTATCCAGGGGACGAGGCAAGATCACAACAGATTTGGAATTCTGGAATTTATTAGTATAGCAGTGGGCCTGGTCAGCATTCGAGGTGTCGACAGTGGACTCTACCTAGGGATGAACGAGAAAGGGGAACTGTATGGGTCGGAGAAACTGACTCAGGAGTGTGTGTTTCGAGAACAATTTGAAGAAAACTGGTACAACACGTATTCATCGAACCTCTATAAACATGCAGACACTGGACGACGATACTATGTAGCATTGAATAAAGATGGGACTCCAAGAGAAGGCACTAGGACTAAACGGCACCAGAAATTTACACATTTTTTACCTAGACCAGTGGACCCAGAAAAAGTACCTGAACTTTATAAAGATATTTTAAGCCAAAGTTGA
>fgf9_RR1
ATGGCTCCTCTGGCTGAAGTTGGGAACTATTTCGGTGTGCAGGATGCTGTGTCTTTTGGGAATGTGCCCGTGTTGCCTGTGGATAACCCTGTCCTGTTAAGTGACCACCTGAGCCAGTCGGAGGCAGCAGGGGGGCTACCCAGGGGGTCTGCGGTCACTGACTTGGAACACTTAAAGGGGATCCTCAGAAGGAGGCAGTTATACTGCAGGACTGGATACCATTTAGAAATCTTTCCTAATGGCACTATCCAGGGGACGAGGCAAGATCACAACAGATTTGGAATTCTGGAATTTATTAGTATAGCAGTGGGCCTGGTCAGCATTCGAGGTGTCGACAGTGGACTCTACCTAGGGATGAACGAGAAAGGGGAACTGTATGGGTCGGAGAAACTGACTCAGGAGTGTGTGTTTCGAGAACAATTTGAAGAAAACTGGTACAACACGTATTCATCGAACCTCTATAAACACGCAGACACTGGACGACGATACTATGTAGCATTGAATAAAGATGGGACTCCAAGAGAAGGCACTAGGACTAAACGGCACCAGAAATTTACACATTTTTTACCTAGACCAGTGGACCCAGAAAAAGTACCTGAACTTTATAAAGATATTTTAAGCCAAAGTTGA
>fgf9_RR2
ATGGCTCCTCTGGCTGAAGTTGGGAACTATTTCGGTGTGCAGGATGCTGTGTCTTTTGGGAATGTGCCCGTGTTGCCTGTGGATAACCCTGTCCTGTTAAGTGACCACCTGAGCCAGTCGGAGGCAGCAGGGGGGCTACCCAGGGGGTCTGCGGTCACTGACTTGGAACACTTAAAGGGGATCCTCAGAAGGAGGCAGTTATACTGCAGGACTGGATACCATTTAGAAATCTTTCCTAATGGCACTATCCAGGGGACGAGGCAAGATCACAACAGATTTGGAATTCTGGAATTTATTAGTATAGCAGTGGGCCTGGTCAGCATTCGAGGTGTCGACAGTGGACTCTACCTAGGGATGAACGAGAAAGGGGAACTGTATGGGTCGGAGAAACTGACTCAAGAGTGTGTGTTTCGAGAACAATTTGAAGAAAACTGGTACAACACGTATTCATCAAACCTCTATAAACACGCAGACACTGGACGACGATACTATGTAGCATTGAATAAAGATGGGACTCCAAGAGAAGGCACTAGGACTAAACGGCACCAGAAATTTACACATTTTTTACCTAGACCAGTGGACCCAGAAAAAGTACCTGAACTTTATAAAGATATTTTAAGCCAAAGTTGA
>fgf9_RR3
ATGGCTCCTCTGGCTGAAGTTGGGAACTATTTCGGTGTGCAGGATGCTGTGTCTTTTGGGAATGTGCCCGTGTTGCCTGTGGATAACCCTGTCCTGTTAAGTGACCACCTGAGCCAGTCGGAGGCAGCAGGGGGGCTACCCAGGGGGTCTGCGGTCACTGACTTGGAACACTTAAAGGGGATCCTCAGAAGGAGGCAGTTATACTGCAGGACTGGATACCATTTAGAAATCTTTCCTAATGGCACTATCCAGGGGACGAGGCAAGATCACAACAGATTTGGAATTCTGGAATTTATTAGTATAGCAGTGGGCCTGGTCAGCATTCGAGGTGTCGACAGTGGACTCTACCTAGGGATGAACGAGAAAGGGGAACTGTATGGGTCGGAGAAACTGACTCAAGAGTGTGTGTTTCGAGAACAATTTGAAGAAAACTGGTACAACACGTATTCATCAAACCTCTATAAACACGCAGACACTGGACGACGATACTATGTAGCATTGAATAAAGATGGGACTCCAAGAGAAGGCACTAGGACTAAACGGCACCAGAAATTTACACATTTTTTACCTAGACCAGTGGACCCAGAAAAAGTACCTGAACTTTATAAAGATATTTTAAGCCAAAGTTGA

>fkbp6_LL
ATGGCGAGAGAAGGGGGAGTCGGTGGCACTCACAGCCAGCCTTGTACTCCGCGGGGCCGGGATGCGGATGGTTTGTCTGTGTATGAAAAGTTGGCTCTGAACATGCAAGATGTGTCAGGAGACCGAGGTGTGTTAAAAGAAGTCATCAGAGCTGGAAGTGGGGAGACCGTTCCTCCTGATTCAACAATAATTGCAAAGTACTCAGGATACTTGGAACATTCTGATAAACCCTTTGACACAAACTGGTTTCGGCGTAACCCGCAGCTGATGAAACTTGGAGAAGATATTACACTTCTAGGTATGGAGGTTGGTGTACTGACAATGCAAAAAGGAGAAGTATCGAGGTTCCTTTACTCGCCAGCATATGCCTATGGTGCATTAGGTTGCCCTCCACTCATCCCTCCCTCTGCTACTGTCATGTTTGAAGTAGAGATAATGGACTTCCTAAATACAGCAGATTCAGACTCTTTCTTTGTTCTGTCCCCGAACCAAAAGGTAATATTTCCTTTGGAGAAGGTCTTGGAAATTGCTACCACTGAGAGAAAGTTTGGCAATTACCTCTTCAAACGAGACCGATTTCATGATGCTAAGGATAGATATAAACGTGCATCCTCTTGTCTATCACGTTGTGGAAAGTCAGAGGAGGAAAGAAGACAGCTTGAAGCAGCTCGTCTTCCTGTGAATTTGAATTTGGCACTCACATACTTGAGGTTAGAACGTCCCAGCCGCAGTCTACAGTGGGGTGAGAAGGCTTTGGCCATAGACAACAAGAATGTTAAAGCTCTGTTTCGATGCGGACAGGCATGTCTTGAGTTGAAAGAGTATGAAAAGGCTCGTACATTTCTTTTAAGAGCTCAGAGGTTGAAGCCATTTAACTCTGAAATTAATGGTGAATTAAAGAGACTGTCCAGTTGTTACGGGGAGTACATGGACCAACAGAGAGCACTCTGTCTTCGTATGTTTTCCCCAAAGTCATCCAAAATTGCATAA
>fkbp6_RR1
ATGGCGAGAGAAGGGGGCGTCGGTGGCACCCACAGCCAGCCTTGTACTCCGCGGGGCCGGGATGCGGATGGCTTGTCTGTGTTTGAAAAGTTGGCTCTGAACATGCAAGATGTGTCAGGAGACCGAGGTGTGTTAAAAGAAGTCATCAGAGCTGGAAGTGGGGAGACCGTTCCTCCTGATTCAACAATAATTGCAAAGTACTCGGGATACTTGGAACATTCTGATAAACCCTTTGACACAAACTGGTTTCGACGTAACCCGCAGCTGATGAAACTTGGAGAAGATATTACACTTCTAGGTATGGAGGTTGGTGTACTGACAATGCAAAAAGGAGAAGTATCGAGGTTCCTTTACTCGCCAGCATATGCCTATGGTGCATTAGGTTGCCCTCCACTCATCCCTCCCTCTGCTACTGTCATGTTTGAAGTAGAGATAATGGACTTCCTAGCTACAGCAGATTCAGACTCTTTCTTTGTTCTGTCCCCGAACCAAAAGGTAATATTTCCTTTGGAGAAGGTCTTGGAAATTGCTACCACTGAGAGAAAGTTTGGCAATTACCTCTTCAAACGAGACCGATTTCATGATGCTAAGGATAGATATAAACGTGCATCCTCTTGTCTATCACGTTGTGGAAAGTCAGAGGAGGAAAGAAGACAGCTTGAAGCAGCTCGTCTACCTGTGAATTTGAATTTGGCACTCACATACTTGAGGTTAGAACGTCCCAGCCGCAGTCTACAGTGGGGTGAGAAGGCTTTGGCCATAGACAACAAGAATGTTAAAGCTCTGTTTCGATGCGGACAGGCATGTCTTGAGTTGAAAGAGTATGAAAAGGCTCGTACATTTCTTTTAAGAGCTCAGAGGTTGAAGCCATTTAACTCTGAAATTAACGGTGAATTAAAGAGACTGTCCAGTTGTTACAGGGAGTACATGGACCAACAGAGAGCACTCTGTCTTCGTATGTTTTCCCCAAAGTCATCCAAAATTGCATAA
>fkbp6_RR2
ATGGCGAGAGAAGGGGGCGTTGGTGGCACCCACAGCCAGCCTTGTACTCCGCGGGGCCGGGATGCGGATGGCTTGTCTGTGTATGAAAAGTTGGCTCTGAACATGCAAGATGTGTCAGGAGACCGAGGTGTGTTAAAAGAAGTCATCAGAGCTGGAAGTGGGGAGACCGTTCCTCCTGATTCAACAATAATTGCAAAGTACTCGGGATACTTGGAACATTCTGATAAACCCTTTGACACAAACTGGTTTCGACGTAACCCGCAGCTGATGAAACTTGGAGAAGATATTACACTTCTAGGTATGGAGGTTGGTGTACTGACAATGCAAAAAGGAGAAATATCAAGGTTCCTTTACTCGCCAGCATATGCCTATGGTGCATTAGGTTGCCCTCCACTCATCCCTCCCTCTGCTACTGTCATGTTTGAAGTAGAGATAATGGACTTCCTAGCTACAGCAGATTCAGACTCTTTCTTTGTTCTGTCCCCGAACCAAAAGGTAATATTTCCTTTGGAGAAGGTCTTGGAAATTGCTACCACTGAGAGAAAGTTTGGCAATTACCTCTTCAAACGAGACCGATTTCATGATGCGAAGGATAGATATAAACGTGCATCCTCTTGTCTATCACGTTGTGGAAAGTCAGAGGAGGAAAGCAGACAGCTTGAAGCAGCTCGTCTACCTGTGAATTTGAATTTGGCACTCACATACTTGAGGTTAGAACGTCCCAGCCGCAGTCTACAGTGGGGTGAGAAGGCTTTGGCCATAGACAACAAGAATGTTAAAGCTCTGTTTCGATGCGGACAGGCATGTCTTGAGTTGAAAGAGTATGAAAAGGCTCGTACATTTCTTTTAAGAGCTCAGAGGTTGAAGCCATTTAACTCTGAAATTAACGGTGAATTAAAGAGACTGTCCAGTTGTTACAGGGAGTACATGGACCAACAGAGAGCACTCTGTCTTCGTATGTTTTCCCCAAAGTCATCCAAAATTGCATAA
>fkbp6_RR3
ATGGCGAGAGAAGGGGGCGTCGGTGGCACCCACAGCCAGCCTTGTACTCCGCGGGGCCGGGATGCGGATGGCTTGTCTGTGTTTGAAAAGTTGGCTCTGAACATGCAAGATGTGTCAGGAGACCGAGGTGTGTTAAAAGAAGTCATCAGAGCTGGAAGTGGGGAGACCGTTCCTCCTGATTCAACAATAATTGCAAAGTACTCGGGATACTTGGAACATTCTGATAAACCCTTTGACACAAACTGGTTTCGACGTAACCCGCAGCTGATGAAACTTGGAGAAGATATTACACTTCTAGGTATGGAGGTTGGTGTACTGACAATGCAAAAAGGAGAAGTATCGAGGTTCCTTTACTCGCCAGCATATGCCTATGGTGCATTAGGTTGCCCTCCACTCATCCCTCCCTCTGCTACTGTCATGTTTGAAGTAGAGATAATGGACTTCCTAGCTACAGCAGATTCAGACTCTTTCTTTGTTCTGTCCCCGAACCAAAAGGTAATATTTCCTTTGGAGAAGGTCTTGGAAATTGCTACCACTGAGAGAAAGTTTGGCAATTACCTCTTCAAACGAGACCGATTTCATGATGCTAAGGATAGATATAAACGTGCATCCTCTTGTCTATCACGTTGTGGAAAGTCAGAGGAGGAAAGAAGACAGCTTGAAGCAGCTCGTCTACCTGTGAATTTGAATTTGGCACTCACATACTTGAGGTTAGAACGTCCCAGCCGCAGTCTACAGTGGGGTGAGAAGGCTTTGGCCATAGACAACAAGAATGTTAAAGCTCTGTTTCGATGCGGACAGGCATGTCTTGAGTTGAAAGAGTATGAAAAGGCTCGTACATTTCTTTTAAGAGCTCAGAGGTTGAAGCCATTTAACTCTGAAATTAACGGTGAATTAAAGAGACTGTCCAGTTGTTACAGGGAGTACATGGACCAACAGAGAGCACTCTGTCTTCGTATGTTTTCCCCAAAGTCATCCAAAATTGCATAA

>foxc1_LL
ATGCAGGCTCGGTACTCGGTGTCCAGCCCCAACTCCTTGGGTGTTGTGCCATATCTGGGAGCGGAGCAAGGCTATTACAGAGCAGCAGCTGCTGCCGCGGCAGCTGGAGGGGGCTACACTGGCATGCCTGCCCCTATGAGCATGTACTCCCACCCGGCTCATGAACAGTACCAGGCCGGCATGGCCAGAGCCTATGGGCCCTACACCCCCCAACCTCAGCCTAAGGACATGGTGAAGCCCCCCTACAGTTACATCGCCCTGATCACTATGGCCATCCAGAATGCCCCAGACAAGAAGATCACTCTGAATGGCATCTACCAGTTCATCATGGAGAGGTTCCCATTCTACAGAGACAACAAGCAAGGCTGGCAGAACAGCATCAGACACAACCTGTCCCTCAATGAGTGCTTTGTCAAGGTTCCCAGGGACGACAAGAAGCCAGGGAAGGGCAGTTACTGGACTTTGGACCCAGACTCCTACAACATGTTTGAGAATGGCAGCTTCTTGAGGAGGAGGAGAAGGTTCAAGAAAAAAGATGTGAGCAAAGATGGGGCCAAAGATGAGAAGGAGAGGCTCCTGAAGGAGCATCACAGCAACCAGGCACCTTCTGGCCAGCAGCAGTCCCAGAGGCAGCCAAATCAAGGGGAGCAAGACAGCAACAACCAGCCAATCAGGATCCAGGATATAAAGACCGAGAATGGGACTTCTTCTCCTCCCCAGGCCATGTCACCTGCCCTGAGTGCGGTGCCCAAAATAGAGAGCCCTGACAGCAGCAGTATGTCCAGTGGTAGCCCGCACAGCATCCCGTCCAACAGGTCCATGAGTCTGGAAGAGTCTCACCACCCTCACCAACAGCACCACAGCCAGGGCTTCAGTGTGGACAACATCATGACTTCCCTTAGAGGATCTCCCCAGGGTTCTGGAGAACTAGCCACCAGTCTGATCGCCTCTTCCAGGACAGGGATCGCCCCTTCACTCTCACTAAGCTATTCTCCAGGCCAGGGCTCTATCTACAGCTCACCTTGCAGCCAGAGCACCAGTGCTGCAGGCTCTACAGGGACCTATCACTGTAACATGCAAGCCATGAGTTTATATTCTGGGGACAGGTCTGGTCACTTGACCCCCACCAATACCCCGGCAGCCACTACAGTGGAAGAGACATTACCTGATTATTCCATCACCACCACCACCACCTCTGCTCTCAGCCATGGCAGCCTGAGCTCTGGACAGGACCATCCACACCAAGGCAGGCTCCCATCATGGTACTTGAATCAGTCTGGGGATCTGGGCCACCTAACTGGGGCCACCTACCCAGGACAGCAGCAGAACTTCCACTCTGTGCGAGAGATGTTCGAATCACAGAGAATTGGTTTAAACAGCTCCCCAGTGAACGGTAATAGCAGCTGTCAGATGTCCTTTCCTTCCAGCCAGTCCCTGTACCGCACATCAGGGGCCTTTGTCTATGACTGTAGCAAGTTCTGA
>foxc1_RR1
ATGCAGGCTCGGTACTCGGTGTCCAGCCCCAACTCCTTGGGTGTTGTGCCATATCTGGGAGCGGATCAAGGCTATTACAGAGCAGCAGCTGCTGCCGCGGCAGCTGGAGGGGGCTACACTGGCATGCCTGCCCCTATGAGCATGTACTCCCACCCGGCTCATGAACAGTACCAGGCCGGCATGGCCAGAGCCTATGGGCCCTACACCCCCCAACCTCAGCCTAAGGACATGGTGAAGCCCCCCTACAGTTACATCGCCCTGATCACTATGGCCATCCAGAACGCCCCAGACAAGAAAATCACTCTGAATGGCATCTACCAGTTTATCATGGAGAGGTTCCCATTCTACAGAGACAACAAGCAAGGCTGGCAGAACAGCATCAGACATAACCTGTCCCTCAATGAGTGCTTTGTCAAGGTTCCCAGGGACGACAAGAAGCCAGGGAAGGGCAGTTACTGGACTTTGGACCCAGACTCCTACAACATGTTTGAGAATGGCAGCTTCTTGAGGAGGAGGAGAAGGTTCAAGAAAAAAGATGTGAGCAAAGATGGGGCCAAAGATGAGAAGGAGAGGCTCCTGAAGGAGCATCACAGCAACCAGGCACCTTCTGGCCAGCAGCAGTCCCAGCGGCAGGCTCAGCCAAATCAAGGGGAGCAAGACAGCAACAACCAGCCAATCAGGATCCAGGATATAAAGACCGAGAATGGGACTTCTTCTCCTCCCCAGGCCATGTCACCTGCCCTGAGTACGGTGCCCAAGATAGAGAGCCCTGATAGCAGCAGTATGTCCAGTGGTAGCCCGCACAGCATCCCGTCCAGCAGGTCCATGAGTCTGGAAGAGTCTCACCACCCTCACCAACAGCACCACAGCCAGGGCTTCAGTGTGGACAACATCATGACTTCCCTTAGAGGATCTCCCCAGGGTTCTGGAGAACTAGCCACCAGTCTGATCGCCTCTTCCAGGACAGGGATCGCCCCTTCACTCTCACTAAGCTATTCTCCAGGCCAGGGCTCTATCTACAGCTCACCTTGCAGCCAGAGCACCAGTGCTGCAGGCTCTACAGGGACCTATCACTGTAACATGCAAGCCATGAGTTTATATTCTGGGGACAGGTCTGGTCACTTGACCCCCACCAATACCCCGGCAGCCACTACAGTGGAAGAGACATTACCTGATTATTCCATCACCACCACCACCACCTCTGCTCTCAGCCATGGAAGCCTGAGCTCTGGACAGGACCATCCACACCAAGGCAGGCTCCCCTCATGGTACTTGAATCAGTCAGGGGATCTGGGCCACCTAACTGGGGCCACCTACCCAGGACAGCAGCAGAACTTCCACTCTGTGCGAGAGATGTTCGAATCACAGAGAATTGGTTTAAACAGCTCCCCAGTGAACGGTAATAGCAGCTGTCAGATGTCCTTTCCTTCCAGCCAGTCCCTGTACCGCACATCAGGGGCCTTTGTCTATGACTGTAGCAAGTTCTGA
>foxc1_RR2
ATGCAGGCTCGGTACTCGGTGTCCAGCCCCAACTCCTTGGGTGTTGTGCCATATCTGGGAGCGGATCAAGGCTATTACAGAGCAGCAGCTGCTGCCGCGGCAGCTGGAGGGGGCTACACTGGCATGCCTGCCCCTATGAGCATGTACTCCCACCCGGCTCATGAACAGTACCAGGCCGGCATGGCCAGAGCCTATGGGCCCTACACTCCCCAACCTCAGCCTAAGGACATGGTGAAGCCCCCCTACAGTTACATCGCCCTGATCACTATGGCCATCCAGAACGCCCCAGACAAGAAAATCACTCTGAATGGCATCTACCAGTTTATCATGGAGAGGTTCCCATTCTACAGAGACAACAAGCAAGGCTGGCAGAACAGCATCAGACATAACCTGTCCCTCAATGAGTGCTTTGTCAAGGTTCCCAGGGACGACAAGAAGCCAGGGAAGGGCAGTTACTGGACTTTGGACCCAGACTCCTACAACATGTTTGAGAATGGCAGCTTCTTGAGGAGGAGGAGAAGGTTCAAGAAAAAAGATGTGAGCAAAGATGGGGCCAAAGATGAGAAGGAGAGGCTCCTGAAGGAGCATCACAGCAACCAGGCACCTTCTGGCCAGCAGCAGTCCCAGCGGCAGGCTCAGCCAAATCAAGGGGAGCAAGACAGCAACAACCAGCCAATCAGGATCCAGGATATAAAGACCGAAAATGGGACTTCTTCTCCTCCCCAGGCCATGTCACCTGCCCTGAGTACGGTGCCCAAGATAGAGAGCCCTGATAGCAGCAGTATGTCCAGTGGTAGCCCACACAGCATCCCGTCCAACAGGTCCATGAGTCTGGAAGAGTCTCACCACCCTCACCAACAGCACCACAGCCAGGGCTTCAGTGTGGACAACATCATGACTTCCCTTAGAGGATCTCCCCAGGGTTCTGGAGAACTAGCCACCAGTCTGATCGCCTCTTCCAGGACAGGGATCGCCCCTTCACTCTCACTAAGCTATTCTCCAGGCCAGGGCTCTATCTACAGCTCACCTTGCAGCCAGAGCACCAGTGCTGCAGGCTCTACAGGGACCTATCACTGTAACATGCAAGCCATGAGTTTATATTCTGGGGACAGGTCTGGTCACTTGACCCCCACCAATACCCCGGCAGCCACTACAGTGGAAGAGACATTACCTGATTATTCCATCACCACCACCACCACCTCTGCTCTCAGCCATGGAAGCCTGAGCTCTGGACAGGACCATCCACACCAAGGCAGGCTCCCCTCATGGTACTTGAATCAGTCAGGGGATCTGGGCCACCTAACTGGGGCCACCTACCCAGGACAGCAGCAGAACTTCCACTCTGTGCGAGAGATGTTCGAATCACAGAGAATTGGTTTAAACAGCTCCCCAGTGAACGGTAATAGCAGCTGTCAGATGTCCTTTCCTTCCAGCCAGTCCCTGTACCGCACATCAGGGGCCTTTGTCTATGACTGTAGCAAGTTCTGA
>foxc1_RR3
ATGCAGGCTCGGTACTCGGTGTCCAGCCCCAACTCCTTGGGTGTTGTGCCATATCTGGGAGCGGATCAAGGCTATTACAGAGCAGCAGCTGCTGCCGCGGCAGCTGGAGGGGGCTACACTGGCATGCCTGCCCCTATGAGCATGTACTCCCACCCGGCTCATGAACAGTACCAGGCCGGCATGGCCAGAGCCTATGGGCCCTACACCCCCCAACCTCAGCCTAAGGACATGGTGAAGCCCCCCTACAGTTACATCGCCCTGATCACTATGGCCATCCAGAACGCCCCAGACAAGAAAATCACTCTGAATGGCATCTACCAGTTTATCATGGAGAGGTTCCCATTCTACAGAGACAACAAGCAAGGCTGGCAGAACAGCATCAGACATAACCTGTCCCTCAATGAGTGCTTTGTCAAGGTTCCCAGGGACGACAAGAAGCCAGGGAAGGGCAGTTACTGGACTTTGGACCCAGACTCCTACAACATGTTTGAGAATGGCAGCTTCTTGAGGAGGAGGAGAAGGTTCAAGAAAAAAGATGTGAGCAAAGATGGGGCCAAAGATGAGAAGGAGAGGCTCCTGAAGGAGCATCACAGCAACCAGGCACCTTCTGGCCAGCAGCAGTCCCAGCGGCAGGCTCAGCCAAATCAAGGGGAGCAAGACAGCAACAACCAGCCAATCAGGATCCAGGATATAAAGACCGAAAATGGGACTTCTTCTCCTCCCCAGGCCATGTCACCTGCCCTGAGTACGGTGCCCAAGATAGAGAGCCCTGATAGCAGCAGTATGTCCAGTGGTAGCCCACACAGCATCCCGTCCAACAGGTCCATGAGTCTGGAAGAGTCTCACCACCCTCACCAACAGCACCACAGCCAGGGCTTCAGTGTGGACAACATCATGACTTCCCTTAGAGGATCTCCCCAGGGTTCTGGAGAACTAGCCACCAGTCTGATCGCCTCTTCCAGGACAGGGATCGCCCCTTCACTCTCACTAAGCTATTCTCCAGGCCAGGGCTCTATCTACAGCTCACCTTGCAGCCAGAGCACCAGTGCTGCAGGCTCTACAGGGACCTATCACTGTAACATGCAAGCCATGAGTTTATATTCTGGGGACAGGTCTGGTCACTTGACCCCCACCAATACCCCGGCAGCCACTACAGTGGAAGAGACATTACCTGATTATTCCATCACCACCACCACCACCTCTGCTCTCAGCCATGGAAGCCTGAGCTCTGGACAGGACCATCCACACCAAGGCAGGCTCCCCTCATGGTACTTGAATCAGTCAGGGGATCTGGGCCACCTAACTGGGGCCACCTACCCAGGACAGCAGCAGAACTTCCACTCTGTGCGAGAGATGTTCGAATCACAGAGAATTGGTTTAAACAGCTCCCCAGTGAACGGTAATAGCAGCTGTCAGATGTCCTTTCCTTCCAGCCAGTCCCTGTACCGCACATCAGGGGCCTTTGTCTATGACTGTAGCAAGTTCTGA

>grb2_LL
ATGGAAGCCATAGCTAAATATGACTTTAAAGCCACAGCTGATGATGAACTAAGCTTTAAAAGAGGGGACATACTAAAGGTTTTGAATGAAGAGTGTGATCAAAATTGGTACAAGGCTGAGCTTAATGGCAAGGATGGATTTATTCCAAAAAACTATATAGAAATGAAGCCACACCCTTGGTTTTTTGGCAAAATTCCACGTGCCAAAGCAGAGGAGATGCTTGGAAAACAAAGACATGACGGTGCCTTTTTAATCCGAGAAAGTGAAAGTGCCCCTGGGGACTTCTCGCTGTCAGTCAAGTTTGGCAATGATGTACAGCATTTCAAGGTCCTGCGAGACGGGGCAGGGAAATACTTCTTGTGGGTGGTAAAGTTTAACTCCCTGAATGAGCTAGTGGACTACCACCGGTCCACATCTGTGTCCCGGAACCAGCAGATCTTCTTACGTGACATCGAGCAGGTGCCACAGGTACACGGGGGAGACAGAGCCACAAGTTTAACACAGCAACCTACCTATGTGCAGGCACTGTTTGACTTTGACCCCCAGGAAGATGGAGAGCTTGGATTCAGACGAGGAGATTTCATCCAGGTCGTGGACAACTCAGACCCCAACTGGTGGAAAGGGACATGTCACAGTCAAACTGGCATGTTTCCACGCAACTATGTGACCCCAGTAAACCGCAACCTGTAA
>grb2_RR1
ATGGAAGCCATAGCGAAATATGACTTTAAAGCCACAGCTGATGATGAGCTAAGCTTCAAACGGGGGGACATACTAAAGGTTTTGAATGAAGAGTGTGATCAAAATTGGTACAAGGCTGAGCTTAATGGCAAGGATGGATTTATTCCAAAAAACTATATAGAAATGAAGCCACACCCTTGGTTTTTTGGCAAAATTCCACGTGCCAAAGCAGAGGAGATGCTTGGAAAACAAAGACATGACGGTGCCTTTTTGATCCGAGAAAGTGAAAGTGCCCCTGGGGACTTCTCGCTATCAGTCAAGTTTGGCAATGATGTACAGCATTTCAAGGTCCTGCGAGACGGGGCAGGGAAATACTTCTTGTGGGTGGTAAAGTTTAACTCCCTGAATGAGCTAGTGGACTACCATCGGTCCACATCTGTGTCCCGGAACCAGCAGATCTTCTTACGTGACATCGAGCAGGTGCCACAGGTACACGGGGGAGACAGAGCCACAAGTTTAACACAGCAACCTACTTATGTGCAGGCACTGTTTGACTTTGACCCCCAGGAAGATGGGGAGCTTGGATTTAGACGAGGAGATTTCATCCAGGTCGTGGACAACTCAGACCCCAACTGGTGGAAAGGGACATGTCACAGTCAAACTGGCATGTTTCCACGCAACTATGTGACCCCAGTAAACCGCAACCTGTAA
>grb2_RR2
ATGGAAGCCATAGCGAAATATGACTTTAAAGCCACAGCTGATGATGAGCTAAGCTTCAAACGGGGGGACATACTAAAGGTTTTGAATGAAGAGTGTGATCAAAATTGGTACAAGGCTGAGCTTAATGGCAAGGATGGATTTATTCCAAAAAACTATATAGAAATGAAGCCACACCCTTGGTTTTTTGGCAAAATTCCACGTGCCAAAGCAGAGGAGATGCTTGGAAAACAAAGACATGACGGTGCCTTTTTGATCCGAGAAAGTGAAAGTGCCCCTGGGGACTTCTCGCTATCAGTCAAGTTTGGCAATGATGTACAGCATTTCAAGGTCCTGCGAGACGGGGCAGGGAAATACTTCTTGTGGGTGGTAAAGTTTAACTCCCTGAATGAGCTAGTGGACTACCACCGGTCCACATCTGTGTCCCGGAACCAGCAGATCTTCTTACGTGACATCGAGCAGGTGCCACAGGTACACGGGGGAGACAGAGCCACAAGTTTAACACAGCAACCTACTTATGTGCAGGCACTGTTTGACTTTGACCCCCAGGAAGATGGGGAGCTTGGATTTAGACGAGGAGATTTCATCCAGGTCGTGGACAACTCAGACCCCAACTGGTGGAAAGGGACATGTCACAGTCAAACTGGCATGTTTCCACGCAACTATGTGACCCCAGTAAACCGCAACCTGTAA
>grb2_RR3
ATGGAAGCCATAGCGAAATATGACTTTAAAGCCACAGCTGATGATGAGCTAAGCTTCAAACGGGGGGACATACTAAAGGTTTTGAATGAAGAGTGTGATCAAAATTGGTACAAGGCTGAGCTTAATGGCAAGGATGGATTTATTCCAAAAAACTATATAGAAATGAAGCCACACCCTTGGTTTTTTGGCAAAATTCCACGTGCCAAAGCAGAGGAGATGCTTGGAAAACAAAGACATGACGGTGCCTTTTTGATCCGAGAAAGTGAAAGTGCCCCTGGGGACTTCTCGCTATCAGTCAAGTTTGGCAATGATGTACAGCATTTCAAGGTCCTGCGAGACGGGGCAGGGAAATACTTCTTGTGGGTGGTAAAGTTTAACTCCCTGAATGAGCTAGTGGACTACCACCGGTCCACATCTGTGTCCCGGAACCAGCAGATCTTCTTACGTGACATCGAGCAGGTGCCACAGGTACACGGGGGAGACAGAGCCACAAGTTTAACACAGCAACCTACTTATGTGCAGGCACTGTTTGACTTTGACCCCCAGGAAGATGGGGAGCTTGGATTTAGACGAGGAGATTTCATCCAGGTCGTGGACAACTCAGACCCCAACTGGTGGAAAGGGACATGTCACAGTCAAACTGGCATGTTTCCACGCAACTATGTGACCCCAGTAAACCGCAACCTGTAA

>h3.3_LL
ATGGCCCGTACCAAGCAGACAGCCCGTAAATCCACCGGCGGGAAGGCTCCCAGGAAGCAGCTGGCCACCAAGGCGGCGAGGAAGAGCGCGCCCTCTACCGGAGGGGTGAAGAAGCCTCACCGTTACAGGCCGGGTACCGTGGCTCTCCGTGAAATCAGGCGTTACCAGAAGTCCACTGAGTTGCTGATTCGCAAACTTCCTTTTCAGCGTTTGGTTCGTGAAATCGCTCAGGACTTCAAAACAGATTTGCGCTTCCAGAGCGCTGCTATTGGTGCTTTGCAGGAGGCTAGTGAAGCCTACCTGGTCGGACTGTTTGAGGACACCAACTTGTGTGCTATCCATGCCAAACGTGTCACAATTATGCCAAAAGACATCCAGCTAGCACGCCGCATCCGTGGAGAGCGCGCTTAA
>h3.3_RR1
ATGGCCCGTACCAAGCAGACAGCCCGTAAATCCACCGGCGGGAAGGCTCCCAGGAAGCAGCTGGCCACCAAGGCGGCGAGGAAGAGCGCGCCCTCTACCGGAGGGGTGAAGAAGCCTCACCGCTACAGGCCGGGTACCGTGGCTCTCCGTGAAATCAGGCGTTACCAGAAGTCCACTGAGTTGCTGATTCGCAAACTTCCTTTTCAGCGTTTGGTTCGTGAAATCGCTCAGGACTTCAAAACAGATTTGCGCTTCCAGAGCGCTGCTATTGGTGCTTTGCAGGAGGCTAGTGAAGCCTACCTGGTCGGACTGTTTGAGGACACCAACTTGTGTGCTATCCATGCCAAACGTGTCACAATTATGCCAAAAGACATCCAGCTAGCACGCCGCATCCGTGGAGAGCGCGCTTAA
>h3.3_RR2
ATGGCCCGTACCAAGCAGACAGCCCGTAAATCCACCGGCGGGAAGGCTCCCAGGAAGCAGCTGGCCACCAAGGCGGCGAGGAAGAGCGCGCCCTCTACCGGAGGGGTGAAGAAGCCTCACCGCTACAGGCCGGGTACCGTGGCTCTCCGTGAAATCAGGCGTTACCAGAAGTCCACTGAGTTGCTGATTCGCAAACTTCCTTTTCAGCGTTTGGTTCGTGAAATCGCTCAGGACTTCAAAACAGATTTGCGCTTCCAGAGCGCTGCTATTGGTGCTTTGCAGGAGGCTAGTGAAGCCTACCTGGTCGGACTGTTTGAGGACACCAACTTGTGTGCTATCCATGCCAAACGTGTCACAATTATGCCAAAAGACATCCAGCTAGCACGCCGCATCCGTGGAGAGCGCGCTTAA
>h3.3_RR3
ATGGCCCGTACCAAGCAGACAGCCCGTAAATCCACCGGCGGGAAGGCTCCCAGGAAGCAGCTGGCCACCAAGGCGGCGAGGAAGAGCGCGCCCTCTACCGGAGGGGTGAAGAAGCCTCACCGCTACAGGCCGGGTACCGTGGCTCTCCGTGAAATCAGGCGTTACCAGAAGTCCACTGAGTTGCTGATTCGCAAACTTCCTTTTCAGCGTTTGGTTCGTGAAATCGCTCAGGACTTCAAAACAGATTTGCGCTTCCAGAGCGCTGCTATTGGTGCTTTGCAGGAGGCTAGTGAAGCCTACCTGGTCGGACTGTTTGAGGACACCAACTTGTGTGCTATCCATGCCAAACGTGTCACAATTATGCCAAAAGACATCCAGCTAGCACGCCGCATCCGTGGAGAGCGCGCTTAA

>hat1_LL
ATGGCGGGCCTCAGTGCTATGGAGAAGAAGCTTGCTGAGTACAAGTGTAACACAAATGAAGCCATTAAGTTGAAATTAGTGCGTTTTCCTGAAGATATTGAAGATGATGGCACAACCTTTAATCCTGAGTTCAGTCATCAGTTATTTGGAGATGATGAAGTGGCTTTTGGATACAAGGGTTTGCAGATCTTGCTGTACTACAGTGCAGGAAACCTCTCCTCCATGTTCCGCGTACAGTATAGTGCCAAGGTTGATGACAAATTTGATGGAGTTCAGGCTGATGATGTTGAAAACAAAATTCGGGAAATCATACCTCCAGGATTTTGCTGTGGTACAGATGACTTTATAACGGTATTGGAAAAAGAGGTTAACTTTAAGCCGTTTGGCACCGTAATTCACAGCTATAACATTTTTAATGAAGATGCTGGGGAAGAAATCACATACCAGATATGTAAAGCTGACATGACCTGTCCAGGCTTCAGAGAGTACCATGAAAGGCTCCAGACTTTCTTGATGTGGTTCATTGAAACGGCCAGCTACATTGATGTGGATGATGAGCGATGGGACTACTTTTTGGTATTTGAGAAGTACAATAAGGACGGGACTACACTCTTTGCGACTGTAGGCTACATGACAGTCTATAATTACTATGTGTACCCAGACAAAACCCGGCCACGTGTAAGCCAGATGCTGATTTTGCCTCCGTTCCAGGGTGAGGGACATGGTGCACAACTGCTAGAAACCGTTCACCGATACTATGTTACTTCTCCCAATATTTTGGATGTTACAGCTGAAGATCCATCAGAAAACTTTGTCCGGCTCCGAGACTTTGTTCTTGCAAAGCTTTGCCAGAATCTGCCGTGTTTTTCTCCTGAAAAACTTCTTGAGGGATTCAGTCAAGAAATGGTGACAGAGGCTCAACAGAAACTCAAGATAAATAAGCAACATGCAAGACGTGTTTATGAAATTCTTCGGCTTCGTGCAACAGACATGAGTGATCCTGAAAAATCCAGGGCTTACAGACTAGACATCAAAAAAAGACTTGTTGGCCCATATAAGAAAAATCAGCGAGAAATGGCCAAGATGAGGAGATGCTTAAAACCAGAGGAGCTTACAAACCAGATGAACCAAATAGATCTGAAAACACAGCATGAGCAGCTTGAGGAGAGCTATCAGGAGCTGATAACCGAGTACAGAAGGACAGTGGAAAGGCTTGCCCAAGTATAG
>hat1_RR1
ATGGCGGGCCTCAGTGCTATGGAGAAGAAGCTTGCTGAGTACAAGTGTAACACAAATGAAGCCATTAAGTTGAAATTAGTGCGTTTTCCTGAAGATATTGAAGATGATAGCACAACCTTTAATCCTGAGTTCAGTCATCAGATATTTGGAGATGATGAAGTGGCTTTTGGATACAAGGGTTTGCAGATCTTGCTGTACTACAGTGCAGGAAACCTCTCCTCCATGTTCCGCGTACAGTATAGTGCCAAGGTTGATGACAAATTTGATGGAGTTCAGGCTGATGATGTTGAAAACAAAATTCGGGAAATCATCCCTCCAGGATTTTGCTGTGGTACAGATGACTTTATAACGGTATTGGAAAAAGAGGTTAACTTTAAGCCGTTTGGCACCGTAATTCACAGCTATAACATTTTTAATGAAGAAGCTGGGGAAGAAATCACATACCAGATATGTAAAGCTGACATGACCTGTCCAGGCTTCAGAGAGTACCATGAAAGGCTCCAGACTTTCTTGATGTGGTTCATTGAAACGGCCAGCTACATTGATGTGGATGATGAGCGATGGGACTACTTTTTGGTATTTGAGAAGTACAATAAGGACGGGACTACACTCTTTGCGACTGTAGGCTACATGACAGTCTATAATTACTATGTGTACCCAGACAAAACCCGGCCACGTGTAAGCCAGATGCTGATTTTGCCTCCATTCCAGGGTGAGGGACATGGTGCACAACTACTAGAAACCGTTCACAGATACTATGTTACTTCTCCCAATATTTTGGATGTTACAGCTGAAGATCCATCAGAAAACTTTGTCCGGCTCCGAGACTTTGTTCTTGCAAAGCTTTGCCAGAATTTGCCGTGTTTTTCTCCTGAAAAACTTCTTGAGGGATTCAGTCAAGAAATGGTGACAGAGGCTCAACAGAAACTCAAGATAAATAAGCAACATGCAAGACGTGTTTATGAAATTCTTCGGCTTCGTGCAACAGACATGAGTGATCCTGAAAAATCCAGGGCTTACAGACTAGACATCAAAAAAAGACTTGTTGGCCCATATAAGAAAAATCAGCGAGAAATGGCCAAGATGAGGAGATGCTTAAAACCAGAGGAGCTTACAAACCAGATGAACCAAATAGATCTGAAAACACAGCATGAGCAGCTTGAGGAGAGCTATCAGGAGCTGATAACTGAGTACAGAAGGACAGTGGAAAGGCTTGCCCAAGTATAG
>hat1_RR2
ATGGCGGGCCTCAGTGCTATGGAGAAGAAGCTTGCTGAGTACAAGTGTAACACAAATGAAGCCATTAAGTTGAAATTAGTGCGTTTTCCTGAAGATATTGAAGATGATAGCACAACCTTTAATCCTGAGTTCAGTCATCAGATATTTGGAGATGATGAAGTGGCTTTTGGATACAAGGGTTTGCAGATCTTGCTGTACTACAGTGCAGGAAACCTCTCCTCCATGTTCCGCGTACAGTATAGTGCCAAGGTTGATGACAAATTTGATGGAGTTCAGGCTGATGATGTTGAAAACAAAATTCGGGAAATCATCCCTCCAGGATTTTGCTGTGGTACAGATGACTTTATAACGGTATTGGAAAAAGAGGTTAACTTTAAGCCGTTTGGCACCGTAATTCACAGCTATAACATTTTTAATGAAGAAGCTGGGGAAGAAATCACATACCAGATATGTAAAGCTGACATGACCTGTCCAGGCTTCAGAGAGTACCATGAAAGGCTCCAGACTTTCTTGATGTGGTTCATTGAAACGGCCAGCTACATTGATGTGGATGATGAGCGATGGGACTACTTTTTGGTATTTGAGAAGTACAATAAGGACGGGACTACACTCTTTGCGACTGTAGGCTACATGACAGTCTATAATTACTATGTGTACCCAGACAAAACCCGGCCACGTGTAAGCCAGATGCTGATTTTGCCTCCATTCCAGGGTGAGGGACATGGTGCACAACTACTAGAAACCGTTCACAGATACTATGTTACTTCTCCCAATATTTTGGATGTTACAGCTGAAGATCCATCAGAAAACTTTGTCCGGCTCCGAGACTTTGTTCTTGCAAAGCTTTGCCAGAATTTGCCGTGTTTTTCTCCTGAAAAACTTCTTGAGGGATTCAGTCAAGAAATGGTGACAGAGGCTCAACAGAAACTCAAGATAAATAAGCAACATGCAAGACGTGTTTATGAAATTCTTCGGCTTCGTGCAACAGACATGAGTGATCCTGAAAAATCCAGGGCTTACAGACTAGACATCAAAAAAAGACTTGTTGGCCCATATAAGAAAAATCAGCGAGAAATGGCCAAGATGAGGAGATGCTTAAAACCAGAGGAGCTTACAAACCAGATGAACCAAATAGATCTGAAAACACAGCATGAGCAGCTTGAGGAGAGCTATCAGGAGCTGATAACTGAGTACAGAAGGACAGTGGAAAGGCTTGCCCAAGTATAG
>hat1_RR3
ATGGCGGGCCTCAGTGCTATGGAGAAGAAGCTTGCTGAGTACAAGTGTAACACAAATGAAGCCATTAAGTTGAAATTAGTGCGTTTTCCTGAAGATATTGAAGATGATAGCACAACCTTTAATCCTGAGTTCAGTCATCAGATATTTGGAGATGATGAAGTGGCTTTTGGATACAAGGGTTTGCAGATCTTGCTGTACTACAGTGCAGGAAACCTCTCCTCCATGTTCCGCGTACAGTATAGTGCCAAGGTTGATGACAAATTTGATGGAGTTCAGGCTGATGATGTTGAAAACAAAATTCGGGAAATCATCCCTCCAGGATTTTGCTGTGGTACAGATGACTTTATAACGGTATTGGAAAAAGAGGTTAACTTTAAGCCGTTTGGCACCGTAATTCACAGCTATAACATTTTTAATGAAGAAGCTGGGGAAGAAATCACATACCAGATATGTAAAGCTGACATGACCTGTCCAGGCTTCAGAGAGTACCATGAAAGGCTCCAGACTTTCTTGATGTGGTTCATTGAAACGGCCAGCTACATTGATGTGGATGATGAGCGATGGGACTACTTTTTGGTATTTGAGAAGTACAATAAGGACGGGACTACACTCTTTGCGACTGTAGGCTACATGACAGTCTATAATTACTATGTGTACCCAGACAAAACCCGGCCACGTGTAAGCCAGATGCTGATTTTGCCTCCATTCCAGGGTGAGGGACATGGTGCACAACTACTAGAAACCGTTCACAGATACTATGTTACTTCTCCCAATATTTTGGATGTTACAGCTGAAGATCCATCAGAAAACTTTGTCCGGCTCCGAGACTTTGTTCTTGCAAAGCTTTGCCAGAATTTGCCGTGTTTTTCTCCTGAAAAACTTCTTGAGGGATTCAGTCAAGAAATGGTGACAGAGGCTCAACAGAAACTCAAGATAAATAAGCAACATGCAAGACGTGTTTATGAAATTCTTCGGCTTCGTGCAACAGACATGAGTGATCCTGAAAAATCCAGGGCTTACAGACTAGACATCAAAAAAAGACTTGTTGGCCCATATAAGAAAAATCAGCGAGAAATGGCCAAGATGAGGAGATGCTTAAAACCAGAGGAGCTTACAAACCAGATGAACCAAATAGATCTGAAAACACAGCATGAGCAGCTTGAGGAGAGCTATCAGGAGCTGATAACTGAGTACAGAAGGACAGTGGAAAGGCTTGCCCAAGTATAG

>hdac1_LL
ATGGCGTACACACAAGGAACAAAGAAGAAAGTGTGCTATTACTATGATGGGGATGTTGGTAACTATTATTATGGGCAGGGGCATCCAATGAAGCCTCACAGGATCAGAATGACCCACAATCTGCTTCTAAATTATGGATTGTACAGGAAGATGGAAATCTATAGACCGCACAAAGCCAGCGCTGAAGAAATGACAAAATATCACAGTGATGATTACATCAAATTTCTGCGTTCCATCCGGCCAGACAACATGTCTGAATACAGCAAGCAGATGCAAAGATTTAATGTTGGAGAAGACTGTCCTGTGTTTGATGGTCTCTTTGAGTTCTGCCAGTTGTCAACAGGAGGATCTGTTGCAAGCTCTGTTAAACTAAATAAGCAGCAAACGGACATTGCAGTAAACTGGGCAGGTGGACTTCATCATGCCAAGAAATCTGAGGCATCTGGCTTTTGCTACGTCAATGACATAGTGCTTGCCATTCTGGAACTTCTTAAGTATCATCAGAGAGTACTGTACATTGATATTGATATTCATCATGGTGATGGCGTGGAAGAAGCTTTTTACACCACAGACAGGGTCATGACTGTTTCTTTTCATAAATATGGAGAATATTTTCCAGGGACTGGGGACCTGAGGGATATCGGGGCTGGAAAGGGTAAATACTATGCAGTGAACTACCCATTGCGAGATGGCATTGATGATGAATCCTATGAAGCCATATTTAAACCGGTCATGACAAAGGTTATGGAAATGTACCAGCCTAGTGCTGTTGTCCTGCAGTGTGGTGCAGATTCACTTTCTGGGGACAGACTTGGTTGCTTTAATCTAACTATCAAAGGACATGCTAAGTGTGTGGAGTTTATGAAGACCTTCAATCTACCATTGCTGATGCTGGGTGGTGGTGGCTACACAATTAGAAATGTTGCCCGCTGTTGGACATTTGAGACAGCTGTGGCTCTGGACACAGAAATCCCCAATGAGCTTCCATACAATGACTACTTTGAATATTTTGGCCCTGACTTCAAACTTCACATCAGCCCTTCTAATATGACAAACCAGAATACTAACGAGTACCTGGAAAAGATCAAGCAGCGATTGTTTGAGAATCTACGGATGCTTCCCCATGCGCCTGGTGTACAGATGCAGGCAATACCTGAGGATGCTGTGCAGGATGATAGTGGTGATGAAGATGATGATGATCCTGACAAACGTATTTCCATAAGATCTTCGGATAAGAGAATTGCATGCGATGAGGAATTCTCAGATTCAGAGGATGAGGGTGAAGGGGGACGTAGGAATCTTGCCAATTTCAAAAAAGCAAAGCGTGCCAAAACGGAGGAAGAAAAAGATGGTGAAGAGAAGAAAGATATCAAAGAGGACGACAAGCTAAAAGAAGAAAAACCAGAAGTTAAACGGGTAAAAGAAGAGATCAAAACTGCCTGA
>hdac1_RR1
ATGGCGTACACACAAGGAACAAAGAAGAAAGTGTGCTATTACTATGATGGGGATGTTGGTAACTATTATTATGGGCAGGGGCATCCAATGAAGCCTCACAGGATCAGAATGACCCACAATCTGCTTCTTAATTATGGATTGTACAGGAAGATGGAAATCTATAGACCGCACAAAGCCAGCGCTGAAGAAATGACAAAATATCACAGTGACGATTACATCAAATTTCTGCGTTCCATCCGGCCAGACAACATGTCTGAATACAGCAAGCAGATGCAAAGATTTAATGTTGGAGAAGACTGTCCTGTGTTTGATGGTCTCTTTGAGTTCTGCCAGTTGTCAACAGGAGGATCTGTTGCAAGCTCTGTTAAACTAAATAAGCAGCAAACGGACATTGCGGTAAACTGGGCAGGTGGACTTCATCATGCCAAGAAATCTGAGGCATCTGGCTTTTGCTATGTCAATGACATAGTCCTTGCCATTCTGGAACTTCTTAAGTATCATCAGAGAGTACTGTACATTGATATTGATATTCATCATGGTGATGGCGTGGAAGAAGCTTTTTACACCACAGACAGGGTCATGACTGTTTCTTTTCATAAATATGGAGAATATTTTCCAGGGACTGGGGACCTGAGGGATATCGGGGCTGGAAAGGGTAAATACTATGCAGTGAACTACCCATTGCGAGATGGCATTGATGATGAATCCTATGAAGCCATATTTAAACCGGTCATGACAAAGGTTATGGAAATGTACCAGCCTAGTGCTGTTGTCCTGCAGTGTGGTGCAGATTCACTTTCTGGGGACAGACTTGGTTGCTTTAATCTAACTATCAAAGGACATGCTAAGTGTGTGGAGTTTATGAAGACCTTCAATCTACCATTGCTGATGCTGGGTGGTGGTGGCTACACAATTAGAAATGTTGCCCGCTGTTGGACATTTGAGACAGCTGTGGCTCTGGACACAGAAATTCCCAATGAGCTTCCATACAATGACTACTTTGAATATTTTGGCCCTGACTTCAAACTTCACATCAGCCCTTCTAATATGACAAACCAGAATACAAACGAGTACCTGGAAAAGATCAAGCAACGACTGTTTGAGAATCTACGGATGCTTCCCCATGCGCCTGGTGTACAGATGCAGGCAATACCTGAGGATGCTGTGCAGGATGATAGTGGTGATGAAGATGATGATGATCCTGACAAACGTATTTCCATTAGATCTTCGGATAAGAGAATTGCATGCGATGAGGAATTCTCAGATTCAGAGGATGAGGGTGAAGGGGGACGTAGGAATCTTGCCAATTTCAAAAAAGCAAAGCGTGCCAAAACGGAGGAAGAAAAAGATGGTGAAGAGAAGAAAGATATCAAAGAGGACGACAAGCTAAAAGAAGAAAAACCAGAAGTTAAACGGGTAAAAGAAGAGATCAAAACTGCCTGA
>hdac1_RR2
ATGGCGTACACACAAGGAACAAAGAAGAAAGTGTGCTATTACTATGATGGGGATGTTGGTAACTATTATTATGGGCAGGGGCATCCAATGAAGCCTCACAGGATCAGAATGACCCACAATCTGCTTCTTAATTATGGATTGTACAGGAAGATGGAAATCTATAGACCGCACAAAGCCAGCGCTGAAGAAATGACAAAATATCACAGTGACGATTACATCAAATTTCTGCGTTCCATCCGGCCAGACAACATGTCTGAATACAGCAAGCAGATGCAAAGATTTAATGTTGGAGAAGACTGTCCTGTGTTTGATGGTCTCTTTGAGTTCTGCCAGTTGTCAACAGGAGGATCTGTTGCAAGCTCTGTTAAACTAAATAAGCAGCAAACGGACATTGCGGTAAACTGGGCAGGTGGACTTCATCATGCCAAGAAATCTGAGGCATCTGGCTTTTGCTATGTCAATGACATAGTCCTTGCCATTCTGGAACTTCTTAAGTATCATCAGAGAGTACTGTACATTGATATTGATATTCATCATGGTGATGGCGTGGAAGAAGCTTTTTACACCACAGACAGGGTCATGACTGTTTCTTTTCATAAATATGGAGAATATTTTCCAGGGACTGGGGACCTGAGGGATATCGGGGCTGGAAAGGGTAAATACTATGCAGTGAACTACCCATTGCGAGATGGCATTGATGATGAATCCTATGAAGCCATATTTAAACCGGTCATGACAAAGGTTATGGAAATGTACCAGCCTAGTGCTGTTGTCCTGCAGTGTGGTGCAGATTCACTTTCTGGGGACAGACTTGGTTGCTTTAATCTAACTATCAAAGGACATGCTAAGTGTGTGGAGTTTATGAAGACCTTCAATCTACCATTGCTGATGCTGGGTGGTGGTGGCTACACAATTAGAAATGTTGCCCGCTGTTGGACATTTGAGACAGCTGTGGCTCTGGACACAGAAATTCCCAATGAGCTTCCATACAATGACTACTTTGAATATTTTGGCCCTGACTTCAAACTTCACATCAGCCCTTCTAATATGACAAACCAGAATACAAACGAGTACCTGGAAAAGATCAAGCAACGACTGTTTGAGAATCTACGGATGCTTCCCCATGCGCCTGGTGTACAGATGCAGGCAATACCTGAGGATGCTGTGCAGGATGATAGTGGTGATGAAGATGATGATGATCCTGACAAACGTATTTCCATTAGATCTTCGGATAAGAGAATTGCATGCGATGAGGAATTCTCAGATTCAGAGGATGAGGGTGAAGGGGGACGTAGGAATCTTGCCAATTTCAAAAAAGCAAAGCGTGCCAAAACGGAGGAAGAAAAAGATGGTGAAGAGAAGAAAGATATCAAAGAGGACGACAAGCTAAAAGAAGAAAAACCAGAAGTTAAACGGGTAAAAGAAGAGATCAAAACTGCCTGA
>hdac1_RR3
ATGGCGTACACACAAGGAACAAAGAAGAAAGTGTGCTATTACTATGATGGGGATGTTGGTAACTATTATTATGGGCAGGGGCATCCAATGAAGCCTCACAGGATCAGAATGACCCACAATCTGCTTCTTAATTATGGATTGTACAGGAAGATGGAAATCTATAGACCGCACAAAGCCAGCGCTGAAGAAATGACAAAATATCACAGTGACGATTACATCAAATTTCTGCGTTCCATCCGGCCAGACAACATGTCTGAATACAGCAAGCAGATGCAAAGATTTAATGTTGGAGAAGACTGTCCTGTGTTTGATGGTCTCTTTGAGTTCTGCCAGTTGTCAACAGGAGGATCTGTTGCAAGCTCTGTTAAACTAAATAAGCAGCAAACGGACATTGCGGTAAACTGGGCAGGTGGACTTCATCATGCCAAGAAATCTGAGGCATCTGGCTTTTGCTATGTCAATGACATAGTCCTTGCCATTCTGGAACTTCTTAAGTATCATCAGAGAGTACTGTACATTGATATTGATATTCATCATGGTGATGGCGTGGAAGAAGCTTTTTACACCACAGACAGGGTCATGACTGTTTCTTTTCATAAATATGGAGAATATTTTCCAGGGACTGGGGACCTGAGGGATATCGGGGCTGGAAAGGGTAAATACTATGCAGTGAACTACCCATTGCGAGATGGCATTGATGATGAATCCTATGAAGCCATATTTAAACCGGTCATGACAAAGGTTATGGAAATGTACCAGCCTAGTGCTGTTGTCCTGCAGTGTGGTGCAGATTCACTTTCTGGGGACAGACTTGGTTGCTTTAATCTAACTATCAAAGGACATGCTAAGTGTGTGGAGTTTATGAAGACCTTCAATCTACCATTGCTGATGCTGGGTGGTGGTGGCTACACAATTAGAAATGTTGCCCGCTGTTGGACATTTGAGACAGCTGTGGCTCTGGACACAGAAATTCCCAATGAGCTTCCATACAATGACTACTTTGAATATTTTGGCCCTGACTTCAAACTTCACATCAGCCCTTCTAATATGACAAACCAGAATACAAACGAGTACCTGGAAAAGATCAAGCAGCGACTGTTTGAGAATCTACGGATGCTTCCCCATGCGCCTGGTGTACAGATGCAGGCAATACCTGAGGATGCTGTGCAGGATGATAGTGGTGATGAAGATGATGATGATCCTGACAAACGTATTTCCATTAGATCTTCGGATAAGAGAATTGCATGCGATGAGGAATTCTCAGATTCAGAGGATGAGGGTGAAGGGGGACGTAGGAATCTTGCCAATTTCAAAAAAGCAAAGCGTGCCAAAACGGAGGAAGAAAAAGATGGTGAAGAGAAGAAAGATATCAAAGAGGACGACAAGCTAAAAGAAGAAAAACCAGAAGTTAAACGGGTAAAAGAAGAGATCAAAACTGCCTGA

>hec1_LL
ATGAGGAGAAGTTCAGCCGCCAACCGGCAGTCCCTGCAACCCCTGCGGGTTCAAGACAGCAACCGAGCGGGACTGTCCACCCCGCAGACCAAAGAGAGGCCTGGACTGGGTAAGCTGAGTATGGCCAAAACGAACTCTGGAACTTCAGAGAGGAAGACCAGTTTCTTTGGAAAGAGGGCCAGTGGAACCAGGAACAGCCAGTATGGGGCCTTCGGAGGCTCAGAGAAGATCAAGGACCCCAGACCCCTCCATGACAAATCCTTCATCCAGCAGTGCATCCGTCAGCTGTGTGAGTTTCTGAATGAGAACAGCTACTCCCAGACCCTCACCGTGAAATCACTCCAGGGTCCTTCTACCAAGGACTTTCTGAAGATCTTCGCCTTTATCTACAGCTTCATCTGCCCGAACTATGAACTCCCGAGCTCCAAGTTTGAGGAGGAGATCCCCCGCATATTCAAAGACCTGGGGTACCCCTTTCCTCTGTCAAAAAGCTCCATGTACACAGTCGGAGCCCCCCACACTTGGCCACAGATTGTGGCGGCTCTAGTCTGGCTAATAGACTGCGTTAAGCTGATGTGGGAAATACAGCAAGAAAATCATATGTTCGAGGAGCCTCAGTTGGGTGCACAGAGTGAGAATGGGATTGACTTCAACCAGGTGTTCCTGGACTACACTGTGAAGTGCTACGACCAGTTTATGGAGGGTAGGGACACATACGAAGAAGCGGACATGGAGGTGTGCACCAAACTCAAGGAGCTGTATGCTGTGGATGAGTCTCACCTGGAGTCGCTGCAGGCGGAGGCTCTGAGGTTGACGGAAGAAATTGAGAAGCTGGAAAAAGAAAAGGAGAGGGAGCCGGACCGTTTGGCCTCCATGAGGAAACTGAAGGCCTCCCTGCAGACTGACATCCAGAAATATCAGAATTACCTGACTGAGATGGAGTCTCATTCAGCTATGATGGATCAGCGTGTCAGCAGCGTCAGCGAGGAGCTGGAGGCCGTGGAGCTGGAGTTTGAAGCGATGAAGCAGGAGAACCTGAAACTGAAGAATATCCTAGACCACCAGAAATACTCTGTAGCCGACATTGAGAGGATCAAATACGAGGAGAATGAGCTGAAGGAGACCCAGGCCAAACTAAGCAAAGAGCTGGATGATGCTAAGCAGCTTCTATGGAGCGAAGAGCTCAAATACGCCAAGATCAAAGAATCGGTGGACTCAGAGATAGCGGAGTTTCACAAGATGGCTCGAAAATTACGCATTCTTCCCTCCACGGCAGAAAACGCCAGCGGTTACAACCTCCAGATCGACTGTAACCTGGACAGCGAGGAGAGTCTGCACCACTGCCGAAACCAGATCAATCTCCCCCTGCTGGAGATGCTGACACAGTCGGAAGCTCAGATAACGAAGGCTGTTGATAAGAAGATGGAGATTCAGGAAGTGAATGAGCAGCTGAGATCCCTGAACTCCGATAAGCGAAATGATGTGAAGAAAATCAAGGATGAGGCCCAGAGGCTGGATGAGCTCTTACTGCAGAAGAATAAGGATGCAGAAGAACAGGAGAAGAAATGGGCGTCTGAGCTGCAGTCTGCAGAAAAACATCGCCAGTTGCTGGAGTCCGGAGTGAACAAAGGGCTGGATGAGGCTATGAAGGACCTGGAGAGGGCACAGAAGGAGTTGCAGCTTGTTGAGCACCAGACTGAAGAGGAGTCAAGACAAGTGGGCAATAAGATGATTCGGGTGGTGACCGCTGTGGCCTCTCATGTGGGAGCAATCGAGAAACACCTGGAGGAGAAGCGCCTTAAGACTGAGCGGGAGTACGAGGCGTTCATGAAGCAGGACTTGCTGGCCGATCTGCGAGAAATCCGGGACAGATACAAGCAGAAGGCAGAGATTTTGGAGAAACCACCCAGCCAATGA
>hec1_RR1
ATGAGGAGAAGTTCAGCCGCCAACCGGCAGTCCCTGCAACCCCTGCGGGTTCAAGACAGCAACCGAGCGGGACTGTCCACCCCACAGACCAAAGAGAGGCCTGGACTGGGTAAGCTGAGTATGGCCAAAACGAACTCTGGAACCTCGGAGAGGAAGACCAGTTTCTTTGGAAAGAGGACCAGTGGAACCAGGAACAGCCAGTATGGGGCCTTCGGAGGCTCAGAGAAGATAAAGGATCCCAGACCCCTCCATGACAAATCCTTCATCCAGCAGTGCATCCGTCAGCTGTGTGAGTTTCTGAATGAGAACAGCTACTCCCAGACCCTCACCGTGAAATCACTCCAGGGTCCTTCTACCAAGGATTTTCTGAAGATCTTCGCCTTTATCTACAGCTTCATCTGCCCGAACTATGAACTCCCGAGCTCCAAGTTTGAGGAGGAGATCCCTCGCATATTCAAAGACCTGGGGTACCCCTTTCCTCTGTCAAAAAGCTCCATGTACACAGTCGGAGCCCCCCACACTTGGCCGCAGATTGTGGCGGCTCTAGTCTGGCTAATAGACTGCGTTAAGCTGATGTGGGAAATACAGCAAGAAAATCATATGTTCGAGGAGCCTCAGTTGGGTGCACAGAGTGAGAATGGGATTGACTTCAACCAGGTGTTCCTGGACTACACTGTGAAGTGCTACGACCAGTTTATGGAGGGTAGGGACACATACGAAGAAGCGGACATGGAGGTGTGCACCAAACTCAAGGAGCTGTATGCTGTGGATGAGTCTCACCTGGAGTCGCTGCAGGCGGAGGCTCTGAGGTTGGCGGAAGAAATTGAGAAGCTGGAAAAAGAAAAGGAGAGAGAGCCGGACCGTTTGGCCTCCATAAGGAAACTGAAGGCCTCCCTGCAGACTGACATCCAGAAATATCAGAATTACCTGACTGAGATGGAGTCTCATTCAGCTATGATGGATCAGCGTGTCAGCAGCGTCAGTGAGGAGCTGGAGGCTGTGGAGCTGGAGTTCGAAGCGATGAAGCAGGAGAACCTGAAACTGAAGAACATCCTGGACAACCAGAAATACTCTGTAGCCGACATCGAGAGGATCAAATACGAGGAGAATGAGCTGAAGGAGACCCAGGCCAAACTAAGCAAAGAGCTGGATGATGCTAAGCAGCTTCTATGGAGCGAAGAGCTAAAATACGCCAAGATCAAAGAATCGGTGGACTCAGAGATAGCGGAGTTTCACAAGATGGCTCGAAAATTACGCATTCTTCCCTCCACGGCGGAAAACGCCAGCGGTTACGACCTCCAGATTGACTGTAACCTGGACAGCGAGGAGAGTCTGCACCACTGCCGAAACCAGATCAATCTCCCCCTGCTGGAGATGCTGACACAGTCGGAAGCTCAGATAACGAAGGCTGTTGATAAGAAGATGGAGATTCAGGAAGTGAATGAGCAGCTGAGATCCCTGAACTCCGATAAGCGAAATGATGTGAAGAAACTCAAGGATGAGGCCCAGAGGCTGGATGAGCTCTTACTGCAGAAGAATAAGGATGCAGAAGAACAGGAGAAGAAATGGGCGTCTGAGCTGCAGTCTGCAGAAAAACATCGCCAGTTACTGGAGTCCGGAGTGAACAAAGGGCTGGATGAGGCTATGAAGGACCTGGAGAGGGCACAGAAGGAGTTGCAGCTTGTTGAGCACCAGACTGAAGAGGAGTCAAGACAAGTGGGCAATAAGATGATTCGGGTGGTGACCGCTGTGGCCTCTCATGTGGGAGCAATCGAGAAACACCTGGAGGAGAAGCGCCTTAAGACTGAGCGGGAGTATGAGGCATTCATGAAGCAGGACTTGCTGGCCGATCTGCGAGAAATCCAGGCCAAATACAAGCAGAAGGCAGAGATTTTGGAGAAACCACCCAGCCAATGA
>hec1_RR2
ATGAGGAGAAGTTCAGCCGCCAACCGGCAGTCCCTGCAACCCCTGCGGGTTCAAGACAGCAACCGAGCGGGACTGTCCACCCCACAGACCAAAGAGAGGCCTGGACTGGGTAAGCTGAGTATGGCCAAAACGAACTCTGGAACCTCGGAGAGGAAGACCAGTTTCTTTGGAAAGAGGACCAGTGGAACCAGGAACAGCCAGTATGGGGCCTTCGGAGGCTCAGAGAAGATAAAGGATCCCAGACCCCTCCATGACAAATCCTTCATCCAGCAGTGCATCCGTCAGCTGTGTGAGTTTCTGAATGAGAACAGCTACTCCCAGACCCTCACCGTGAAATCACTCCAGGGTCCTTCTACCAAGGATTTTCTGAAGATCTTCGCCTTTATCTACAGCTTCATCTGCCCGAACTATGAACTCCCGAGCTCCAAGTTTGAGGAGGAGATCCCTCGCATATTCAAAGACCTGGGGTACCCCTTTCCTCTGTCAAAAAGCTCCATGTACACAGTCGGAGCCCCCCACACTTGGCCGCAGATTGTGGCGGCTCTAGTCTGGCTAATAGACTGCGTTAAGCTGATGTGGGAAATACAGCAAGAAAATCATATGTTCGAGGAGCCTCAGTTGGGTGCACAGAGTGAGAATGGGATTGACTTCAACCAGGTGTTCCTGGACTACACTGTGAAGTGCTACGACCAGTTTATGGAGGGTAGGGACACATACGAAGAAGCGGACATGGAGGTGTGCACCAAACTCAAGGAGCTGTATGCTGTGGATGAGTCTCACCTGGAGTCGCTGCAGGCGGAGGCTCTGAGGTTGACGGAAGAAATTGAGAAGCTGGAAAAAGAAAAGGAGAGAGAGCCGGACCGTTTGGCCTCCATAAGGAAACTGAAGGCCTCCCTGCAGACTGACATCCAGAAATATCAGAATTACCTGACTGAGATGGAGTCTCATTCAGCTATGATGGATCAGCGTGTCAGCAGCGTCAGCGAGGAGCTGGAGGCCGTGGAGCTGGAGTTCGAAGCGATGAAGCAGGAGAACCTGAAACTGAAGAACATCCTGGACAACCAGAAATACTCTGTAGCCGACATCGAGAGGATCAAATACGAGGAGAATGAGCTGAAGGAGACCCAGGCCAAACTAAGCAAAGAGCTGGATGATGCTAAGCAGCTTCTATGGAGCGAAGAGCTAAAATACGCCAAGATCAAAGAATCGGTGGACTCAGAGATAGCGGAGTTTCACAAGATGGCTCGAAAATTACGCATTCTTCCCTCCACGGCGGAAAACGCCAGCGGTTACGACCTCCAGATTGACTGTAACCTGGACAGCGAGGAGAGTCTGCACCACTGCCGAAACCAGATCAATCTCCCCCTGCTGGAGATGCTGACACAGTCGGAAGCTCAGATAACGAAGGCTGTTGATAAGAAGATGGAGATTCAGGAAGTGAATGAGCAGCTGAGATCCCTGAACTCCGATAAGCGAAATGATGTGAAGAAACTCAAGGATGAGGCCCAGAGGCTGGATGAGCTCTTACTGCAGAAGAATAAGGATGCAGAAGAACAGGAGAAGAAATGGGCGTCTGAGCTGCAGTCTGCAGAAAAACATCGCCAGTTGCTGGAGTCCGGAGTAAACAAAGGGCTGGATGAGGCTATGAAGGACCTGGAGAGGGCACAGAAGGAGTTGCAGCTTGTTGAGCACCAGACTGAAGAGGAGTCAAGACAAGTGGGCAATAAGATGATTCGGGTGGTGACCGCTGTGGCCTCTCATGTGGGAGCAATCGAGAAACACCTGGAGGAGAAGCGCCTTAAGACTGAGCGGGAGTACGAGGCGTTCATGAAGCAGGACTTGCTGGCCGATCTGCGAGAAATCCGGGACAGATACAAGCAGAAGGCAGAGATTTTGGAGAAACCACCCAGCCAATGA
>hec1_RR3
[truncated: 799,071 more chars]
